# Supplementary material for: Temporal phosphoproteomics reveals WEE1-dependent control of 53BP1 pathway
Source: iScience. 2022 Dec 13;26(1):105806. doi: 10.1016/j.isci.2022.105806 (PMC9827073; doi:10.1016/j.isci.2022.105806)
Supplement: Table S1. Phosphoproteomic data of the timecourse experiment, related to Figure 1 [file mmc2.xlsx]

## Sheet: Description
Table S1: Phosphoproteomic data of the timecourse experiment, Related to Figure 1.
Accession	Uniprot accession of the protein
GeneName	HUGO gene symbol of the protein
MasterMod	Phosphorylated residue and position in protein sequence
GeneMod	Concatenation of the GeneName and the phosphorylation site
0min	Control samples
20min	treated with adavosertib for 20min
40min	treated with adavosertib for 40min
60min	treated with adavosertib for 60min
90min	treated with adavosertib for 90min
logFC_20min	log fold-change after 20min of adavosertib treatment
FDR_20min	False discovery rate after 20min of adavosertib treatment
logFC_40min	log fold-change after 40min of adavosertib treatment
FDR_40min	False discovery rate after 40min of adavosertib treatment
logFC_60min	log fold-change after 60min of adavosertib treatment
FDR_60min	False discovery rate after 60min of adavosertib treatment
logFC_90min	log fold-change after 90min of adavosertib treatment
FDR_90min	False discovery rate after 90min of adavosertib treatment

## Sheet: SI_1
Accession	GeneName	MasterMod	GeneMod	0min_1	20min_1	40min_1	60min_1	90min_1	0min_2	20min_1	40min_2	60min_2	90min_2	0min_3	20min_3	40min_3	60min_3	90min)3	logFC_20min	FDR_20min	logFC_40min	FDR_40min	logFC_60min	FDR_60min	logFC_90min	FDR_90min
Q9NQS7	INCENP	S143	INCENP:S143;S148	103.275	118.66	116.7	135.682	135.593	104.481	106.098	120.456	121.645	146.418	102.858	100.622	130.107	132.973	152.187	0.0635975	0.708682	0.240204	0.0589493	0.327885	0.00977971	0.481613	0.000261356
Q9NQS7	INCENP	S148	INCENP:S143;S148	103.275	118.66	116.7	135.682	135.593	104.481	106.098	120.456	121.645	146.418	102.858	100.622	130.107	132.973	152.187	0.0635975	0.708682	0.240204	0.0589493	0.327885	0.00977971	0.481613	0.000261356
Q13137	CALCOCO2	Y/S	CALCOCO2:Y/S	19.4408	19.3277	21.8058	20.4877	22.8351	19.2088	18.1361	24.9165	22.1391	21.9923	23.7249	22.2429	20.8169	19.5255	27.3985	-0.0614574	0.856264	0.117438	0.65499	-0.000180055	0.999772	0.2117	0.282385
Q9UJM3	ERRFI1	S372	ERRFI1:S372	26.9675	39.744	29.3583	37.4747	23.242	29.2609	40.3588	30.2106	27.9977	22.7982	22.912	30.2337	31.9897	32.8569	22.4877	0.474493	0.0361265	0.21671	0.353116	0.310375	0.175086	-0.200504	0.313401
Q6XZF7	DNMBP	S1379	DNMBP:S1379	53.102	49.6003	61.9691	56.3547	47.8033	49.1465	51.5811	55.3916	45.9107	51.3468	54.6138	54.7529	60.5376	64.0494	49.5145	-0.00833167	0.979542	0.181309	0.32165	0.0724772	0.73563	-0.0766288	0.646141
Q99700	ATXN2	S728	ATXN2:S728	46.6547	50.5606	46.701	55.3357	47.8647	49.7363	38.6714	50.8053	51.2992	46.1114	36.2688	34.3775	44.6951	48.6079	44.8283	-0.108102	0.716656	0.111167	0.677244	0.237762	0.314607	0.0778151	0.720503
B5ME19	EIF3CL	S166	EIF3CL:S166	72.9543	46.5641	52.6064	33.1954	39.7538	71.1075	57.4551	37.4703	46.3646	41.4351	42.3836	41.6019	35.1882	37.0609	37.4753	-0.327399	0.372687	-0.554808	0.0852452	-0.648865	0.0426984	-0.610871	0.0356309
Q9NSY1	BMP2K	S1107	BMP2K:S1107	31.3318	33.5437	30.7489	34.3354	36.5825	28.5851	35.9397	31.6037	32.9946	32.9062	29.6764	37.6078	32.0599	30.3532	32.6506	0.256817	0.115588	0.0763982	0.686542	0.123857	0.485666	0.188139	0.176179
Q12929	EPS8	S	EPS8:S	34.6466	28.8261	40.8835	33.2259	32.8637	35.9293	38.0633	31.7596	34.4252	31.4458	27.835	42.1648	31.5894	39.3568	33.1152	0.139015	0.654976	0.0811275	0.791772	0.125872	0.659713	-0.00597241	0.983575
Q969V6	MRTFA	S333	MRTFA:S333	20.5826	26.3756	21.4189	27.5188	26.9735	26.4947	29.0455	23.7033	16.1243	20.8595	21.0887	24.2873	21.8004	25.6744	26.435	0.231375	0.504595	-0.0184245	0.965038	-0.00453934	0.993256	0.1237	0.656111
Q6ZVD8	PHLPP2	S1210	PHLPP2:S1210	171.758	176.441	164.137	168.658	180.179	164.222	157.422	165.573	150.926	175.176	178.693	173.27	156.777	149.22	163.731	-0.0222206	0.910386	-0.0808119	0.539449	-0.136041	0.267006	0.0120175	0.921655
O43166	SIPA1L1	S1197	SIPA1L1:S1197	20.546	20.1917	24.6696	20.7411	13.882	25.749	34.3135	19.9857	17.6565	18.9197	17.7288	23.0885	11.8937	17.8818	11.2961	0.256748	0.634931	-0.225857	0.649992	-0.17276	0.736369	-0.553513	0.134744
Q9ULH7	MRTFB	T377	MRTFB:T377	49.2081	83.0517	95.62	119.527	128.56	47.8774	63.8491	85.8708	110.461	125.277	42.7566	71.7747	92.4529	116.455	147.735	0.639255	0.000429499	0.971271	6.10326e-06	1.31068	1.154e-07	1.52066	1.20727e-08
Q6ULP2	AFTPH	S151	AFTPH:S151	60.4016	69.8246	74.8699	72.9794	72.0326	62.7333	60.3053	76.997	64.0079	69.7517	62.8813	53.8937	74.0541	69.3897	75.9989	-0.0234371	0.928343	0.28044	0.059752	0.148004	0.361305	0.226802	0.0869203
O75815	BCAR3	S83	BCAR3:S83	20.1732	12.8998	15.6157	20.2817	21.654	18.2799	17.7899	22.1802	15.902	17.7877	13.9613	13.8764	21.0145	15.4258	18.1342	-0.231029	0.522526	0.166504	0.64127	-0.0164654	0.971069	0.146696	0.60796
Q9UPN4	CEP131	S381	CEP131:S381	73.4746	71.6882	70.3318	66.9746	70.452	64.9518	66.1835	67.3602	68.4492	72.1584	59.4585	69.1736	65.6803	64.9098	69.5877	0.0699774	0.696046	0.0443456	0.800848	0.0228624	0.902789	0.106048	0.385122
Q9P2D1	CHD7	S2356	CHD7:S2356	46.326	77.3524	66.6703	69.1507	70.09	52.3638	70.6154	71.9596	61.8962	61.8764	63.8027	61.2126	60.7002	68.1249	68.529	0.370415	0.0597323	0.303974	0.112372	0.304588	0.117522	0.313767	0.0650502
Q8NBZ0	INO80E	S227	INO80E:S227	72.2993	77.8641	86.888	89.6653	85.9415	89.2482	81.2221	81.9026	82.107	87.2323	91.8075	79.304	99.3465	90.8081	88.2905	-0.080065	0.696046	0.0850394	0.643032	0.0581526	0.762536	0.0533526	0.726065
Q86U42	PABPN1	S150	PABPN1:S150	766.991	849.448	718.064	922.217	904.653	799.813	693.465	830.896	826.796	863.325	812.01	635.376	766.978	740.474	828.161	-0.13747	0.443159	-0.0408022	0.841677	0.0602388	0.7511	0.125603	0.361262
P46087	NOP2	S732	NOP2:S732	138.716	176.386	183.216	202.673	184.942	146.16	152.233	173.319	202.196	181.57	129.456	157.546	162.665	192.095	191.082	0.229547	0.0589609	0.325579	0.00676188	0.528192	7.08359e-05	0.429881	0.000369025
P46087	NOP2	S/T	NOP2:S/T	92.8716	121.206	146.628	129.505	131.968	82.9922	123.169	125.468	127.161	111.425	85.9554	118.172	98.2662	117.16	116.904	0.47099	0.0121672	0.482744	0.00911423	0.514045	0.00503005	0.458522	0.00742802
P46087	NOP2	T776	NOP2:T776;T	23.4878	32.0089	33.4368	41.5311	55.009	30.7588	35.1092	40.954	39.7145	49.0616	26.3677	33.3242	42.4326	46.4483	54.3458	0.325071	0.107647	0.53631	0.00668232	0.669267	0.000939794	0.981583	1.29311e-05
P46087	NOP2	T	NOP2:T776;T	23.4878	32.0089	33.4368	41.5311	55.009	30.7588	35.1092	40.954	39.7145	49.0616	26.3677	33.3242	42.4326	46.4483	54.3458	0.325071	0.107647	0.53631	0.00668232	0.669267	0.000939794	0.981583	1.29311e-05
Q9H4L5	OSBPL3	S	OSBPL3:S	484.492	508.175	496.81	541.107	558.773	487.038	495.108	556.109	482.654	534.541	518.401	490.793	509.681	531.028	535.09	0.00453637	0.979542	0.0676937	0.53509	0.0603729	0.59253	0.128591	0.131896
Q9H4L5	OSBPL3	S173	OSBPL3:S173	21.0722	41.7775	28.1391	37.7334	40.6913	22.6958	30.7824	42.73	42.1143	41.0648	24.623	33.6983	42.095	35.901	47.9917	0.626577	0.015008	0.701233	0.00620589	0.758801	0.00291798	0.922542	0.000346063
P27815	PDE4A	S302	PDE4A:S302	24.1516	21.5367	22.2868	24.6661	26.9592	21.3361	20.8639	20.2865	23.041	20.1675	19.0728	24.1692	18.897	22.6001	20.8607	0.048014	0.897827	-0.067356	0.815092	0.128708	0.621031	0.0688891	0.752244
Q05D32	CTDSPL2	S	CTDSPL2:S	21.4409	36.4356	54.9681	48.571	46.2856	26.804	51.5817	43.4885	59.2062	38.1258	18.7683	49.3539	40.4209	68.7464	53.2349	1.03475	0.00104395	1.05441	0.000739052	1.39867	3.39133e-05	1.04086	0.000414123
P42167	TMPO	Y/S	TMPO:Y/S	1529.24	1249.6	1493.57	1237.52	1177.58	1568.19	1791.98	1467.75	1512.62	1421.39	1565.16	1807.95	1533.34	1702.86	1419.22	0.0363805	0.915475	-0.0530575	0.844497	-0.078589	0.753785	-0.220002	0.221802
P42167	TMPO	S180	TMPO:S180;S	320.779	271.053	365.671	248.637	211.33	303.56	487.768	318.245	311.765	269.094	306.851	496.949	351.534	394.37	271.509	0.378925	0.258153	0.151084	0.684286	0.0109845	0.981439	-0.317496	0.246204
P42167	TMPO	S	TMPO:S180;S	320.779	271.053	365.671	248.637	211.33	303.56	487.768	318.245	311.765	269.094	306.851	496.949	351.534	394.37	271.509	0.378925	0.258153	0.151084	0.684286	0.0109845	0.981439	-0.317496	0.246204
P42166	TMPO	S/Y	TMPO:S/Y	518.346	477.234	561.646	473.531	423.489	544.306	590.066	469.491	516.491	459.096	579.655	570.289	459.496	559.347	488.27	-0.00875379	0.975506	-0.144238	0.369324	-0.0858605	0.63352	-0.261576	0.0535613
Q8IYL3	C1orf174	S189	C1orf174:S189	83.192	96.8074	83.6632	104.399	100.377	91.6017	71.1255	89.621	91.6259	100.091	91.2155	72.619	83.6927	81.6331	91.7154	-0.158422	0.4604	-0.0491885	0.839864	0.0559473	0.809901	0.135558	0.411119
P49840; P49841	Later	Y279	NA:Y279	157.195	234.314	141.703	257.388	293.78	153.075	133.643	269.263	213.789	315.146	223.635	153.95	313.97	194.834	331.491	-0.0528812	0.938172	0.384856	0.353938	0.331482	0.45341	0.837264	0.0202007
P57740	NUP107	S86	NUP107:S86	433.773	386.261	395.895	379.294	354.526	446.723	415.328	392.743	385.536	347.857	382.266	398.932	347.893	354.294	352.077	-0.0703096	0.620727	-0.151185	0.18302	-0.171924	0.131084	-0.256874	0.012632
Q8TDD1	DDX54	S644	DDX54:S644	59.5063	43.0396	57.7879	43.7121	42.9612	60.6017	53.4265	48.7045	46.4955	37.7259	51.4273	52.0549	42.4757	54.5757	48.7455	-0.210559	0.404939	-0.211158	0.359802	-0.247183	0.286305	-0.410357	0.0367688
Q96PK6	RBM14	T206	RBM14:T206	208.886	186.06	196.617	175.62	173.103	178.107	185.154	172.621	191.186	188.572	179.081	189.074	174.046	189.304	171.963	-0.0108776	0.961726	-0.0578668	0.699808	-0.0226419	0.895162	-0.0824088	0.466014
Q99708	RBBP8	S889	RBBP8:S889	18.4073	28.922	32.5585	36.379	27.9551	18.1052	37.5157	29.4864	30.2599	23.197	24.3653	32.7748	23.7875	25.8873	23.3869	0.710248	0.00937409	0.49726	0.06048	0.603751	0.0218392	0.300414	0.203462
Q07157-2	TJP1	S1031	TJP1:S1031	35.8406	25.0754	28.0395	22.7279	24.2142	29.6632	29.3721	24.444	21.8993	20.9165	31.846	29.445	25.1535	31.0502	23.6521	-0.214214	0.413355	-0.324562	0.153971	-0.377143	0.0975982	-0.499637	0.0160473
Q96AE4	FUBP1	Y	FUBP1:Y	450.577	424.179	440.843	455.83	468.787	440.072	447.599	443.033	442.43	431.778	474.322	454.237	438.088	459.857	462.754	-0.0416851	0.721901	-0.0454942	0.660696	-0.0067515	0.95991	-0.00197109	0.985518
Q9H6F5	CCDC86	Y/S	CCDC86:Y/S	98.458	51.7576	90.0122	51.6467	46.0507	88.6958	111.239	51.973	66.9271	53.3076	79.0052	97.0154	57.3528	65.6211	53.5455	-0.101583	0.864214	-0.454191	0.244176	-0.534964	0.170803	-0.79733	0.0209117
Q9H6F5	CCDC86	S102	CCDC86:S102;S110	65.0508	65.4091	86.3256	55.6248	52.3028	81.1011	105.055	63.4292	76.8681	62.8778	65.5497	92.0359	59.6313	81.2368	57.9325	0.290294	0.385773	-0.027624	0.949474	0.00212336	0.99764	-0.286688	0.272123
Q9H6F5	CCDC86	S110	CCDC86:S102;S110	65.0508	65.4091	86.3256	55.6248	52.3028	81.1011	105.055	63.4292	76.8681	62.8778	65.5497	92.0359	59.6313	81.2368	57.9325	0.290294	0.385773	-0.027624	0.949474	0.00212336	0.99764	-0.286688	0.272123
Q9H6F5	CCDC86	S113	CCDC86:S113	100.402	97.4717	89.469	96.3473	75.0763	97.3688	100.822	97.5868	89.2678	82.757	98.4485	99.6494	103.745	91.9119	83.228	0.00834257	0.970933	-0.0291703	0.859522	-0.0946373	0.490235	-0.298747	0.00821766
Q5TCQ9	MAGI3	S832	MAGI3:S832	109.109	120.302	125.89	115.621	132.589	109.63	124.951	116.337	113.615	112.157	108.494	132.149	111.645	114.878	107.713	0.204721	0.132116	0.111122	0.432043	0.0725434	0.637508	0.101214	0.38797
Q14699	RFTN1	S	RFTN1:S	46.6808	49.2551	55.7973	48.5788	51.18	43.3864	47.328	52.3234	46.4462	49.7801	41.7981	44.9928	51.6038	49.3267	52.869	0.103051	0.522526	0.277207	0.0384111	0.131582	0.366122	0.223355	0.0616899
Q14493	SLBP	T171	SLBP:T171	172.93	171.302	189.582	162.41	150.623	179.868	193.952	159.328	180.709	148.216	197.747	228.356	165.111	151.52	164.863	0.100912	0.639113	-0.100844	0.603478	-0.155989	0.391378	-0.246957	0.0931303
Q96PM9	ZNF385A	S160	ZNF385A:S160	52.4099	45.2463	41.9279	44.6627	34.5853	39.0035	46.4416	43.8129	42.6649	49.2712	43.1802	51.1345	40.937	41.8064	35.9974	0.0945668	0.748083	-0.077047	0.773818	-0.049322	0.862009	-0.175005	0.360061
Q9UQR1	ZNF148	S412	ZNF148:S412	125.22	141.299	137.965	136.33	133.609	132.773	131.414	125.87	129.13	126.69	126.322	125.72	116.103	122.194	106.922	0.0508543	0.808259	-0.0196292	0.927287	0.0115291	0.959223	-0.0715498	0.604378
B5ME19	EIF3CL	S39	EIF3CL:S39	186.954	173.444	193.554	194.064	198.056	189.945	219.197	208.497	192.149	191.691	201.663	194.029	217.03	214.98	198.961	0.0142571	0.952468	0.0968167	0.511688	0.0542522	0.736369	0.0256588	0.851411
O14647	CHD2	S1789	CHD2:S1789	98.0163	123.431	127.018	113.822	121.294	105.879	116.378	116.227	110.814	115.744	105.037	134.324	114.62	120.515	122.163	0.274611	0.0255054	0.211476	0.0781028	0.159909	0.201004	0.217948	0.0434428
Q9NQW6	ANLN	S54	ANLN:S54	44.2958	42.1657	37.1089	44.4866	52.2667	40.6612	43.8085	35.8235	39.9021	45.0694	48.837	35.8911	36.1056	42.6615	41.1108	-0.135965	0.532458	-0.2913	0.105447	-0.0720107	0.746304	0.0462521	0.796631
P43358	MAGEA4	S	MAGEA4:S	203.001	193.911	222.779	202.592	178.701	202.404	184.162	194.768	198.941	186.093	232.844	200.711	206.306	183.267	191.99	-0.138863	0.296293	-0.031975	0.842718	-0.124407	0.335088	-0.194492	0.0688226
P43358	MAGEA4	S89	MAGEA4:S89;S90	95.9128	105.456	86.1986	79.3931	84.6876	102.701	104.806	100.195	75.2034	90.2508	105.494	107.497	109.153	100.801	86.7502	0.0644165	0.788808	-0.0468361	0.833927	-0.262647	0.127653	-0.216078	0.149347
P43358	MAGEA4	S90	MAGEA4:S89;S90	95.9128	105.456	86.1986	79.3931	84.6876	102.701	104.806	100.195	75.2034	90.2508	105.494	107.497	109.153	100.801	86.7502	0.0644165	0.788808	-0.0468361	0.833927	-0.262647	0.127653	-0.216078	0.149347
Q9UPU9	SAMD4A	S447	SAMD4A:S447	75.1667	74.6229	74.1458	54.3117	62.7774	74.1361	83.629	69.8313	66.7364	70.698	71.8956	72.9569	61.5362	61.1246	63.6062	0.0614977	0.782831	-0.110166	0.537884	-0.284894	0.0725753	-0.168363	0.229499
P46937	YAP1	S	YAP1:S	144.956	133.192	142.277	138.941	145.779	132.402	147.912	152.6	131.364	151.213	144.092	150.821	146.96	142.387	143.72	0.0345136	0.838448	0.06878	0.601354	-0.0298935	0.837652	0.0653633	0.532903
P17096	HMGA1	T	HMGA1:T	517.293	631.037	874.242	863.248	1038.41	518.149	657.9	773.183	837.989	991.757	515.531	640.324	777.097	900.588	1085.3	0.314662	0.00135685	0.642175	1.2148e-06	0.745721	1.14586e-07	1.0053	1.93233e-09
Q6XZF7	DNMBP	S1407	DNMBP:S1407	16.3612	12.491	15.0161	13.0619	11.2215	16.9699	11.8644	9.21643	12.5857	8.87476	13.717	10.2946	9.78522	11.9077	10.5659	-0.43994	0.168809	-0.497254	0.100187	-0.320061	0.322319	-0.618588	0.0246612
P49756	RBM25	S583	RBM25:S583	625.383	388.177	670.018	395.605	361.681	600.522	742.382	387.516	495.793	386.443	473.487	688.417	382.563	530.231	461.329	0.0526262	0.934725	-0.280043	0.497802	-0.257954	0.541598	-0.487838	0.13374
Q9HBA0	TRPV4	S134	TRPV4:S134	101.186	104.381	94.956	99.8098	106.99	99.5869	101.794	102.225	104.483	103.599	89.7881	80.6653	98.8212	107.872	97.8422	-0.0260373	0.918752	0.028113	0.895304	0.104734	0.544609	0.087126	0.532903
Q8TF74	WIPF2	S267	WIPF2:S267	56.3323	68.0451	49.1307	25.4941	25.0071	29.537	40.3171	26.3917	54.8454	24.8184	34.3825	29.8414	59.3731	28.3202	19.7722	0.172348	0.836627	0.142787	0.850227	-0.17693	0.804009	-0.740312	0.134614
Q86XP3	DDX42	S109	DDX42:S109	43.4264	46.5553	45.856	37.9783	42.7273	39.9711	52.4034	42.788	44.966	33.6876	39.9157	48.2861	37.1349	44.8728	39.3604	0.255245	0.194981	0.0242049	0.9286	0.0484569	0.839319	-0.0967878	0.577365
Q9NS87	KIF15	S1141	KIF15:S1141;T1144	66.9144	69.5137	64.7365	66.5773	72.6988	72.5169	61.3564	67.2231	68.6501	72.4449	65.8392	66.4746	62.3974	73.3688	86.3561	-0.0574217	0.776322	-0.0781859	0.647905	0.0232931	0.907309	0.169845	0.183688
Q9NS87	KIF15	T1144	KIF15:S1141;T1144	66.9144	69.5137	64.7365	66.5773	72.6988	72.5169	61.3564	67.2231	68.6501	72.4449	65.8392	66.4746	62.3974	73.3688	86.3561	-0.0574217	0.776322	-0.0781859	0.647905	0.0232931	0.907309	0.169845	0.183688
Q9HCM4	EPB41L5	S	EPB41L5:S	143.452	109.367	120.804	122.778	131.08	141.771	122.547	106.706	117.763	115.289	130.203	117.622	105.126	98.5397	108.987	-0.249408	0.123815	-0.322156	0.0376767	-0.298059	0.0549772	-0.228342	0.0970672
Q9Y2J2-4; Q9Y2J2	Later	S88	NA:S88	209.163	188.809	208.344	188.219	174.299	203.519	207.199	210.439	191.542	194.069	226.379	231.575	231.316	213.563	191.2	-0.0297012	0.894486	0.024568	0.897377	-0.107934	0.477519	-0.191772	0.106377
Q9NS87	KIF15	T1144	KIF15:T1144	13.3645	14.8756	14.8357	13.6702	14.0168	9.80601	12.6597	15.7966	10.3308	15.14	16.323	16.9459	17.5487	13.4271	12.5274	0.192358	0.624229	0.314335	0.329099	-0.0579683	0.890374	0.104521	0.729818
Q13123	IK	S/Y	IK:S/Y	131.23	136.691	122.546	131.804	138.78	127.451	119.779	150.522	136.263	151.92	138.639	118.978	144.123	138.479	139.45	-0.0837954	0.632381	0.0657419	0.687777	0.0336926	0.852143	0.114161	0.34966
Q13123	IK	S444	IK:S444;S460	8.63502	7.53922	10.9243	11.3656	13.3277	11.8112	8.75472	13.7031	10.1088	11.3116	10.8517	12.5613	10.9869	13.3304	13.9659	-0.138912	0.764789	0.190494	0.625931	0.156217	0.697088	0.309268	0.297777
Q13123	IK	S460	IK:S444;S460	8.63502	7.53922	10.9243	11.3656	13.3277	11.8112	8.75472	13.7031	10.1088	11.3116	10.8517	12.5613	10.9869	13.3304	13.9659	-0.138912	0.764789	0.190494	0.625931	0.156217	0.697088	0.309268	0.297777
O60343-2	TBC1D4	S/Y	TBC1D4:S/Y	10.4022	13.5302	13.28	6.75811	10.8599	8.05606	7.9709	8.70397	10.5056	7.3655	10.3217	6.33886	10.7309	9.93615	10.9519	-0.113138	0.873439	0.173353	0.755871	-0.0980366	0.870399	0.00611231	0.99207
P35580	MYH10	S1956	MYH10:S1956;S	29.0282	31.7074	33.5545	25.2404	23.9585	20.0025	32.6204	28.6318	28.328	20.7811	24.2239	33.7217	30.2671	32.7484	22.7215	0.436735	0.0565609	0.34927	0.117434	0.245107	0.301291	-0.104734	0.621035
P35580	MYH10	S	MYH10:S1956;S	29.0282	31.7074	33.5545	25.2404	23.9585	20.0025	32.6204	28.6318	28.328	20.7811	24.2239	33.7217	30.2671	32.7484	22.7215	0.436735	0.0565609	0.34927	0.117434	0.245107	0.301291	-0.104734	0.621035
O95402	MED26	S535	MED26:S535	51.7541	80.3099	77.1602	99.2547	124.233	60.7582	63.8408	86.2749	94.5152	110.238	64.9959	71.183	94.7991	96.9507	113.319	0.278829	0.116189	0.54219	0.00222675	0.717944	0.000130607	0.974914	3.25637e-06
Q8IWA0	WDR75	T693	WDR75:T693	48.261	50.4738	49.9794	56.5823	42.8733	47.1864	48.2751	59.5082	55.5088	45.4366	51.7427	45.1908	53.7449	58.2212	53.5474	-0.0325799	0.903968	0.146656	0.39362	0.211343	0.205733	-0.0586107	0.70763
Q9UNS1	TIMELESS	S1173	TIMELESS:S1173	31.1179	29.0582	37.4675	27.1972	26.9682	34.4213	37.7367	26.1438	26.2056	24.4151	29.7545	32.2276	28.7612	28.6595	22.44	0.0496855	0.894515	-0.0593088	0.842954	-0.213938	0.38302	-0.369683	0.0639611
Q96P11	NSUN5	S/T	NSUN5:S/T	30.4675	29.8145	26.7831	31.8217	35.7787	33.0814	27.1694	30.6485	28.8002	31.9039	29.4512	27.8649	33.6858	29.0685	34.9791	-0.131723	0.535007	-0.0341122	0.891282	-0.0520231	0.815321	0.142571	0.367019
O15027	SEC16A	S	SEC16A:S	183.158	158.954	150.941	169.295	178.126	183.95	193.565	177.217	176.225	165.106	178.532	172.557	173.236	158.514	169.167	-0.0600297	0.740096	-0.125451	0.364451	-0.115673	0.425722	-0.0912836	0.442709
P27824	CANX	S554	CANX:S554	41.7443	18.8458	28.7242	20.708	13.0754	42.3983	44.683	13.7669	24.2906	14.9487	22.3933	39.4085	16.3025	24.6005	19.2681	-0.085393	0.923849	-0.873365	0.0923279	-0.559793	0.311646	-1.13186	0.0172323
P27824	CANX	S554	CANX:S554;S564	763.71	438.535	748.974	459.68	450.05	773.815	895.437	437.811	573.293	425.798	546.199	753.393	423.676	556.722	472.056	-0.041918	0.949725	-0.405418	0.293063	-0.379193	0.34183	-0.611741	0.0639473
P27824	CANX	S564	CANX:S554;S564	763.71	438.535	748.974	459.68	450.05	773.815	895.437	437.811	573.293	425.798	546.199	753.393	423.676	556.722	472.056	-0.041918	0.949725	-0.405418	0.293063	-0.379193	0.34183	-0.611741	0.0639473
P27824	CANX	S	CANX:S	282.981	180.761	313.99	197.301	183.653	315.683	354.787	188.858	235.28	202.818	219.243	295.146	176.204	224.606	203.399	-0.0164176	0.979542	-0.302148	0.435927	-0.303182	0.445769	-0.456745	0.147697
Q9UBU7	DBF4	S508	DBF4:S508	88.8777	93.9353	85.3643	73.7673	61.2229	84.0455	89.3184	75.56	69.0793	55.9701	89.9439	87.4581	68.1029	66.6167	57.2577	0.0424002	0.843043	-0.204348	0.15211	-0.328299	0.0188587	-0.591939	9.69605e-05
Q8WY36	BBX	S243	BBX:S243	36.0686	41.0825	45.6403	44.2896	39.0954	38.9259	41.347	49.3637	40.8631	49.8495	46.5244	50.4409	36.2946	39.6516	47.8506	0.130479	0.650768	0.108018	0.687339	0.0452281	0.881195	0.171218	0.394557
Q5SW79	CEP170	S1522	CEP170:S1522;S1529	37.3237	40.9519	37.8777	31.6002	41.508	36.8542	41.91	44.3502	38.4098	44.2893	47.9239	43.3088	44.5878	32.8473	44.4766	0.0577402	0.837889	0.0614243	0.801135	-0.241828	0.217279	0.103575	0.556272
Q5SW79	CEP170	S1529	CEP170:S1522;S1529	37.3237	40.9519	37.8777	31.6002	41.508	36.8542	41.91	44.3502	38.4098	44.2893	47.9239	43.3088	44.5878	32.8473	44.4766	0.0577402	0.837889	0.0614243	0.801135	-0.241828	0.217279	0.103575	0.556272
O43491	EPB41L2	S87	EPB41L2:S87	50.3111	34.8933	46.0748	30.3902	49.7758	37.1798	25.2651	29.7084	34.4264	30.3326	21.8685	28.3549	17.7288	16.4309	16.8594	-0.23685	0.797728	-0.251101	0.755711	-0.416903	0.579047	-0.228128	0.718465
Q8IWI9	MGA	S2921	MGA:S2921	75.7938	65.7812	58.2919	60.6719	59.8299	60.8153	69.0223	64.0647	63.6265	65.2521	63.9576	63.6784	70.4379	66.4732	57.92	-0.0093629	0.97525	-0.0548178	0.788975	-0.0667341	0.733214	-0.127559	0.372893
Q15208	STK38	T282	STK38:T282	23.4747	32.5658	27.1323	31.6463	34.8229	40.5066	28.9943	33.5952	26.0165	34.8884	32.9929	32.7492	38.6217	31.0705	29.4491	-0.00694374	0.98892	0.0554184	0.889257	-0.0981359	0.780525	0.0631968	0.824171
Q15365	PCBP1	S173	PCBP1:S173	27.9456	27.5908	26.9154	31.212	42.1007	29.1948	25.7865	35.2317	36.7999	33.3222	28.3847	29.8048	34.9077	33.377	40.8243	-0.0423685	0.9014	0.1718	0.442811	0.242403	0.262552	0.435435	0.0201447
Q15365	PCBP1	S/T	PCBP1:S/T	544.66	628.479	572.654	639.86	626.395	604.288	566.114	624.589	599.755	601.971	617.081	564.648	632.924	607.69	622.794	-0.00524872	0.978319	0.0521828	0.673132	0.06647	0.576941	0.0698225	0.452833
Q15366	PCBP2	S173	PCBP2:S173	366.657	467.057	444.803	495.731	549.728	394.323	438.818	501.666	486.399	547.205	440.239	485.161	564.816	535.567	599.238	0.214529	0.133906	0.328527	0.0166595	0.340224	0.0122676	0.500611	0.000351465
Q5QJE6	DNTTIP2	T232	DNTTIP2:T232	40.2613	42.7458	52.4882	50.5633	50.4774	50.7976	51.6048	42.2767	48.5234	51.3398	45.2066	51.9522	41.43	55.3102	47.682	0.103261	0.680415	-0.00271854	0.992957	0.184542	0.371174	0.13949	0.416704
Q96FS4	SIPA1	S817	SIPA1:S817;S834	28.9621	19.7481	22.4631	27.377	18.2205	31.4428	23.0539	22.4858	24.6138	20.7936	25.3144	20.8869	27.2913	23.4381	25.0377	-0.425843	0.0672377	-0.247279	0.2929	-0.181857	0.47844	-0.427018	0.0362197
Q96FS4	SIPA1	S834	SIPA1:S817;S834	28.9621	19.7481	22.4631	27.377	18.2205	31.4428	23.0539	22.4858	24.6138	20.7936	25.3144	20.8869	27.2913	23.4381	25.0377	-0.425843	0.0672377	-0.247279	0.2929	-0.181857	0.47844	-0.427018	0.0362197
Q5QJE6	DNTTIP2	S117	DNTTIP2:S117	94.7109	141.527	137.177	141.468	136.586	88.3383	128.808	140.447	148.125	146.695	98.2079	150.475	163.881	140.049	184.218	0.579733	0.00128069	0.647361	0.000403389	0.6122	0.000502346	0.722471	6.74757e-05
Q9UMZ2	SYNRG	S752	SYNRG:S752	88.701	87.3086	80.6346	80.1641	84.5767	90.9912	90.6855	81.2934	86.3341	83.3277	104.754	81.1715	93.0494	97.214	82.5563	-0.131882	0.450657	-0.157027	0.314601	-0.109854	0.52075	-0.179727	0.174863
Q9BZ67	FRMD8	S446	FRMD8:S446	60.8259	71.3441	54.9648	62.6054	53.8898	54.6067	54.4745	51.326	51.1961	51.6571	59.6374	43.2829	44.0031	48.0641	53.6199	-0.0786031	0.825237	-0.224726	0.376982	-0.1209	0.675989	-0.136078	0.542271
Q9H972	C14orf93	S224	C14orf93:S224	33.5673	27.714	27.7005	25.1266	27.0876	29.2064	30.8577	31.6066	22.876	26.0241	23.9741	23.5883	27.7416	26.2569	26.8213	-0.0734992	0.816311	0.0157909	0.962808	-0.213023	0.36484	-0.104652	0.610698
Q01433	AMPD2	S168	AMPD2:S168	253.944	238.555	196.575	197.277	224.188	245.692	186.791	205.606	181.337	190.073	254.345	208.449	210.079	196.536	185.424	-0.257568	0.0767376	-0.300753	0.033019	-0.391485	0.00556187	-0.335352	0.0106789
P04792	HSPB1	S	HSPB1:S	1151.13	1407.81	1099.87	1164.15	1123.44	1163.47	1207.7	1398.5	1231.41	1039.4	1383.22	1354	1459.15	1214.27	1174.07	0.104479	0.588711	0.0922771	0.612974	-0.0299425	0.888095	-0.144772	0.298361
P33527	ABCC1	S915	ABCC1:S915	24.5905	25.2177	20.0707	29.247	21.4191	24.0413	22.6457	21.5229	26.723	24.8524	22.375	22.0353	23.3485	30.8038	26.7591	-0.0240029	0.943755	-0.130402	0.551068	0.287993	0.144592	0.0356034	0.860836
Q9UGU0	TCF20	S538	TCF20:S538	17.8979	12.9236	17.3946	14.6672	13.7752	18.6479	16.4737	16.1559	20.4548	15.5031	12.9549	16.1632	13.715	9.60458	11.7584	-0.109804	0.846024	-0.0552793	0.922038	-0.195159	0.662669	-0.261327	0.441853
Q96JI7	SPG11	S1827	SPG11:S1827	102.13	88.3623	71.881	93.673	89.2129	102.23	82.5817	92.5302	77.4872	83.0266	97.5359	81.8521	84.5763	88.881	89.0693	-0.256582	0.107604	-0.285411	0.0618437	-0.219518	0.165965	-0.208756	0.124506
Q15149-4; Q15149; Q15149-2	Later	T3893	NA:T3893	52.7186	50.7255	41.2261	38.0794	36.0017	41.15	42.8756	33.463	33.576	40.2561	37.0381	34.0814	40.2148	34.2838	27.3041	-0.0387878	0.93479	-0.17812	0.572514	-0.291415	0.318554	-0.340607	0.159695
Q92733	PRCC	S	PRCC:S	74.3336	79.628	66.0502	81.1358	72.9652	74.2073	83.5333	79.3563	72.6429	80.2894	81.6687	71.145	82.9613	83.8796	82.5783	0.0236773	0.933142	-0.0170037	0.944192	0.0447071	0.82918	0.0342742	0.837095
Q9P0K7-4	RAI14	S/T	RAI14:S/T	109.39	147.674	151	97.7891	97.7042	106.442	176.513	122.564	114.87	114.569	99.2986	147.886	126.848	102.366	93.8351	0.579091	0.00135685	0.340595	0.0422265	-0.00263959	0.993256	-0.0461643	0.782829
Q9P270	SLAIN2	S234	SLAIN2:S234	54.2711	78.54	83.5493	104.27	131.553	56.3826	65.8987	86.074	104.279	104.992	56.4691	73.4133	80.0666	108.433	127.832	0.378941	0.0120673	0.578837	0.000353358	0.923485	2.32239e-06	1.11769	1.2099e-07
Q8N9T8	KRI1	S628	KRI1:S628	49.8879	52.2305	53.3013	59.6673	54.7169	54.0729	43.1801	53.3513	55.4823	54.0476	48.4805	43.3925	53.1395	46.2795	45.9051	-0.139432	0.519215	0.0694918	0.757344	0.0761126	0.730788	0.0179563	0.92518
Q8N9T8	KRI1	S628	KRI1:S628;S639	10.3239	11.4943	15.6895	6.11232	13.16	10.7381	13.825	13.6456	15.0985	18.9571	13.6898	11.3187	16.2556	12.4715	17.1996	0.0816943	0.908196	0.399115	0.370063	-0.133	0.804349	0.499813	0.180826
Q8N9T8	KRI1	S639	KRI1:S628;S639	10.3239	11.4943	15.6895	6.11232	13.16	10.7381	13.825	13.6456	15.0985	18.9571	13.6898	11.3187	16.2556	12.4715	17.1996	0.0816943	0.908196	0.399115	0.370063	-0.133	0.804349	0.499813	0.180826
Q9H4Z3	PCIF1	S116	PCIF1:S116	16.1671	8.89198	13.053	8.32853	7.28765	19.8673	11.4347	6.64432	9.01764	8.42823	9.57798	8.06121	7.26396	7.12183	7.99858	-0.636063	0.18079	-0.762618	0.0883863	-0.841326	0.060433	-0.882203	0.0293055
Q96KQ4	PPP1R13B	T	PPP1R13B:T	13.8943	17.3243	17.9295	13.4617	15.7857	14.4674	14.2288	13.2273	13.4968	14.0153	11.7968	10.3874	12.055	15.7992	12.2457	0.0369206	0.948439	0.0899347	0.830628	0.0918814	0.821422	0.064071	0.847586
A8MYZ6	FOXO6	S	FOXO6:S	17.2517	23.8753	22.5594	24.3913	19.5656	15.7961	17.5925	20.7976	25.3321	21.6958	19.4946	23.7452	20.8331	23.7043	19.1594	0.302911	0.195801	0.293214	0.189089	0.4877	0.024307	0.204803	0.297944
P61313	RPL15	S34	RPL15:S34	20.268	12.6183	18.9362	18.561	17.0098	18.9631	18.7518	19.838	20.9612	17.5336	18.1724	17.8264	15.1567	15.9702	17.8289	-0.242527	0.43111	-0.0982566	0.767838	-0.0562555	0.875282	-0.131146	0.601081
A6ND36	FAM83G	S650	FAM83G:S650	16.8931	19.17	19.1356	14.7379	9.27711	12.5506	18.9508	15.5658	16.2973	15.0981	13.7147	18.5002	16.724	15.7331	15.024	0.402912	0.195801	0.258885	0.410212	0.126019	0.725381	-0.155507	0.570538
O95816	BAG2	S73	BAG2:S73	168.348	170.268	168.032	165.102	166.783	170.154	152.33	161.169	170.031	167.313	175.644	167.223	169.244	168.177	168.779	-0.071386	0.553299	-0.044841	0.706539	-0.0306006	0.808041	-0.0317585	0.742797
Q5SW79	CEP170	S1515	CEP170:S1515	29.941	39.6673	24.9808	37.9809	39.5851	29.6243	29.1571	36.0917	29.3342	41.3899	33.1729	28.1592	43.4422	33.7728	35.7699	0.0488319	0.91985	0.13756	0.688349	0.118271	0.73563	0.331358	0.190786
P51532	SMARCA4	S1570	SMARCA4:S1570;S1575;S1586	91.0382	70.8905	62.6846	72.0977	63.3783	89.7491	70.8762	60.0329	70.0353	59.3973	63.0191	44.9975	38.088	37.1818	40.1374	-0.395808	0.433536	-0.614987	0.159718	-0.485176	0.291118	-0.589609	0.123689
P51532	SMARCA4	S1575	SMARCA4:S1570;S1575;S1586	91.0382	70.8905	62.6846	72.0977	63.3783	89.7491	70.8762	60.0329	70.0353	59.3973	63.0191	44.9975	38.088	37.1818	40.1374	-0.395808	0.433536	-0.614987	0.159718	-0.485176	0.291118	-0.589609	0.123689
P51532	SMARCA4	S1586	SMARCA4:S1570;S1575;S1586	91.0382	70.8905	62.6846	72.0977	63.3783	89.7491	70.8762	60.0329	70.0353	59.3973	63.0191	44.9975	38.088	37.1818	40.1374	-0.395808	0.433536	-0.614987	0.159718	-0.485176	0.291118	-0.589609	0.123689
Q86XP3	DDX42	S109	DDX42:S109;S111	435.177	395.861	438.747	384.855	402.322	467.741	491.253	383.405	392.225	369.713	399.731	462.588	380.619	416.241	376.064	0.0482817	0.804036	-0.115246	0.432587	-0.124308	0.403056	-0.180202	0.131546
Q86XP3	DDX42	S111	DDX42:S109;S111	435.177	395.861	438.747	384.855	402.322	467.741	491.253	383.405	392.225	369.713	399.731	462.588	380.619	416.241	376.064	0.0482817	0.804036	-0.115246	0.432587	-0.124308	0.403056	-0.180202	0.131546
Q8TDB6	DTX3L	S202	DTX3L:S202	149.155	133.256	151.821	133.167	125.736	145.065	145.229	149.021	147.933	133.558	151.738	133.464	145.468	150.312	134.241	-0.115373	0.35156	0.00116252	0.994712	-0.0496524	0.711345	-0.180801	0.063592
O60264	SMARCA5	T113	SMARCA5:T113;T115	204.198	285.801	250.278	305.826	295.262	220.481	253.716	293.534	258.197	307.927	221.556	241.765	285.119	272.363	292.854	0.271178	0.044734	0.356777	0.00767318	0.369475	0.0051334	0.472158	0.000425663
O60264	SMARCA5	T115	SMARCA5:T113;T115	204.198	285.801	250.278	305.826	295.262	220.481	253.716	293.534	258.197	307.927	221.556	241.765	285.119	272.363	292.854	0.271178	0.044734	0.356777	0.00767318	0.369475	0.0051334	0.472158	0.000425663
P28370	SMARCA1	S116	SMARCA1:S116;S	224.569	303.369	232.68	262.152	292.303	225.962	256.525	283.425	247.251	284.275	234.505	223.521	250.759	271.594	267.913	0.182574	0.27588	0.158253	0.32314	0.188324	0.240269	0.301218	0.0294982
P28370	SMARCA1	S	SMARCA1:S116;S	224.569	303.369	232.68	262.152	292.303	225.962	256.525	283.425	247.251	284.275	234.505	223.521	250.759	271.594	267.913	0.182574	0.27588	0.158253	0.32314	0.188324	0.240269	0.301218	0.0294982
Q8IYH5	ZZZ3	S113	ZZZ3:S113	105.526	121.01	95.259	109.481	92.8505	93.7264	103.486	120.788	118.383	115.62	104.975	117.981	127.055	101.148	107.097	0.169651	0.424745	0.164563	0.399753	0.112151	0.599527	0.0490402	0.786959
Q8NDI1	EHBP1	S787	EHBP1:S787	19.9526	16.3089	15.2597	15.823	11.1615	16.1816	22.5525	16.0811	15.8559	16.2657	15.7806	22.1274	20.83	19.3522	10.9206	0.225231	0.549401	0.00156004	0.996933	-0.0231796	0.960177	-0.453891	0.0956559
O94880-2	PHF14	S638	PHF14:S638	45.7633	42.3827	47.8485	49.6558	39.3451	49.6735	40.615	43.5372	43.1311	49.0992	47.9936	51.2622	47.1892	47.7448	42.0453	-0.102043	0.660396	-0.0501115	0.830324	-0.0311599	0.89912	-0.141894	0.375707
Q6ZN55	ZNF574	T147	ZNF574:T147;S164	45.7175	74.8517	67.3853	79.8961	80.6047	55.3458	50.5105	69.8883	68.8705	65.1361	52.353	55.9988	50.9585	63.5435	67.2427	0.225509	0.432138	0.285772	0.261182	0.466755	0.058062	0.471402	0.0336499
Q6ZN55	ZNF574	S164	ZNF574:T147;S164	45.7175	74.8517	67.3853	79.8961	80.6047	55.3458	50.5105	69.8883	68.8705	65.1361	52.353	55.9988	50.9585	63.5435	67.2427	0.225509	0.432138	0.285772	0.261182	0.466755	0.058062	0.471402	0.0336499
Q8IZD4	DCP1B	S448	DCP1B:S448	53.8457	48.8905	43.3945	50.0348	52.7556	49.3053	43.3955	46.7198	47.2446	49.8965	50.09	38.4769	45.3348	39.4875	44.8034	-0.234668	0.226074	-0.177644	0.346727	-0.170207	0.388295	-0.057742	0.744397
O60264	SMARCA5	T	SMARCA5:T	26.5029	28.8501	34.0022	30.5103	30.0583	24.7989	29.7064	34.3944	34.045	32.534	34.0194	30.4012	34.1717	34.5817	36.7111	0.073564	0.791922	0.279272	0.157504	0.227988	0.269784	0.227712	0.190122
Q09472	EP300	T887	EP300:T887	21.8926	33.1645	22.6122	38.5568	32.1263	27.7411	23.4223	28.7572	30.896	31.4917	29.0512	25.7059	26.8639	30.0424	29.7657	0.059518	0.88131	-0.00479046	0.989814	0.340112	0.183744	0.257103	0.242216
Q3L8U1	CHD9	S1468	CHD9:S1468;S1472	13.6181	14.8801	11.7948	12.6909	17.3516	17.3121	17.7546	15.5514	16.3042	15.1743	17.9147	16.464	17.2833	20.7489	15.747	0.0141461	0.979542	-0.13796	0.708369	0.00787067	0.987326	-0.00889391	0.980939
Q3L8U1	CHD9	S1472	CHD9:S1468;S1472	13.6181	14.8801	11.7948	12.6909	17.3516	17.3121	17.7546	15.5514	16.3042	15.1743	17.9147	16.464	17.2833	20.7489	15.747	0.0141461	0.979542	-0.13796	0.708369	0.00787067	0.987326	-0.00889391	0.980939
O95251	KAT7	S100	KAT7:S100;S102	183.731	173.574	161.844	180.513	179.997	175.315	174.459	206.308	203.625	191.01	200.822	179.197	216.554	193.277	203.664	-0.0844927	0.676638	0.0535547	0.786276	0.0450751	0.817386	0.0381161	0.804778
O95251	KAT7	S102	KAT7:S100;S102	183.731	173.574	161.844	180.513	179.997	175.315	174.459	206.308	203.625	191.01	200.822	179.197	216.554	193.277	203.664	-0.0844927	0.676638	0.0535547	0.786276	0.0450751	0.817386	0.0381161	0.804778
Q8IY63	AMOTL1	S809	AMOTL1:S809	158.421	140.661	160.587	142.787	141.186	156.1	157.416	121.528	158.701	138.926	124.32	142.585	107.855	116.275	122.001	0.012781	0.975958	-0.182185	0.46508	-0.074189	0.795523	-0.120488	0.569943
Q9UPQ0-3	LIMCH1	S58	LIMCH1:S58	44.0158	37.2961	51.3774	36.0601	32.6331	48.997	47.2244	32.4572	48.6638	36.4559	48.0119	40.5546	38.9862	40.6419	39.7272	-0.178561	0.559491	-0.223823	0.403355	-0.179294	0.530344	-0.377162	0.0876001
Q6N021	TET2	T1091	TET2:T1091	47.3633	45.7074	47.6111	53.374	55.739	41.6311	50.9333	48.8866	54.9747	66.2067	51.45	58.7765	52.3937	57.9711	53.648	0.143891	0.509806	0.088509	0.687339	0.248546	0.187309	0.321529	0.0487583
O14686	KMT2D	S1180	KMT2D:S1180	43.3046	57.8356	51.5845	54.9524	64.6064	51.8845	56.8307	60.3755	43.8905	50.3083	47.5906	43.9782	58.2737	58.5423	62.9316	0.144972	0.605458	0.254415	0.268538	0.13369	0.60763	0.311918	0.112611
Q9H9A7	RMI1	S	RMI1:S	39.4846	36.6077	42.8663	34.2786	29.7881	45.7853	32.196	44.9763	32.313	26.713	52.3787	58.8537	45.6699	41.2173	35.7944	-0.149665	0.704744	-0.0349673	0.937862	-0.350827	0.262472	-0.577716	0.0311311
Q9H9A7	RMI1	S284	RMI1:S284;S292	83.2723	96.7511	107.109	85.0783	70.7089	95.2206	112.826	107.867	91.916	72.2857	103.717	118.707	111.676	117.269	71.2578	0.21865	0.272087	0.216577	0.248307	0.0523882	0.821163	-0.391681	0.0185621
Q9H9A7	RMI1	S292	RMI1:S284;S292	83.2723	96.7511	107.109	85.0783	70.7089	95.2206	112.826	107.867	91.916	72.2857	103.717	118.707	111.676	117.269	71.2578	0.21865	0.272087	0.216577	0.248307	0.0523882	0.821163	-0.391681	0.0185621
P29692-3	EEF1D	S	EEF1D:S	21.06	22.3518	17.1225	17.0045	19.0429	19.8736	21.8329	22.4223	19.1323	20.6405	18.4975	19.6846	22.4171	23.499	14.8119	0.103756	0.776322	0.0509113	0.890323	-0.00605673	0.988228	-0.137067	0.574436
Q53SF7	COBLL1	S1070	COBLL1:S1070	17.9243	17.1661	16.5456	19.4784	22.4388	16.3183	20.7002	23.3516	13.0361	17.9744	15.3219	20.1342	22.4846	16.9477	18.255	0.224952	0.497606	0.318304	0.270012	-0.0195083	0.962518	0.238744	0.340514
Q9H4A3-7	WNK1	S11	WNK1:S11	80.8678	97.9484	83.9024	89.4314	100.099	81.0274	86.0692	87.898	96.3437	106.198	95.4417	73.1938	98.1166	89.5934	107.226	-0.00645112	0.982895	0.0701481	0.7328	0.101257	0.604261	0.288677	0.0524008
Q96RT1	ERBIN	S1079	ERBIN:S1079	29.8199	23.9605	31.6701	28.0643	34.1183	32.8407	31.2218	29.614	27.1376	27.2455	26.2981	31.4688	29.8127	27.4839	29.4816	-0.0431942	0.901158	0.0395373	0.892927	-0.0997011	0.691704	0.0298867	0.890585
O14686	KMT2D	T1175	KMT2D:T1175;T1195	68.5639	82.8567	74.4604	77.3004	77.1246	83.2742	82.6906	86.1312	77.5082	78.237	78.8796	73.3292	85.7508	68.1165	85.3712	0.052586	0.817386	0.0960626	0.597243	-0.0473808	0.81095	0.0646071	0.665665
O14686	KMT2D	T1195	KMT2D:T1175;T1195	68.5639	82.8567	74.4604	77.3004	77.1246	83.2742	82.6906	86.1312	77.5082	78.237	78.8796	73.3292	85.7508	68.1165	85.3712	0.052586	0.817386	0.0960626	0.597243	-0.0473808	0.81095	0.0646071	0.665665
Q9UQR0	SCML2	S511	SCML2:S511;S/T	53.4828	39.1264	48.664	41.5507	42.3629	42.861	56.2054	42.1953	43.1231	41.0878	48.9552	50.2504	44.8504	50.9354	37.2305	-0.00740589	0.984955	-0.0950476	0.710755	-0.0994005	0.700325	-0.264069	0.161474
Q9UQR0	SCML2	S511	SCML2:S511;S/T	53.4828	39.1264	48.664	41.5507	42.3629	42.861	56.2054	42.1953	43.1231	41.0878	48.9552	50.2504	44.8504	50.9354	37.2305	-0.00740589	0.984955	-0.0950476	0.710755	-0.0994005	0.700325	-0.264069	0.161474
Q9UQR0	SCML2	S/T	SCML2:S511;S/T	53.4828	39.1264	48.664	41.5507	42.3629	42.861	56.2054	42.1953	43.1231	41.0878	48.9552	50.2504	44.8504	50.9354	37.2305	-0.00740589	0.984955	-0.0950476	0.710755	-0.0994005	0.700325	-0.264069	0.161474
P52701	MSH6	S14	MSH6:S14	6.12864	24.976	27.4808	28.522	35.2764	13.4113	15.0313	27.046	21.9682	30.6027	10.9462	15.2685	26.4279	26.4145	34.1234	0.890513	0.0233279	1.48279	0.000441171	1.40043	0.000539963	1.7852	3.29819e-05
Q10571	MN1	S765	MN1:S765	10.9397	10.24	12.7567	15.4021	14.3082	13.6207	9.54763	15.3306	10.973	13.1385	10.6424	13.6718	11.9705	10.2932	11.562	-0.0821865	0.868556	0.187321	0.613536	0.044526	0.922203	0.151614	0.611863
Q8WWY3	PRPF31	S439	PRPF31:S439	195.325	180.812	180.005	177.865	166.538	189.637	164.322	194.596	183.243	170.88	165.137	194.017	159.619	175.284	163.915	-0.028525	0.9014	-0.0432112	0.807853	-0.0328467	0.85791	-0.130331	0.289678
Q8WWY3	PRPF31	S439	PRPF31:S439;T440	30.6312	34.029	30.1365	27.011	32.221	26.7397	22.3429	28.7064	35.3808	29.123	23.9183	31.2917	26.1542	29.5475	31.063	0.0934211	0.790531	0.0692767	0.831459	0.175819	0.534882	0.191087	0.3918
Q8WWY3	PRPF31	T440	PRPF31:S439;T440	30.6312	34.029	30.1365	27.011	32.221	26.7397	22.3429	28.7064	35.3808	29.123	23.9183	31.2917	26.1542	29.5475	31.063	0.0934211	0.790531	0.0692767	0.831459	0.175819	0.534882	0.191087	0.3918
Q6XE24	RBMS3	S/T	RBMS3:S/T	49.3553	45.4713	49.0102	54.3053	52.6482	54.7946	50.5664	46.7299	46.9389	48.959	54.5283	43.8678	42.7589	47.7326	47.0388	-0.182649	0.289126	-0.196864	0.219946	-0.0924633	0.614584	-0.0941444	0.515539
P35568	IRS1	T	IRS1:T	142.157	132.282	156.685	145.446	133.33	133.328	144.413	134.278	137.237	124.06	140.443	147.897	123.374	130.694	131.423	0.0286514	0.900732	-0.0121081	0.953109	-0.00970447	0.961886	-0.0973998	0.431849
Q8WY36	BBX	S481	BBX:S481	12.2535	14.5628	16.5161	10.3731	10.9785	16.0715	17.8091	13.1681	12.9934	9.14206	19.0353	14.4641	12.9153	8.40162	12.7748	0.000332452	0.999278	-0.138793	0.732956	-0.575673	0.0849085	-0.515938	0.0788127
Q9H0X9	OSBPL5	S747	OSBPL5:S747	65.7664	64.0054	77.4948	65.9709	69.468	61.2518	64.7678	65.1109	69.7244	68.2956	63.4362	57.1996	67.8115	66.145	64.8447	-0.0359774	0.868659	0.140373	0.333499	0.0839052	0.604819	0.0892393	0.481998
Q99728	BARD1	S	BARD1:S	110.611	126.048	130.169	132.418	126.566	118.9	124.825	134.258	123.037	120.745	124.273	123.734	121.379	133.731	123.397	0.0841201	0.532798	0.125386	0.277215	0.138256	0.236852	0.0687979	0.502874
Q05519	SRSF11	S434	SRSF11:S434	54.1354	109.61	46.2944	91.1328	84.5674	47.5836	47.2911	127.414	100.43	104.532	102.447	67.136	124.953	63.9054	92.7707	0.133041	0.89032	0.493922	0.4428	0.382729	0.576398	0.545266	0.302379
Q99459	CDC5L	T415	CDC5L:T415;T	53.1468	62.0097	58.5005	60.5913	67.7318	68.9192	60.1411	60.4949	67.6218	68.3414	61.8032	62.3768	73.315	64.577	69.2203	0.0130946	0.966335	0.0655999	0.753272	0.0750158	0.713812	0.167073	0.26138
Q99459	CDC5L	T	CDC5L:T415;T	53.1468	62.0097	58.5005	60.5913	67.7318	68.9192	60.1411	60.4949	67.6218	68.3414	61.8032	62.3768	73.315	64.577	69.2203	0.0130946	0.966335	0.0655999	0.753272	0.0750158	0.713812	0.167073	0.26138
Q96TA1	NIBAN2	S646	NIBAN2:S646	30.4288	26.0722	22.6924	30.6451	30.7758	33.8834	29.4851	28.7653	28.9793	27.8293	29.8788	26.7391	27.3509	28.9787	24.2526	-0.194563	0.384482	-0.262338	0.187578	-0.0864882	0.71915	-0.189533	0.278182
Q96TA1	NIBAN2	S641	NIBAN2:S641;S646	32.0225	36.3295	31.059	28.8133	29.4254	35.0172	30.956	38.9468	36.4149	27.5055	37.6763	32.4607	34.3519	31.7761	33.5423	-0.0702516	0.810062	-0.00796737	0.978644	-0.113866	0.634207	-0.212682	0.235632
Q96TA1	NIBAN2	S646	NIBAN2:S641;S646	32.0225	36.3295	31.059	28.8133	29.4254	35.0172	30.956	38.9468	36.4149	27.5055	37.6763	32.4607	34.3519	31.7761	33.5423	-0.0702516	0.810062	-0.00796737	0.978644	-0.113866	0.634207	-0.212682	0.235632
Q9Y608; Q9Y608-5	Later	S309	NA:S309	44.359	74.0967	31.9322	68.5155	65.5675	34.4445	27.8046	68.9288	54.292	68.9855	72.8974	35.5022	85.9352	49.596	74.0966	-0.202242	0.806613	0.254667	0.712876	0.242676	0.731282	0.529771	0.304879
Q9NSK0	KLC4	S163	KLC4:S163	33.9971	40.0212	39.4154	41.0496	43.2793	48.6754	35.9631	45.8758	36.157	46.6086	46.8905	39.6711	45.411	45.3178	45.9104	-0.14751	0.569053	0.0272119	0.92975	-0.0687262	0.797064	0.0850636	0.674492
Q07157-2	TJP1	S1118	TJP1:S1118	43.757	38.3652	37.8929	42.3441	32.8945	38.0868	37.6981	36.5273	37.3443	35.8056	42.4422	31.7794	43.9089	34.6123	36.4782	-0.207308	0.311532	-0.0729626	0.751744	-0.123323	0.56461	-0.239748	0.14301
Q99959	PKP2	S225	PKP2:S225	18.4537	18.6381	23.8053	26.5594	24.0082	22.4071	19.0028	25.3546	23.6741	30.7676	23.0701	19.1441	22.5639	20.5787	24.5519	-0.164177	0.536991	0.171221	0.483445	0.146597	0.565279	0.30896	0.112172
Q13442	PDAP1	S19	PDAP1:S19	67.7984	64.6128	55.0274	60.1768	60.4788	55.4572	55.3865	62.5124	51.1823	55.9232	68.576	44.0616	47.6907	57.8164	61.128	-0.236484	0.337573	-0.217443	0.345418	-0.177999	0.473605	-0.106206	0.6104
Q9HBL0	TNS1	S899	TNS1:S899	16.466	15.6069	15.326	13.9304	10.8932	19.297	19.4081	15.5764	14.2955	18.6306	15.3085	24.9997	15.8685	13.7043	18.6469	0.212855	0.606013	-0.120232	0.770094	-0.27792	0.446388	-0.120718	0.703253
Q9HBL0	TNS1	S899	TNS1:S899;S907;S912	18.3192	14.8395	13.969	14.1053	13.6308	18.3737	16.4122	20.6802	15.7865	18.9901	13.943	16.2048	16.053	15.1409	19.4132	-0.0833036	0.847018	-0.00574245	0.989121	-0.159056	0.637893	0.0328712	0.912749
Q9HBL0	TNS1	S907	TNS1:S899;S907;S912	18.3192	14.8395	13.969	14.1053	13.6308	18.3737	16.4122	20.6802	15.7865	18.9901	13.943	16.2048	16.053	15.1409	19.4132	-0.0833036	0.847018	-0.00574245	0.989121	-0.159056	0.637893	0.0328712	0.912749
Q9HBL0	TNS1	S912	TNS1:S899;S907;S912	18.3192	14.8395	13.969	14.1053	13.6308	18.3737	16.4122	20.6802	15.7865	18.9901	13.943	16.2048	16.053	15.1409	19.4132	-0.0833036	0.847018	-0.00574245	0.989121	-0.159056	0.637893	0.0328712	0.912749
P08670	VIM	S339	VIM:S339	68.8163	60.241	62.4243	71.2094	65.6159	65.3283	53.4441	44.2148	61.412	59.1303	51.8043	39.8897	46.9889	53.1817	52.8158	-0.286245	0.349117	-0.281525	0.320704	-0.000671088	0.999246	-0.0615382	0.822325
P33240	CSTF2	S524	CSTF2:S524	567.108	560.201	569.582	547.407	530.557	558.101	561.109	565.126	549.809	535.039	556.258	543.413	557.115	535.175	532.941	-0.0145425	0.904405	0.0088505	0.934641	-0.0427824	0.614403	-0.0729239	0.257469
P42694	HELZ	S1317	HELZ:S1317	97.0227	89.3212	85.826	80.4077	77.3635	89.8361	88.7684	87.4548	88.6466	84.4309	80.6821	92.9373	97.9293	97.8398	87.2872	0.0224803	0.93167	0.0212755	0.924	-0.0040156	0.987046	-0.100891	0.460129
P29692-3	EEF1D	S138	EEF1D:S138	1970.13	1992.41	1955.49	2058.1	2018.2	2058.94	1960.05	2012.09	1987.09	2101.96	2166.16	2022.34	2027.85	2049.42	2078.39	-0.0513	0.562477	-0.046387	0.577718	-0.0227166	0.804641	0.00164583	0.985518
O75475	PSIP1	S/T	PSIP1:S/T	735.626	763.916	733.647	849.161	855.861	731.383	692.117	783.74	779.217	836.511	697.979	653.062	736.574	771.663	791.8	-0.0403774	0.776322	0.0578365	0.629316	0.147751	0.156714	0.198039	0.0303713
Q1ED39	KNOP1	S111	KNOP1:S111	26.8741	31.4339	29.9135	44.5683	61.1796	18.0957	26.2131	37.447	38.5811	61.0391	21.3576	26.1671	38.8933	52.4251	60.268	0.35125	0.173989	0.689517	0.00551334	1.03918	0.00011427	1.47919	1.71749e-06
Q15361	TTF1	S872	TTF1:S872	127.111	162.936	122.307	178.477	169.708	126.1	102.124	174.821	162.862	181.004	168.442	125.271	186.221	150.32	182.74	-0.124413	0.734925	0.186831	0.538426	0.231506	0.439128	0.351983	0.137693
P08670	VIM	S325	VIM:S325	172.002	191.416	186.503	178.395	192.67	176.274	177.042	206.556	185.685	192.298	198.844	187.885	200.038	206.322	192.043	0.0262567	0.894842	0.118042	0.345601	0.0603157	0.675884	0.0796736	0.463558
Q9NZJ0	DTL	T196	DTL:T196	12.3053	15.0229	14.4121	23.527	26.9854	12.622	21.8281	20.545	24.2326	22.5244	13.8572	22.3524	26.9365	29.4049	29.2774	0.58931	0.0831022	0.629926	0.0562855	0.98716	0.00317104	1.01587	0.00162819
Q9HBL0	TNS1	S1341	TNS1:S1341	23.2501	20.2452	23.998	25.3435	27.5318	24.3682	19.9101	22.5219	21.5301	23.5908	29.3724	17.3542	22.557	25.2974	24.3956	-0.416776	0.0453469	-0.149628	0.512567	-0.0899141	0.71915	-0.0235852	0.912098
Q15365	PCBP1	S	PCBP1:S	698.979	810.186	747.942	762.736	812.551	699.969	699.943	706.936	780.149	797.237	738.93	738.379	768.554	751.371	825.29	0.0706249	0.523296	0.0562253	0.600789	0.102161	0.296429	0.18813	0.0246771
Q9NU19	TBC1D22B	S154	TBC1D22B:S154	98.6737	133.105	112.469	120.401	115.473	114.903	112.211	131.072	109.976	113.322	116.997	134.443	145.102	124.952	126.266	0.199385	0.27684	0.229777	0.176691	0.106263	0.587206	0.105614	0.492132
Q9Y4C1	KDM3A	S325	KDM3A:S325	22.8585	23.8041	21.3305	23.4463	22.4752	21.4747	21.8965	19.3533	25.3024	28.2465	25.3423	28.7093	26.1647	23.5915	31.4686	0.0888364	0.799426	-0.0679323	0.832538	0.0566616	0.862009	0.227801	0.297944
Q8WXH0	SYNE2	S2781	SYNE2:S2781	134.395	147.496	149.152	145.452	137.503	148.647	133.14	150.134	140.246	157.569	141.135	137.344	149.741	147.753	144.052	-0.0213464	0.91198	0.0833507	0.511688	0.0320806	0.824054	0.0488636	0.651593
O60231	DHX16	S160	DHX16:S160	32.7339	35.1504	31.7605	32.7992	37.1552	25.6426	36.5023	30.2009	37.5416	42.1257	37.5179	29.4223	46.9295	34.7588	36.7159	0.0871771	0.82563	0.171804	0.576968	0.147541	0.640171	0.289255	0.22224
Q15365	PCBP1	S264	PCBP1:S264	28.3459	22.7627	20.5937	19.24	19.4016	27.6111	24.9889	21.8886	21.4063	27.7864	26.1024	21.7597	25.7453	27.9032	28.2201	-0.240985	0.43111	-0.27196	0.321877	-0.276667	0.323468	-0.141767	0.564297
Q96GX5	MASTL	T519	MASTL:T519	118.212	227.518	197.529	224.585	235.554	137.524	193.66	239.824	216.592	229.632	155.928	227.143	263.602	252.86	271.618	0.660387	0.00122106	0.766821	0.000262889	0.759546	0.000203029	0.845006	4.78014e-05
Q96I24	FUBP3	S569	FUBP3:S569	50.5766	50.1946	47.8487	47.4677	44.6435	52.9764	57.6955	47.8931	45.928	47.3643	44.6514	40.0443	43.8072	44.6766	43.4774	-0.0149791	0.965421	-0.084353	0.710551	-0.0988958	0.66021	-0.12667	0.460298
Q9BUA3	SPINDOC	S	SPINDOC:S	158.466	155.827	151.602	167.064	178.424	169.543	156.082	175.539	152.564	175.221	167.7	150.096	167.851	154.578	166.002	-0.10119	0.440524	-0.00414689	0.979753	-0.0645198	0.624349	0.0679929	0.511427
P08670	VIM	S278	VIM:S278	11.8353	9.02099	10.9492	10.0486	14.2968	10.2714	11.3972	11.9111	12.3821	13.8363	10.4589	9.68027	9.95476	8.76863	12.7239	-0.117766	0.754479	0.0100431	0.979753	-0.0735929	0.832155	0.328413	0.170669
Q9Y520	PRRC2C	S1246	PRRC2C:S1246;S1248	14.2545	17.0876	19.7535	18.8125	16.9862	15.5779	19.872	15.9989	15.3004	19.166	16.5189	21.6342	15.4468	17.7657	18.205	0.333987	0.173875	0.137449	0.613902	0.159776	0.549484	0.230737	0.264659
Q9Y520	PRRC2C	S1248	PRRC2C:S1246;S1248	14.2545	17.0876	19.7535	18.8125	16.9862	15.5779	19.872	15.9989	15.3004	19.166	16.5189	21.6342	15.4468	17.7657	18.205	0.333987	0.173875	0.137449	0.613902	0.159776	0.549484	0.230737	0.264659
Q86SQ0	PHLDB2	T471	PHLDB2:T471	25.4698	43.0952	19.2076	26.8825	29.3324	14.192	36.3526	29.6603	33.8031	29.8781	19.1626	44.8602	36.0479	21.9789	41.3267	1.11429	0.00546361	0.522657	0.182908	0.509261	0.20331	0.795499	0.0232268
O95155	UBE4B	S383	UBE4B:S383	13.2377	17.4565	11.6241	11.1201	15.9954	9.24474	14.7495	16.9942	14.3155	9.45441	7.97075	14.6407	14.7427	11.2961	10.4251	0.65009	0.0867687	0.526005	0.157759	0.29414	0.480923	0.230879	0.496046
Q15149-4; Q15149; Q15149-2	Later	S2441	NA:S2441	95.5471	65.4446	53.4426	56.7978	55.8422	70.0513	56.8681	62.1266	65.1231	44.4702	94.7226	70.5824	69.505	60.5903	57.8606	-0.423711	0.066349	-0.486005	0.0301957	-0.50008	0.0241645	-0.713852	0.00121097
Q9H0E3	SAP130	T853	SAP130:T853;T856	269.418	227.11	251.86	236.86	235.55	271.605	246.513	241.491	254.025	236.112	261.89	237.479	207.48	215.084	226.901	-0.175822	0.181245	-0.200919	0.104846	-0.188803	0.136575	-0.200915	0.0676352
Q9H0E3	SAP130	T856	SAP130:T853;T856	269.418	227.11	251.86	236.86	235.55	271.605	246.513	241.491	254.025	236.112	261.89	237.479	207.48	215.084	226.901	-0.175822	0.181245	-0.200919	0.104846	-0.188803	0.136575	-0.200915	0.0676352
O14578	CIT	S1317	CIT:S1317	20.4801	26.9101	25.6416	26.0652	25.4052	23.414	25.6208	28.6956	21.89	26.8033	20.6369	21.3348	26.5419	32.6602	26.8657	0.19062	0.47761	0.326925	0.153971	0.304373	0.19707	0.295494	0.142356
Q8IY81	FTSJ3	T573	FTSJ3:T573	67.8688	127.188	140.117	127.369	120.456	59.3435	140.649	124.101	109.887	104.307	69.1016	146.968	115.265	107.129	101.157	1.07993	3.22222e-06	0.94944	9.04825e-06	0.809872	2.66704e-05	0.730393	4.99301e-05
Q86V81	ALYREF	T	ALYREF:T	27.64	40.3397	27.5898	40.4598	33.6712	36.3196	27.3808	30.7179	31.4629	32.5432	26.5851	23.485	30.8019	31.4927	33.9849	-0.0136714	0.97938	-0.0106292	0.978951	0.195678	0.542206	0.160214	0.538229
Q17RY0	CPEB4	S	CPEB4:S	144.455	139.584	112.919	137.216	140.838	137.062	129.158	121.782	148.128	130.136	134.232	106.906	129.774	117.976	141.126	-0.154521	0.413643	-0.191533	0.254798	-0.0494668	0.811129	-0.0130473	0.938918
Q6PL18	ATAD2	S1233	ATAD2:S1233	28.1858	32.0679	32.9416	36.6693	42.4599	21.3767	31.0412	31.746	38.0638	34.1799	22.0088	30.8633	27.425	33.4631	42.6047	0.404041	0.0567473	0.370965	0.0714697	0.605495	0.00358977	0.740393	0.000418081
O43318	MAP3K7	S367	MAP3K7:S367	22.5777	39.3412	34.8986	56.6214	68.6191	34.1644	32.9397	37.8835	52.4393	63.2286	33.9845	40.064	45.9355	49.2274	70.3549	0.328637	0.202999	0.404027	0.0942252	0.826396	0.000966746	1.18052	1.84893e-05
Q6ZUJ8	PIK3AP1	S/T	PIK3AP1:S/T	65.0024	59.5197	63.5628	63.4374	61.8352	72.3149	54.5415	61.6581	57.6416	55.4389	60.6748	60.0136	56.6457	54.497	51.5519	-0.18329	0.295003	-0.120482	0.499164	-0.17242	0.308826	-0.230178	0.101741
Q8NE71	ABCF1	S22	ABCF1:S22	594.118	651.813	648.311	726.579	773.545	672.327	699.111	802.038	754.995	801.901	730.204	699.119	875.085	790.397	858.783	0.0424357	0.854563	0.213856	0.161502	0.190651	0.227259	0.289664	0.0335208
Q4KMP7	TBC1D10B	S	TBC1D10B:S	70.9176	62.0681	63.1867	73.8449	73.1061	68.0654	71.848	74.069	69.1196	75.5715	68.043	59.9603	70.7959	60.5896	70.5065	-0.098902	0.614488	0.00421487	0.985292	-0.0289495	0.892093	0.0820259	0.573503
Q4KMP7	TBC1D10B	S658	TBC1D10B:S658;S	23.2443	31.4549	31.691	32.8867	40.5006	31.2982	29.8414	40.6148	33.1234	40.2823	34.7266	28.7068	29.6379	38.1157	42.6216	0.0309987	0.93845	0.198174	0.435026	0.238914	0.338547	0.486892	0.0221923
Q4KMP7	TBC1D10B	S	TBC1D10B:S658;S	23.2443	31.4549	31.691	32.8867	40.5006	31.2982	29.8414	40.6148	33.1234	40.2823	34.7266	28.7068	29.6379	38.1157	42.6216	0.0309987	0.93845	0.198174	0.435026	0.238914	0.338547	0.486892	0.0221923
Q9P206	KIAA1522	S504	KIAA1522:S504	18.6286	17.3274	20.2439	23.1192	27.9531	18.3379	17.2355	23.716	25.2818	24.4693	17.8806	17.3114	17.1659	17.7261	23.0628	-0.0801941	0.821424	0.144048	0.610945	0.254106	0.323593	0.456267	0.0355164
O96020	CCNE2	S21	CCNE2:S21	64.0287	59.8893	63.8791	74.9485	57.4884	63.4148	57.8064	57.5559	60.4796	57.4971	70.8592	61.6527	65.282	50.899	57.5822	-0.143601	0.510998	-0.0871669	0.690857	-0.106169	0.62093	-0.198704	0.221116
Q9Y618	NCOR2	S215	NCOR2:S215	131.666	142.485	146.881	152.177	164.566	140.777	150.652	156.984	145.037	177.332	146.004	146.428	156.067	166.899	161.393	0.0719754	0.626836	0.137042	0.249545	0.14828	0.21755	0.266464	0.0125726
Q9HBL0	TNS1	S1343	TNS1:S1343;S1349	10.0379	11.7532	16.5934	14.6611	12.3936	14.0948	15.9823	12.8638	13.5078	16.4782	13.1407	16.7869	17.7203	13.2625	12.3234	0.254071	0.483779	0.341559	0.283277	0.166161	0.650598	0.145634	0.616951
Q9HBL0	TNS1	S1349	TNS1:S1343;S1349	10.0379	11.7532	16.5934	14.6611	12.3936	14.0948	15.9823	12.8638	13.5078	16.4782	13.1407	16.7869	17.7203	13.2625	12.3234	0.254071	0.483779	0.341559	0.283277	0.166161	0.650598	0.145634	0.616951
Q9UMN6	KMT2B	S1092	KMT2B:S1092	70.2208	70.2091	68.2903	73.7694	85.0938	68.9336	60.7275	65.1563	82.9421	79.4025	78.3538	68.2464	67.4255	70.4612	81.9462	-0.12745	0.440406	-0.112744	0.470277	0.0616159	0.722458	0.181935	0.145808
Q9UQB8	BAIAP2	S492	BAIAP2:S492	22.9978	28.9676	29.0259	34.0999	38.2913	29.2457	32.4604	29.0725	24.5241	34.1723	25.2104	28.6824	32.9976	35.4814	33.531	0.223184	0.389941	0.238541	0.313468	0.269097	0.260144	0.457202	0.0261297
O14639-3; O14639-5; O14639-6	Later	S110	NA:S110	27.3218	31.8378	27.3886	25.1076	23.0911	22.8577	23.5683	27.6876	21.7735	26.1493	28.8885	22.5486	25.9189	23.5291	22.1051	-0.0308673	0.936911	0.0411965	0.897377	-0.162696	0.530216	-0.144913	0.485142
O14639-3; O14639-5; O14639-6	Later	S110	NA:S110;S115	432.81	446.165	479.936	487.405	478.914	432.568	415.856	468.272	456.802	505.651	430.891	418.029	405.448	452.445	457.006	-0.0189075	0.916973	0.0585736	0.645602	0.106815	0.356966	0.152045	0.108974
O14639-3; O14639-5; O14639-6	Later	S115	NA:S110;S115	432.81	446.165	479.936	487.405	478.914	432.568	415.856	468.272	456.802	505.651	430.891	418.029	405.448	452.445	457.006	-0.0189075	0.916973	0.0585736	0.645602	0.106815	0.356966	0.152045	0.108974
O14639-3; O14639-5; O14639-6	Later	S110	NA:S110;S115;S119	97.3264	98.8249	99.5101	87.0899	108.82	88.9675	92.3439	89.7726	103.996	97.0551	102.462	97.5943	105.397	89.9961	93.0018	0.00185301	0.995456	0.0285825	0.892927	-0.0407683	0.831548	0.0489368	0.739658
O14639-3; O14639-5; O14639-6	Later	S115	NA:S110;S115;S119	97.3264	98.8249	99.5101	87.0899	108.82	88.9675	92.3439	89.7726	103.996	97.0551	102.462	97.5943	105.397	89.9961	93.0018	0.00185301	0.995456	0.0285825	0.892927	-0.0407683	0.831548	0.0489368	0.739658
O14639-3; O14639-5; O14639-6	Later	S119	NA:S110;S115;S119	97.3264	98.8249	99.5101	87.0899	108.82	88.9675	92.3439	89.7726	103.996	97.0551	102.462	97.5943	105.397	89.9961	93.0018	0.00185301	0.995456	0.0285825	0.892927	-0.0407683	0.831548	0.0489368	0.739658
P13861	PRKAR2A	S58	PRKAR2A:S58	18.477	20.9553	19.2471	20.8894	17.2224	18.0269	18.72	14.888	19.1122	17.0463	21.133	23.3191	17.5937	18.3274	18.5365	0.12601	0.656997	-0.160512	0.512567	0.0186292	0.954576	-0.123757	0.542468
P13861	PRKAR2A	S78	PRKAR2A:S78;S80	1005.57	915.166	882.796	881.879	894.195	1013.68	1066.45	904.742	959.829	886.122	1052.73	1046.47	959.27	1003.28	983.511	-0.0237658	0.895947	-0.162006	0.137875	-0.112509	0.33393	-0.153835	0.110141
P13861	PRKAR2A	S80	PRKAR2A:S78;S80	1005.57	915.166	882.796	881.879	894.195	1013.68	1066.45	904.742	959.829	886.122	1052.73	1046.47	959.27	1003.28	983.511	-0.0237658	0.895947	-0.162006	0.137875	-0.112509	0.33393	-0.153835	0.110141
Q12830	BPTF	S2370	BPTF:S2370	15.3331	18.3441	16.0361	17.0891	16.9711	19.243	17.4964	23.2347	20.3767	20.0087	18.4808	17.2561	15.8398	14.9043	17.4724	0.00749	0.98799	0.0380495	0.924	-0.0237604	0.95253	0.0405925	0.885887
Q96HI0	SENP5	S/Y	SENP5:S/Y	11.5792	16.0654	18.7047	17.7941	18.2791	13.0293	20.1657	17.2649	16.3524	17.1039	17.6148	17.4957	21.2063	20.1744	17.5235	0.364259	0.189202	0.455218	0.079722	0.381114	0.155563	0.34791	0.131529
Q14160-3; Q14160	Later	S1448	NA:S1448	142.906	169.882	164.216	160.471	150.091	142.278	148.025	148.354	158.765	140.242	147.179	168.451	165.837	153.566	152.275	0.167116	0.170594	0.14435	0.222836	0.128904	0.293755	0.0330266	0.772161
Q8IYB3	SRRM1	S713	SRRM1:S713	236.587	124.376	208.779	116.652	108.639	218.208	219.658	124.471	166.513	130.802	186.775	224.246	127.136	165.239	130.779	-0.218108	0.635028	-0.515071	0.151198	-0.528993	0.147223	-0.791777	0.0156422
Q14203	DCTN1	T108	DCTN1:T108	273.536	277.777	293.501	299.949	315.62	293.775	307.421	294.989	314.846	303.226	312.463	310.638	344.129	321.42	336.692	0.0264166	0.898043	0.0822816	0.556443	0.0912314	0.514857	0.11996	0.274048
Q12888	TP53BP1	S1094	TP53BP1:S1094	85.9936	93.8401	103.118	92.9899	107.385	89.48	122.14	108.741	99.9879	120.816	112.999	131.801	132.648	113.538	106.581	0.26564	0.265843	0.25818	0.252392	0.093298	0.728978	0.223099	0.251991
Q12888	TP53BP1	S	TP53BP1:S	680.237	685.836	682.797	646.315	647.522	699.892	710.974	669.616	678.349	678.77	693.143	601.43	652.912	654.872	635.675	-0.0567556	0.6473	-0.0482157	0.677244	-0.0669487	0.54418	-0.0800612	0.353747
Q12888	TP53BP1	S1094	TP53BP1:S1094;S1101	238.967	247.266	251.766	253.768	241.165	249.395	272.665	241.867	239.128	255.644	255.427	261.305	261.412	273.096	259.4	0.0702578	0.597565	0.0214905	0.885902	0.0408488	0.755815	0.0237255	0.825143
Q12888	TP53BP1	S1101	TP53BP1:S1094;S1101	238.967	247.266	251.766	253.768	241.165	249.395	272.665	241.867	239.128	255.644	255.427	261.305	261.412	273.096	259.4	0.0702578	0.597565	0.0214905	0.885902	0.0408488	0.755815	0.0237255	0.825143
P51531	SMARCA2	S329	SMARCA2:S329	73.7856	69.5193	65.0959	63.125	61.6628	69.6591	68.2054	67.8544	61.7406	58.3914	70.6904	68.7419	71.3237	54.9508	76.44	-0.0522251	0.821675	-0.0685915	0.717591	-0.254198	0.11037	-0.133561	0.343702
Q14980	NUMA1	T	NUMA1:T	38.3347	46.1718	47.9244	55.4134	69.8042	30.6911	41.4151	48.1573	61.2253	69.6391	33.7672	39.4985	46.1669	61.1359	77.3441	0.308957	0.0606914	0.474426	0.00391556	0.794763	2.6178e-05	1.0808	5.09878e-07
Q9UMN6	KMT2B	S1092	KMT2B:S1092;S1095	36.3805	46.4967	43.4127	47.9122	40.6384	45.511	48.1214	39.1109	47.9296	42.1748	40.5998	38.1029	60.4156	42.5852	44.6277	0.114286	0.71418	0.203253	0.418772	0.180269	0.493434	0.062104	0.78788
Q9UMN6	KMT2B	S1095	KMT2B:S1092;S1095	36.3805	46.4967	43.4127	47.9122	40.6384	45.511	48.1214	39.1109	47.9296	42.1748	40.5998	38.1029	60.4156	42.5852	44.6277	0.114286	0.71418	0.203253	0.418772	0.180269	0.493434	0.062104	0.78788
Q9UQ35	SRRM2	S994	SRRM2:S994	10.6296	7.9444	9.62662	11.9562	12.019	8.55653	13.8373	10.2177	9.72025	9.16997	11.1432	12.0864	8.01205	4.46638	8.40219	0.130204	0.866113	-0.120973	0.856329	-0.321778	0.574262	-0.043397	0.933413
O60841	EIF5B	S113	EIF5B:S113	311.498	359.665	352.611	342.662	365.454	341.598	347.392	362.281	373.485	357.096	358.499	419.565	396.935	342.312	350.206	0.152873	0.258535	0.136866	0.288405	0.066552	0.653417	0.0869045	0.440789
O75717	WDHD1	S374	WDHD1:S374	12.9154	11.8143	9.04159	12.6265	15.6263	13.1105	11.3027	14.9779	15.0821	12.9201	15.0533	13.2696	14.3371	14.358	13.6832	-0.174856	0.648031	-0.130888	0.713989	0.033752	0.937148	0.0387058	0.901361
O75717	WDHD1	S374	WDHD1:S374;S383	74.0341	81.4502	70.4066	79.4579	68.0771	86.7024	71.5002	88.0726	59.8889	63.0902	81.935	68.3967	77.1381	71.2178	72.1381	-0.13365	0.556529	-0.0456314	0.856281	-0.211342	0.282217	-0.254465	0.121054
O75717	WDHD1	S383	WDHD1:S374;S383	74.0341	81.4502	70.4066	79.4579	68.0771	86.7024	71.5002	88.0726	59.8889	63.0902	81.935	68.3967	77.1381	71.2178	72.1381	-0.13365	0.556529	-0.0456314	0.856281	-0.211342	0.282217	-0.254465	0.121054
Q8NDT2	RBM15B	S265	RBM15B:S265;S267	488.989	516.505	447.256	474.079	445.076	483.832	488.739	489.298	485.282	491.444	482.742	518.675	473.17	468.812	462.737	0.0657053	0.538475	-0.0471301	0.654259	-0.0275333	0.807082	-0.0580967	0.470043
Q8NDT2	RBM15B	S267	RBM15B:S265;S267	488.989	516.505	447.256	474.079	445.076	483.832	488.739	489.298	485.282	491.444	482.742	518.675	473.17	468.812	462.737	0.0657053	0.538475	-0.0471301	0.654259	-0.0275333	0.807082	-0.0580967	0.470043
Q15772	SPEG	S485	SPEG:S485	41.4193	45.0147	37.2815	40.3256	44.6116	38.7826	35.1601	41.1683	35.1762	43.5654	40.8321	42.7111	42.4786	39.2602	37.4358	0.0145103	0.965122	-0.00289698	0.991742	-0.0786841	0.72262	0.0498675	0.781598
Q8TF01	PNISR	S211	PNISR:S211	326.373	328.24	322.867	347.075	365.533	329.725	330.653	350.516	329.13	359.096	370.274	380.515	377.553	381.77	364.09	0.0172144	0.937586	0.0335739	0.843611	0.0434099	0.786882	0.0874291	0.4497
Q9H7N4	SCAF1	S498	SCAF1:S498;S500	234.318	210.189	283.301	220.815	192.372	256.839	276.755	194.434	234.01	221.631	229.876	267.216	183.178	188.315	196.046	0.0560384	0.878158	-0.151773	0.558871	-0.169213	0.514196	-0.242313	0.230054
Q9H7N4	SCAF1	S500	SCAF1:S498;S500	234.318	210.189	283.301	220.815	192.372	256.839	276.755	194.434	234.01	221.631	229.876	267.216	183.178	188.315	196.046	0.0560384	0.878158	-0.151773	0.558871	-0.169213	0.514196	-0.242313	0.230054
Q9UK61	TASOR	S972	TASOR:S972;S978	85.9483	92.8608	64.1385	82.8753	75.9499	70.9457	72.1707	91.7679	97.2088	85.0246	98.3656	87.1162	109.171	88.0861	95.5673	-0.0129707	0.97938	0.0331193	0.933529	0.0808688	0.812689	0.0137029	0.961949
Q9UK61	TASOR	S978	TASOR:S972;S978	85.9483	92.8608	64.1385	82.8753	75.9499	70.9457	72.1707	91.7679	97.2088	85.0246	98.3656	87.1162	109.171	88.0861	95.5673	-0.0129707	0.97938	0.0331193	0.933529	0.0808688	0.812689	0.0137029	0.961949
A7E2V4	ZSWIM8	S53	ZSWIM8:S53	39.3931	40.9315	38.2823	38.1745	37.9097	49.7715	28.2343	38.482	40.184	41.8622	42.4785	41.9808	38.6186	35.6497	40.6021	-0.259869	0.276436	-0.18328	0.440435	-0.202292	0.398628	-0.123408	0.54327
Q9HAR2	ADGRL3	S1178	ADGRL3:S1178	38.6534	36.6542	28.5255	39.3332	41.0647	31.9459	25.9341	33.5431	36.4622	42.7383	33.3316	25.7801	35.0311	39.747	33.6797	-0.249343	0.338734	-0.0987383	0.728949	0.156626	0.559913	0.174065	0.406472
Q8TDD1	DDX54	S782	DDX54:S782	505.714	285.268	452.773	271.308	233.72	476.991	426.057	292.734	373.238	230.32	368.224	575.776	237.966	314.194	213.103	-0.114665	0.833846	-0.497911	0.183308	-0.493729	0.196267	-0.984298	0.00472952
Q9NYF8	BCLAF1	S397	BCLAF1:S397;T402	708.916	673.772	693.456	693.419	665.876	689.996	660.548	674.069	675.588	693.221	678.019	592.731	664.279	668.51	662.843	-0.110075	0.245903	-0.0316791	0.773818	-0.0275691	0.804349	-0.0387635	0.641245
Q9NYF8	BCLAF1	T402	BCLAF1:S397;T402	708.916	673.772	693.456	693.419	665.876	689.996	660.548	674.069	675.588	693.221	678.019	592.731	664.279	668.51	662.843	-0.110075	0.245903	-0.0316791	0.773818	-0.0275691	0.804349	-0.0387635	0.641245
Q9NYF8	BCLAF1	S397	BCLAF1:S397	2235.06	1812.27	2115.48	1869.43	1839.48	2159.51	2067.84	1751.44	1905.97	1815.85	1955.77	1843.16	1693.26	1817.43	1721.9	-0.150216	0.266475	-0.196475	0.112363	-0.181242	0.155563	-0.23827	0.0327809
Q5HYW2	NHSL2	S1151	NHSL2:S1151	29.9547	33.3332	38.0245	40.6412	37.529	29.2092	31.8553	41.479	41.3708	38.6024	35.1273	34.9675	38.4911	33.9668	37.5465	0.0909025	0.687455	0.327344	0.0543317	0.297961	0.0832046	0.274526	0.0693208
Q9P2E9	RRBP1	S615	RRBP1:S615	43.8769	59.1509	64.0004	70.9394	67.1474	43.0387	52.3737	55.5363	69.2754	63.5083	39.8725	64.8964	58.9783	56.0527	64.6557	0.472297	0.00736693	0.492401	0.00477758	0.623742	0.000530296	0.624188	0.00035392
Q6PKG0	LARP1	S627	LARP1:S627;S631	131.867	169.812	131.319	126.199	142.767	141.861	149.291	148.462	133.797	151.434	155.575	152.491	143.205	158.507	149.823	0.13654	0.426398	-0.0199676	0.927287	-0.0402888	0.830544	0.0514838	0.7218
Q6PKG0	LARP1	S631	LARP1:S627;S631	131.867	169.812	131.319	126.199	142.767	141.861	149.291	148.462	133.797	151.434	155.575	152.491	143.205	158.507	149.823	0.13654	0.426398	-0.0199676	0.927287	-0.0402888	0.830544	0.0514838	0.7218
P46013	MKI67	S2588	MKI67:S2588	41.4032	96.0665	78.995	95.0566	103.365	42.3652	68.3274	79.1816	81.2052	88.4886	51.3368	46.7613	69.0198	61.9501	81.5103	0.589732	0.0784203	0.753773	0.0207209	0.80295	0.0129041	1.01651	0.00143278
Q96Q45	TMEM237	S	TMEM237:S	104.608	117.661	95.4945	120.715	107.912	100.435	83.1465	118.527	112.608	108.359	117.023	86.7701	117.439	110.291	104.198	-0.178143	0.419016	0.0375232	0.889138	0.095389	0.676611	-0.00434815	0.985518
O95251	KAT7	T128	KAT7:T128;T	92.4095	84.0632	88.34	80.4861	85.7409	85.7716	89.795	96.2104	87.5169	102.476	103.332	92.494	93.6338	85.336	88.5507	-0.0767625	0.686759	-0.0138224	0.948635	-0.148767	0.333671	-0.024683	0.870524
O95251	KAT7	T	KAT7:T128;T	92.4095	84.0632	88.34	80.4861	85.7409	85.7716	89.795	96.2104	87.5169	102.476	103.332	92.494	93.6338	85.336	88.5507	-0.0767625	0.686759	-0.0138224	0.948635	-0.148767	0.333671	-0.024683	0.870524
Q8IX01	SUGP2	S277	SUGP2:S277	61.8306	66.5388	64.7925	74.6441	70.5532	58.2139	65.1446	78.9912	71.0514	65.3815	76.5216	56.7273	72.3072	70.4874	63.1442	-0.0545551	0.833846	0.142035	0.461456	0.146902	0.452594	0.0268979	0.883447
Q9NYF8	BCLAF1	T257	BCLAF1:T257;S268	46.9618	33.702	58.9056	31.4548	32.3445	42.6868	81.8622	32.1197	44.9996	30.788	35.3296	68.0418	38.0487	50.8803	36.5566	0.468764	0.35156	0.00785119	0.990851	0.00804559	0.99159	-0.320047	0.42807
Q9NYF8	BCLAF1	S268	BCLAF1:T257;S268	46.9618	33.702	58.9056	31.4548	32.3445	42.6868	81.8622	32.1197	44.9996	30.788	35.3296	68.0418	38.0487	50.8803	36.5566	0.468764	0.35156	0.00785119	0.990851	0.00804559	0.99159	-0.320047	0.42807
Q9UK61	TASOR	S1551	TASOR:S1551	14.2362	18.8806	17.2652	17.8936	17.5212	22.598	16.5125	20.4368	17.0407	17.6909	21.3302	14.8283	22.6974	15.7354	20.8792	-0.18995	0.587581	0.0743039	0.84294	-0.172074	0.601475	-0.0281607	0.924664
Q8IWI9	MGA	S	MGA:S	32.6875	34.896	37.7486	39.0712	39.0792	26.142	36.7516	39.2701	46.2574	40.7076	42.5381	38.4629	40.0451	38.7355	47.2424	0.146824	0.617955	0.235872	0.331127	0.315194	0.187619	0.349307	0.0883223
Q15717	ELAVL1	S/Y	ELAVL1:S/Y	11.3244	16.8078	12.59	18.3818	16.5558	13.8252	11.0472	9.17315	13.1295	20.9554	14.9088	12.567	11.4331	11.7799	13.2619	-0.000149962	0.999485	-0.273971	0.492004	0.0948404	0.836858	0.32635	0.307258
Q86V48	LUZP1	T	LUZP1:T	31.3541	35.8992	28.9438	36.8751	41.157	32.334	27.5481	37.8919	34.6592	42.7245	28.7044	30.4448	36.6612	34.0047	47.0434	0.0163755	0.964576	0.155474	0.484427	0.192881	0.375061	0.502407	0.00730851
Q13501	SQSTM1	S249	SQSTM1:S249	77.1507	111.194	82.3533	113.866	102.033	83.6084	82.8325	108.946	97.5238	94.247	86.9886	86.9165	113.106	88.7604	101.833	0.170894	0.492333	0.284944	0.182862	0.270927	0.215106	0.267798	0.150112
Q9UHB7	AFF4	S1043	AFF4:S1043	30.441	34.2248	26.987	26.3759	31.0502	32.4135	26.9676	28.3262	32.0276	28.3023	27.3335	31.1996	24.8221	24.399	28.9045	0.0315061	0.929114	-0.169083	0.45117	-0.129308	0.588548	-0.0288216	0.893205
Q86XL3	ANKLE2	S914	ANKLE2:S914;S919	9.98324	9.12961	13.2809	12.5672	13.678	8.41664	12.3784	11.4014	12.2953	12.4657	7.57636	9.80601	14.6835	10.9428	17.3663	0.266571	0.439641	0.60143	0.0408654	0.469759	0.115955	0.739212	0.00737076
Q86XL3	ANKLE2	S919	ANKLE2:S914;S919	9.98324	9.12961	13.2809	12.5672	13.678	8.41664	12.3784	11.4014	12.2953	12.4657	7.57636	9.80601	14.6835	10.9428	17.3663	0.266571	0.439641	0.60143	0.0408654	0.469759	0.115955	0.739212	0.00737076
Q13541	EIF4EBP1	T68	EIF4EBP1:T68;T70	50.2219	47.027	45.914	37.5706	39.3657	65.4569	58.2003	44.932	43.1447	40.5478	56.192	58.8514	35.4288	43.1326	43.0275	-0.0658776	0.830764	-0.445875	0.030589	-0.467221	0.0221235	-0.475801	0.0126556
Q13541	EIF4EBP1	T70	EIF4EBP1:T68;T70	50.2219	47.027	45.914	37.5706	39.3657	65.4569	58.2003	44.932	43.1447	40.5478	56.192	58.8514	35.4288	43.1326	43.0275	-0.0658776	0.830764	-0.445875	0.030589	-0.467221	0.0221235	-0.475801	0.0126556
Q13541	EIF4EBP1	T70	EIF4EBP1:T68;T70	50.2219	47.027	45.914	37.5706	39.3657	65.4569	58.2003	44.932	43.1447	40.5478	56.192	58.8514	35.4288	43.1326	43.0275	-0.0658776	0.830764	-0.445875	0.030589	-0.467221	0.0221235	-0.475801	0.0126556
Q13541	EIF4EBP1	T70	EIF4EBP1:T68;T70	50.2219	47.027	45.914	37.5706	39.3657	65.4569	58.2003	44.932	43.1447	40.5478	56.192	58.8514	35.4288	43.1326	43.0275	-0.0658776	0.830764	-0.445875	0.030589	-0.467221	0.0221235	-0.475801	0.0126556
Q13541	EIF4EBP1	T70	EIF4EBP1:T68;T70	50.2219	47.027	45.914	37.5706	39.3657	65.4569	58.2003	44.932	43.1447	40.5478	56.192	58.8514	35.4288	43.1326	43.0275	-0.0658776	0.830764	-0.445875	0.030589	-0.467221	0.0221235	-0.475801	0.0126556
Q13541	EIF4EBP1	T70	EIF4EBP1:T68;T70	50.2219	47.027	45.914	37.5706	39.3657	65.4569	58.2003	44.932	43.1447	40.5478	56.192	58.8514	35.4288	43.1326	43.0275	-0.0658776	0.830764	-0.445875	0.030589	-0.467221	0.0221235	-0.475801	0.0126556
Q9H6S3	EPS8L2	T465	EPS8L2:T465;S480	14.3278	18.9581	13.6215	17.7166	19.161	12.1654	14.9896	15.6972	16.3946	16.6854	15.3249	15.9042	16.1674	14.4641	18.5011	0.252901	0.344928	0.124003	0.663343	0.217771	0.405853	0.382297	0.0694409
Q9H6S3	EPS8L2	S480	EPS8L2:T465;S480	14.3278	18.9581	13.6215	17.7166	19.161	12.1654	14.9896	15.6972	16.3946	16.6854	15.3249	15.9042	16.1674	14.4641	18.5011	0.252901	0.344928	0.124003	0.663343	0.217771	0.405853	0.382297	0.0694409
Q99741	CDC6	S45	CDC6:S45	18.3405	18.5473	18.0743	19.2385	17.0229	15.1093	15.0142	18.935	19.8067	19.3529	15.8322	14.6569	20.0686	15.5161	20.2514	-0.0347371	0.932517	0.215533	0.389438	0.143473	0.601475	0.201574	0.337566
Q9UK76	JPT1	S87	JPT1:S87	19.8965	19.967	20.6233	20.6139	21.1911	20.4224	23.164	20.4171	24.8279	21.4998	24.9735	29.264	23.4574	23.247	25.1995	0.138519	0.662612	-0.0129894	0.971103	0.0765181	0.804641	0.0593686	0.80782
Q9C0B0	UNK	S385	UNK:S385	23.9726	31.482	25.4282	19.8354	25.8891	23.3731	25.3464	18.8238	20.3269	20.881	20.5389	23.7004	23.6154	17.3056	19.9288	0.238875	0.399262	-0.00862673	0.980435	-0.24063	0.367071	-0.0317348	0.902348
Q7Z460; Q7Z460-4	Later	S1091	NA:S1091	94.7593	74.7775	98.834	91.2769	109.144	97.4104	74.1967	93.868	110.495	96.5532	86.7093	90.4202	104.161	113.345	114.605	-0.224641	0.209815	0.0906202	0.648241	0.171423	0.338123	0.197853	0.182125
O15085	ARHGEF11	S251	ARHGEF11:S251;S255	182.473	184.289	167.137	184.089	183.363	186.418	182.092	177.094	174.052	180.397	183.688	158.263	191.027	177.164	172.016	-0.0781694	0.587727	-0.048051	0.735832	-0.0461561	0.746781	-0.0450165	0.686521
O15085	ARHGEF11	S255	ARHGEF11:S251;S255	182.473	184.289	167.137	184.089	183.363	186.418	182.092	177.094	174.052	180.397	183.688	158.263	191.027	177.164	172.016	-0.0781694	0.587727	-0.048051	0.735832	-0.0461561	0.746781	-0.0450165	0.686521
P98168	ZXDA	S	ZXDA:S	51.3052	41.9211	42.0936	42.8984	41.6505	53.9525	42.1796	37.1505	44.3212	38.2382	50.6455	31.244	36.8777	45.8625	44.7818	-0.447809	0.0185478	-0.427166	0.0218235	-0.22833	0.244046	-0.324988	0.0510782
Q53EL6	PDCD4	S71	PDCD4:S71;S76	12.6196	8.7822	11.1497	9.52304	11.7162	10.258	12.2197	9.19351	12.4672	11.2218	9.4417	14.331	13.2286	10.8081	10.2929	0.11049	0.81888	0.0499411	0.918738	0.023401	0.961886	0.048975	0.887485
Q53EL6	PDCD4	S76	PDCD4:S71;S76	12.6196	8.7822	11.1497	9.52304	11.7162	10.258	12.2197	9.19351	12.4672	11.2218	9.4417	14.331	13.2286	10.8081	10.2929	0.11049	0.81888	0.0499411	0.918738	0.023401	0.961886	0.048975	0.887485
Q9H1B7	IRF2BPL	S	IRF2BPL:S	13.4293	12.1536	12.3509	11.7063	14.3236	14.6106	15.9581	17.7912	16.2466	13.6671	9.5167	13.1444	15.2661	13.4146	11.1886	0.149732	0.736716	0.281728	0.421238	0.150096	0.702983	0.0767323	0.814094
Q03164	KMT2A	T3028	KMT2A:T3028;S/T	67.2583	57.6729	57.6055	64.5687	73.9236	66.0607	58.9031	59.4232	54.9008	59.9987	69.3192	55.9869	65.2313	61.373	70.6531	-0.231811	0.145765	-0.154653	0.331282	-0.167165	0.300184	0.00831946	0.958997
Q03164	KMT2A	S/T	KMT2A:T3028;S/T	67.2583	57.6729	57.6055	64.5687	73.9236	66.0607	58.9031	59.4232	54.9008	59.9987	69.3192	55.9869	65.2313	61.373	70.6531	-0.231811	0.145765	-0.154653	0.331282	-0.167165	0.300184	0.00831946	0.958997
Q9P0V3	SH3BP4	S131	SH3BP4:S131	49.1606	49.8162	57.2324	54.5139	50.9378	60.6564	47.4038	51.2591	52.7604	58.1733	55.1007	54.8579	58.2	53.0131	51.9805	-0.114305	0.557325	0.0184759	0.938884	-0.0359344	0.865653	-0.0310562	0.851445
P51858	HDGF	T200	HDGF:T200	60.6926	48.1044	74.5651	56.1534	69.8088	63.5839	69.1803	61.2422	70.1027	62.9826	58.9674	77.7673	62.9596	74.4228	73.4723	0.0618646	0.87192	0.112451	0.7002	0.121496	0.676611	0.168487	0.442338
Q53EL6	PDCD4	S71	PDCD4:S71	16.1403	12.4091	14.2311	13.9325	15.0337	11.9913	15.123	18.0053	17.1421	13.0333	16.7435	17.4564	17.9508	18.1974	14.1758	0.00521428	0.993207	0.16842	0.615019	0.141157	0.682553	-0.0741439	0.794058
Q9BWW4	SSBP3	S347	SSBP3:S347	18.6721	21.5107	23.9545	28.0609	20.1841	20.4255	16.0983	19.134	21.4244	22.7084	23.7151	24.3542	17.4922	25.2983	21.6184	-0.0336394	0.944052	-0.0579692	0.879017	0.249935	0.40384	0.043884	0.877941
P67809	YBX1	S/Y	YBX1:S/Y	124.631	95.9103	141.267	127.63	125.07	121.593	127.771	136.076	132.002	122.076	124.688	164.728	126.836	118.218	114.546	0.0317888	0.93167	0.122583	0.62507	0.0253162	0.933976	-0.0371966	0.866986
Q14966	ZNF638	S383	ZNF638:S383	126.694	283.047	216.227	209.932	199.711	138.721	252.918	202.616	191.362	189.786	133.86	239.103	234.67	193.339	188.208	0.95436	7.82392e-07	0.709222	9.88837e-06	0.574365	4.97248e-05	0.533448	7.01e-05
P49959	MRE11	S649	MRE11:S649	17.2722	20.9614	19.947	27.2441	26.8463	19.1984	21.3928	19.2563	23.7285	24.3504	20.2143	15.2024	21.2535	21.0983	21.7087	0.00811535	0.985903	0.0947981	0.753936	0.34163	0.171888	0.360712	0.0927036
P49959	MRE11	S649	MRE11:S649	17.2722	20.9614	19.947	27.2441	26.8463	19.1984	21.3928	19.2563	23.7285	24.3504	20.2143	15.2024	21.2535	21.0983	21.7087	0.00811535	0.985903	0.0947981	0.753936	0.34163	0.171888	0.360712	0.0927036
O60825	PFKFB2	S493	PFKFB2:S493;S/Y	110.699	127.216	120.689	127.189	131.081	131.625	119.831	137.469	120.408	122.346	134.354	129.076	137.107	135.152	151.604	0.00245925	0.993712	0.0721969	0.696367	0.0267931	0.899313	0.104205	0.453946
O60825	PFKFB2	S/Y	PFKFB2:S493;S/Y	110.699	127.216	120.689	127.189	131.081	131.625	119.831	137.469	120.408	122.346	134.354	129.076	137.107	135.152	151.604	0.00245925	0.993712	0.0721969	0.696367	0.0267931	0.899313	0.104205	0.453946
Q63ZY3	KANK2	S323	KANK2:S323	48.4728	49.7357	40.452	53.7739	56.0018	50.735	60.9982	42.7489	43.9942	43.9606	51.314	47.6988	48.891	46.4637	49.3072	0.0658306	0.816984	-0.192614	0.345601	-0.0663956	0.786856	-0.0186749	0.927332
P05114	HMGN1	S89	HMGN1:S89	291.754	233.263	253.271	261.981	247.927	275.142	232.684	223.861	255.579	241.97	262.053	208.947	171.126	180.488	206.528	-0.297106	0.223783	-0.372147	0.100915	-0.26655	0.266391	-0.254569	0.206273
Q9Y2J4	AMOTL2	S540	AMOTL2:S540	11.5442	12.3143	14.1891	11.9262	9.29887	10.5536	16.727	12.2103	14.5744	11.5247	9.29277	11.8317	12.0082	10.8811	13.4816	0.368693	0.268406	0.292605	0.363028	0.246771	0.473605	0.117257	0.690157
Q9UM00	TMCO1	S239	TMCO1:S239	49.2077	56.4776	49.8657	54.3001	44.6534	38.2798	52.1844	62.7871	47.6059	48.5477	48.1465	55.0741	59.2648	51.7708	55.7348	0.279925	0.168809	0.344265	0.0730171	0.187113	0.370806	0.137952	0.429368
Q08AD1	CAMSAP2	S970	CAMSAP2:S970	41.9438	55.5589	43.7343	57.2159	61.0626	46.7685	35.8534	48.2861	53.7808	59.0861	42.8703	39.9746	51.0599	57.6549	59.2944	-0.0262538	0.941954	0.11953	0.621536	0.358993	0.0834616	0.44901	0.0172207
Q9H2P0	ADNP	S98	ADNP:S98	102.623	118.065	118.867	102.214	102.886	98.1812	125.111	100.268	104.667	111.607	105.711	132.566	114.143	123.799	120.584	0.292829	0.0563432	0.117684	0.478738	0.104797	0.541527	0.126165	0.347714
P16989	YBX3	S203	YBX3:S203	85.5839	82.6835	104.532	82.4328	94.5855	89.4008	93.8174	86.6841	96.2369	95.2067	92.612	104.589	94.5498	87.8079	84.0179	0.0650951	0.773026	0.0912982	0.63039	-0.00822229	0.973919	0.0315172	0.850598
O15126	SCAMP1	T45	SCAMP1:T45	31.4941	35.4397	33.4059	42.8047	47.108	25.4233	36.5869	41.406	41.0423	53.6769	37.8416	39.4777	42.829	48.0001	62.2813	0.252175	0.337737	0.322442	0.175885	0.492237	0.0328984	0.792621	0.000700571
Q9NW97	TMEM51	T234	TMEM51:T234	70.1616	69.0828	61.765	60.4687	59.1678	61.2027	68.3842	58.1491	52.5914	60.3758	74.2477	59.0731	62.4819	55.7941	66.0501	-0.064044	0.769949	-0.16888	0.298131	-0.281832	0.0730149	-0.14476	0.30163
O00505	KPNA3	S60	KPNA3:S60	57.9958	93.0431	56.966	69.7498	70.2446	63.7648	73.239	106.843	76.7454	91.6577	81.7807	93.2232	119.19	79.3379	136.306	0.356911	0.440614	0.420748	0.308029	0.16327	0.736369	0.512319	0.143977
P16989	YBX3	S203	YBX3:S203;S204	29.0097	26.4007	30.598	18.5964	29.7374	25.5767	32.8865	23.1593	24.1101	25.3324	29.1137	27.0367	20.6706	24.9877	24.743	0.0399741	0.928389	-0.186819	0.516172	-0.315729	0.238659	-0.0709271	0.780586
P16989	YBX3	S204	YBX3:S203;S204	29.0097	26.4007	30.598	18.5964	29.7374	25.5767	32.8865	23.1593	24.1101	25.3324	29.1137	27.0367	20.6706	24.9877	24.743	0.0399741	0.928389	-0.186819	0.516172	-0.315729	0.238659	-0.0709271	0.780586
Q92598	HSPH1	S557	HSPH1:S557	13.2859	15.5894	20.4849	13.5314	12.4792	13.1048	19.9023	24.2117	17.8472	19.5755	17.3267	14.6723	22.2345	24.7854	19.6761	0.19787	0.674511	0.623358	0.080543	0.329504	0.403056	0.224008	0.496046
O94986	CEP152	S1461	CEP152:S1461	44.8711	46.6628	43.7223	45.3522	40.6693	47.8069	48.5298	50.7215	41.3558	52.7418	48.5384	43.1723	47.8201	44.3594	40.4247	-0.0302949	0.919423	0.00881673	0.972704	-0.107877	0.600897	-0.0880037	0.597583
P52292	KPNA2	S	KPNA2:S	455.149	442.163	470.266	476.511	454.265	454.128	435.811	385.439	463.751	415.888	469.687	415.591	411.155	426.456	420.299	-0.092565	0.49405	-0.127159	0.281664	-0.0142929	0.930624	-0.0966642	0.346118
P52292	KPNA2	S/T	KPNA2:S/T	54.8565	56.974	51.4691	73.7521	81.6986	46.7071	47.5093	65.3725	66.4902	77.7025	52.1648	49.0897	67.5065	65.4861	84.6644	-0.00281492	0.993712	0.255013	0.158403	0.421545	0.0171382	0.669216	0.000285946
O60271	SPAG9	S/T	SPAG9:S/T	38.455	40.1465	45.3348	32.9167	34.8434	33.847	36.7042	43.7535	38.4728	34.2203	47.7246	46.6438	42.541	35.5425	39.9784	0.0486583	0.883853	0.147313	0.528931	-0.154908	0.511416	-0.127324	0.503986
O60271	SPAG9	S332	SPAG9:S332;S/T	60.9126	54.7457	63.9776	60.3953	55.6175	72.0286	61.9605	67.9509	63.5635	56.232	73.5576	69.1642	64.7586	56.8592	68.2884	-0.153355	0.456849	-0.0656844	0.766572	-0.188052	0.315973	-0.198537	0.2027
O60271	SPAG9	S/T	SPAG9:S332;S/T	60.9126	54.7457	63.9776	60.3953	55.6175	72.0286	61.9605	67.9509	63.5635	56.232	73.5576	69.1642	64.7586	56.8592	68.2884	-0.153355	0.456849	-0.0656844	0.766572	-0.188052	0.315973	-0.198537	0.2027
P31689	DNAJA1	S112	DNAJA1:S112	47.8543	68.535	47.2191	64.275	58.7882	46.9514	53.1272	75.8506	60.7192	63.631	61.4975	58.2248	77.1521	76.2279	79.2918	0.20586	0.556529	0.333298	0.259492	0.368795	0.215666	0.367361	0.147217
P08651	NFIC	S323	NFIC:S323	133.636	121.272	129.66	122.221	129.818	143.011	133.735	132.562	135.973	128.464	143.525	118.131	131.449	115.358	130.956	-0.17257	0.169544	-0.0932734	0.480754	-0.172265	0.160658	-0.109597	0.304977
Q9P2R6	RERE	S53	RERE:S53;S56	15.2162	9.01068	12.7764	10.9008	10.9281	13.2321	12.5387	12.4047	15.0198	11.6931	13.3659	19.6839	13.4261	9.99912	11.9474	-0.0916968	0.87575	-0.112932	0.812329	-0.239013	0.575078	-0.272607	0.410365
Q9P2R6	RERE	S56	RERE:S53;S56	15.2162	9.01068	12.7764	10.9008	10.9281	13.2321	12.5387	12.4047	15.0198	11.6931	13.3659	19.6839	13.4261	9.99912	11.9474	-0.0916968	0.87575	-0.112932	0.812329	-0.239013	0.575078	-0.272607	0.410365
Q15154	PCM1	S1765	PCM1:S1765;S1768	138.814	148.999	119.243	124.861	124.392	139.878	133.584	126.95	129.314	131.122	152.634	142.074	126.31	113.18	113.579	-0.0225653	0.915546	-0.210753	0.0949301	-0.232528	0.0659633	-0.225967	0.0454999
Q15154	PCM1	S1768	PCM1:S1765;S1768	138.814	148.999	119.243	124.861	124.392	139.878	133.584	126.95	129.314	131.122	152.634	142.074	126.31	113.18	113.579	-0.0225653	0.915546	-0.210753	0.0949301	-0.232528	0.0659633	-0.225967	0.0454999
O95425-3	SVIL	S221	SVIL:S221	184.875	191.543	197.945	196.353	184.947	200.27	194.729	175.073	202.297	193.581	191.247	200.283	188.378	188.592	198.121	0.025746	0.877342	-0.0390839	0.765121	0.027085	0.84079	0.000833264	0.995438
Q9UKL3	CASP8AP2	S940	CASP8AP2:S940	158.473	161.004	154.98	149.323	165.2	159.691	147.119	165.768	147.373	156.907	167.974	145.962	154.062	154.153	144.823	-0.0993559	0.445159	-0.0343287	0.812329	-0.108493	0.369165	-0.059776	0.567675
Q8IVP5	FUNDC1	S13	FUNDC1:S13	88.6788	84.505	86.9558	92.6093	94.2741	92.7664	93.1083	92.7049	93.0948	101.083	88.0707	77.6698	95.4244	94.3855	108.279	-0.0818511	0.624348	0.0288111	0.873545	0.0558562	0.728488	0.170054	0.142082
Q13464	ROCK1	S	ROCK1:S	52.7993	62.4857	53.8085	76.4678	95.9611	50.6382	42.9202	58.9434	77.6238	85.3275	59.5661	48.3664	62.9423	65.0882	89.9981	-0.0986834	0.714357	0.108652	0.649043	0.42617	0.0311521	0.736706	0.000339778
Q15021	NCAPD2	S/T	NCAPD2:S/T	4.17953	10.7473	12.6434	13.9261	17.9661	7.78114	10.6798	13.303	14.3502	18.2147	5.28936	15.7178	11.8451	12.0797	15.8376	1.13021	0.00196567	1.17793	0.00119514	1.27027	0.00047011	1.6377	2.41108e-05
Q8WXE1	ATRIP	S239	ATRIP:S239	34.1978	48.3205	52.0003	52.5084	48.2161	39.8281	47.816	50.1363	41.895	45.9492	34.8023	53.3208	56.3822	51.2395	60.2466	0.459318	0.0190022	0.544247	0.00544389	0.416571	0.0280016	0.497853	0.00589363
O60524	NEMF	S417	NEMF:S417	113.918	137.346	131.349	138.175	126.852	133.073	125.728	154.576	119.804	138.648	139.309	136.744	141.358	142.359	124.709	0.0536923	0.804285	0.14752	0.349417	0.0527308	0.779943	0.0182088	0.908481
Q15025	TNIP1	S/T	TNIP1:S/T	13.4772	13.3372	10.2757	10.474	11.5122	14.5818	11.1278	12.233	13.4562	10.3247	15.9343	10.5572	14.8754	19.6402	13.5341	-0.332989	0.400638	-0.247962	0.522533	-0.0593105	0.900893	-0.320325	0.298762
P98179	RBM3	S147	RBM3:S147	82.6868	79.3268	96.5403	95.1078	126.45	75.3743	90.3625	84.6191	102.941	113.117	74.6723	85.4959	71.5191	99.0683	125.503	0.132361	0.484857	0.10938	0.54784	0.353142	0.0257088	0.649192	0.00013686
Q6ZUT6	CCDC9B	S193	CCDC9B:S193	51.0687	49.7795	58.7273	51.9323	50.8472	50.021	60.4218	47.9787	54.3224	54.366	47.2239	59.3749	52.5693	54.0295	62.9038	0.188661	0.323114	0.0987189	0.625931	0.112479	0.572544	0.175843	0.248829
Q13098	GPS1	S	GPS1:S	22.727	22.6014	27.8771	35.5449	33.5002	25.9902	28.9559	23.9208	25.84	28.2818	30.7195	28.0658	33.7162	30.3391	30.934	0.00585199	0.990595	0.103087	0.748744	0.2063	0.480394	0.230569	0.319822
Q9NPI6	DCP1A	T187	DCP1A:T187	19.2698	28.8587	24.6254	23.3782	25.1262	24.7027	25.2456	24.5242	30.4761	30.1192	28.8345	27.6546	27.5773	24.8778	26.4033	0.184584	0.520243	0.0930097	0.755215	0.122965	0.667267	0.180596	0.402685
Q14699	RFTN1	S220	RFTN1:S220	168.393	149.534	166.334	137.229	145.907	150.396	172.278	141.978	137.266	143.941	136.945	170.191	134.453	147.912	148.862	0.112721	0.526794	-0.0424511	0.826522	-0.1053	0.533284	-0.0498996	0.732387
Q99567	NUP88	S35	NUP88:S35	51.1447	45.3475	46.0484	46.1718	50.7891	50.2157	43.6212	41.4637	52.6368	51.7721	43.2223	49.6368	45.5473	47.9965	44.8065	-0.0590124	0.80051	-0.117378	0.522045	0.0238377	0.918947	0.028633	0.86596
O95785	WIZ	S1010	WIZ:S1010;S1012;S	39.6121	40.0474	40.6389	41.1279	33.4743	39.6465	37.2021	46.7181	44.1574	40.2475	44.4971	36.989	43.2949	38.9873	44.4445	-0.114218	0.614476	0.0780661	0.717505	0.00631131	0.981762	-0.0742937	0.665006
O95785	WIZ	S1012	WIZ:S1010;S1012;S	39.6121	40.0474	40.6389	41.1279	33.4743	39.6465	37.2021	46.7181	44.1574	40.2475	44.4971	36.989	43.2949	38.9873	44.4445	-0.114218	0.614476	0.0780661	0.717505	0.00631131	0.981762	-0.0742937	0.665006
O95785	WIZ	S	WIZ:S1010;S1012;S	39.6121	40.0474	40.6389	41.1279	33.4743	39.6465	37.2021	46.7181	44.1574	40.2475	44.4971	36.989	43.2949	38.9873	44.4445	-0.114218	0.614476	0.0780661	0.717505	0.00631131	0.981762	-0.0742937	0.665006
Q9C0C9	UBE2O	S836	UBE2O:S836;S839	82.2017	61.5069	69.3273	78.119	81.4732	77.7175	55.3872	71.0487	65.9176	72.4854	75.0896	54.5101	80.9278	75.6899	83.7234	-0.4564	0.00430867	-0.0890518	0.621536	-0.0998616	0.575113	0.0145414	0.928163
Q9C0C9	UBE2O	S839	UBE2O:S836;S839	82.2017	61.5069	69.3273	78.119	81.4732	77.7175	55.3872	71.0487	65.9176	72.4854	75.0896	54.5101	80.9278	75.6899	83.7234	-0.4564	0.00430867	-0.0890518	0.621536	-0.0998616	0.575113	0.0145414	0.928163
O95470	SGPL1	S564	SGPL1:S564	53.2855	58.5538	59.7642	59.3999	60.846	60.8114	59.3067	58.2596	59.2146	48.8065	64.3695	59.5094	55.4411	68.0932	54.4481	-0.00446327	0.98799	-0.0372441	0.864865	0.0664865	0.736255	-0.122448	0.398867
P37275	ZEB1	S679	ZEB1:S679	29.4706	35.5003	29.9923	24.9496	28.6644	26.473	30.0844	30.103	24.9682	33.7635	32.9887	31.8026	31.3628	29.9869	34.0657	0.133409	0.580127	0.0459285	0.862192	-0.15411	0.482702	0.119092	0.505124
Q9BXF6	RAB11FIP5	S176	RAB11FIP5:S176	62.4213	69.3026	72.8062	85.8588	78.1876	64.9405	65.3953	75.8635	76.7806	80.4444	60.1942	59.6078	60.8348	73.1056	79.9576	0.0489385	0.831964	0.153861	0.341562	0.327303	0.0314446	0.347795	0.0146743
Q6WKZ4	RAB11FIP1	S156	RAB11FIP1:S156	344.277	322.632	330.021	362.604	372.117	363.818	323.595	348.583	326.519	373.803	325.672	330.574	343.714	338.145	363.69	-0.0803859	0.467479	-0.0149801	0.913017	-0.00900188	0.94794	0.103512	0.215854
O75385	ULK1	S623	ULK1:S623	65.3518	72.6669	50.8505	64.8593	60.3988	62.3693	65.7043	66.4267	66.3111	63.6893	70.4384	65.0306	74.5515	68.8965	65.6954	0.0376601	0.902097	-0.0630532	0.789767	0.0151901	0.956353	-0.0613536	0.734803
Q6PL18	ATAD2	S1243	ATAD2:S1243	316.968	354.725	392.524	422.39	462.535	353.885	406.362	420.138	448.408	483.288	391.295	415.55	436.803	469.821	521.858	0.149539	0.313319	0.238252	0.0735798	0.339875	0.0105598	0.470076	0.000496588
Q9UHI6	DDX20	S500	DDX20:S500	10.1714	13.1604	13.9234	12.8363	15.5926	11.2365	15.9337	14.4305	13.3836	7.27876	14.1817	16.2094	9.49543	8.69347	9.59703	0.356125	0.4734	0.078398	0.895304	-0.0393489	0.949595	-0.191152	0.632619
Q8WUM9	SLC20A1	S417	SLC20A1:S417	216.981	246.516	227.871	252.607	258.419	234.268	237.832	233.386	233.699	245.93	226.01	204.716	225.965	229.665	250.986	0.0210435	0.914005	0.0216394	0.894002	0.0796536	0.544503	0.157817	0.118826
Q8TEW0	PARD3	S	PARD3:S	286.146	288.986	284.468	307.188	332.992	309.997	308.635	311.499	305.824	337.794	301.619	312.219	318.537	322.386	339.968	0.0192421	0.906123	0.0257392	0.842718	0.0596252	0.600123	0.171767	0.0480196
O95785	WIZ	S1012	WIZ:S1012;S1017	270.829	288.101	274.001	271.311	253.478	283.673	279.038	273.566	270.502	253.506	271.817	241.199	243.871	237.458	222.828	-0.0356627	0.864214	-0.0640168	0.688697	-0.0869955	0.573669	-0.181476	0.122496
O95785	WIZ	S1017	WIZ:S1012;S1017	270.829	288.101	274.001	271.311	253.478	283.673	279.038	273.566	270.502	253.506	271.817	241.199	243.871	237.458	222.828	-0.0356627	0.864214	-0.0640168	0.688697	-0.0869955	0.573669	-0.181476	0.122496
Q86XL3	ANKLE2	S662	ANKLE2:S662	64.9436	55.4312	61.4984	57.3855	64.6381	58.1817	56.4821	58.675	57.4687	57.482	51.7818	61.8086	62.6736	58.3856	59.2427	-0.00529908	0.984274	0.0696518	0.69675	-0.00770654	0.973498	0.056645	0.692522
Q13625	TP53BP2	S480	TP53BP2:S480	73.9553	48.2673	56.8202	70.8458	73.8863	64.6168	43.5426	63.4884	67.7939	77.149	65.298	55.7543	50.2394	58.4028	60.0254	-0.471015	0.0215736	-0.261296	0.204299	-0.051242	0.846575	0.0443082	0.829176
O75717	WDHD1	S868	WDHD1:S868	25.6108	25.517	27.1101	27.704	23.2021	27.0808	23.9373	29.118	21.9171	19.5148	27.2717	27.636	28.5404	26.5603	26.8616	-0.0547187	0.8682	0.0841088	0.747118	-0.0766662	0.769676	-0.212352	0.255099
P05412	JUN	T	JUN:T	90.3007	104.898	87.0699	89.0986	77.7814	88.3427	110.813	112.172	81.4562	72.4057	101.046	113.202	104.638	96.53	79.3702	0.235673	0.155246	0.11412	0.519784	-0.0674619	0.727402	-0.283554	0.0443213
Q9ULD2	MTUS1	S1268	MTUS1:S1268	34.4016	35.9314	28.4195	27.4557	36.0045	41.9428	26.9527	34.5419	34.9517	24.3812	33.2005	27.9334	26.6591	29.5424	24.0079	-0.274812	0.383814	-0.290749	0.313112	-0.252283	0.406767	-0.394884	0.105825
Q9BRD0	BUD13	S325	BUD13:S325	169.144	138.052	184.919	161.508	159.017	174.986	179.733	168.065	164.293	171.746	158.267	188.972	158.999	174.227	168.225	0.000464242	0.998824	0.0256956	0.911601	-0.00633657	0.978977	-0.00933347	0.955723
Q14160-3; Q14160	Later	S1232	NA:S1232	41.5426	56.525	64.0692	64.2543	66.0412	58.0899	60.2254	70.7934	57.1099	65.3511	61.832	58.7029	59.5709	57.7351	68.1034	0.140487	0.562261	0.28554	0.151198	0.168584	0.443895	0.326024	0.0626887
Q86W56	PARG	S316	PARG:S316	41.2962	55.8244	54.5948	44.7189	53.1036	42.0334	50.8479	50.9305	46.4307	51.2566	47.8689	62.2946	57.6002	50.6826	56.1837	0.363186	0.0269283	0.315578	0.0484363	0.113606	0.537537	0.293355	0.0415974
Q8TEK3-1	DOT1L	S1001	DOT1L:S1001;S1007	19.3341	17.1187	20.1243	15.3916	19.288	15.4312	15.0606	15.191	16.3702	17.7608	12.333	14.6282	15.5335	16.9074	16.3867	0.0118611	0.980052	0.122672	0.706793	0.0704505	0.840427	0.203135	0.404373
Q8TEK3-1	DOT1L	S1007	DOT1L:S1001;S1007	19.3341	17.1187	20.1243	15.3916	19.288	15.4312	15.0606	15.191	16.3702	17.7608	12.333	14.6282	15.5335	16.9074	16.3867	0.0118611	0.980052	0.122672	0.706793	0.0704505	0.840427	0.203135	0.404373
Q8WVM7	STAG1	S1062	STAG1:S1062;S1065	54.3487	41.1559	46.7571	53.1019	41.9576	45.9712	34.9301	42.5795	47.0321	36.3532	54.4307	50.648	42.8442	38.143	35.3787	-0.300441	0.223074	-0.224319	0.35053	-0.17119	0.511982	-0.4445	0.0314646
Q8WVM7	STAG1	S1065	STAG1:S1062;S1065	54.3487	41.1559	46.7571	53.1019	41.9576	45.9712	34.9301	42.5795	47.0321	36.3532	54.4307	50.648	42.8442	38.143	35.3787	-0.300441	0.223074	-0.224319	0.35053	-0.17119	0.511982	-0.4445	0.0314646
Q8N6T3	ARFGAP1	S378	ARFGAP1:S378	82.1253	89.378	79.7841	89.6484	85.4769	99.7451	94.3248	82.5253	83.6006	82.8904	88.4576	110.071	85.7587	83.83	80.1273	0.118952	0.492587	-0.119946	0.456521	-0.0686	0.698259	-0.117342	0.37278
Q7Z5L9	IRF2BP2	S	IRF2BP2:S	16.3961	13.0716	16.0643	12.971	16.4998	18.357	12.484	13.0743	16.9092	15.9761	19.3994	22.1074	14.9697	17.5504	14.6748	-0.231553	0.549401	-0.297688	0.374797	-0.200365	0.587997	-0.197997	0.496097
Q12888	TP53BP1	S500	TP53BP1:S500	111.377	105.465	102.32	104.425	104.635	110.554	119.036	114.718	105.398	112.59	126.198	111.291	116.452	105.177	115.569	-0.0511303	0.777375	-0.0616587	0.689869	-0.141585	0.300339	-0.0635637	0.602568
O75179	ANKRD17	S2067	ANKRD17:S2067	44.6855	49.1529	34.2729	37.539	44.1464	35.389	38.9825	39.1795	44.7197	42.2931	41.7434	47.9955	42.9763	38.9154	43.2595	0.15945	0.498033	-0.0646487	0.801135	-0.00500246	0.987625	0.097027	0.606175
Q9NRY4	ARHGAP35	S589	ARHGAP35:S589	41.3919	44.4049	41.2778	46.3561	38.978	43.2344	53.3754	45.2779	36.2688	32.5566	46.5289	45.3565	57.5407	40.8028	43.5441	0.122851	0.679296	0.123034	0.64595	-0.0931656	0.736369	-0.197189	0.329544
Q7Z333	SETX	S1663	SETX:S1663	6.93331	13.9997	12.9267	7.99358	9.96828	9.59479	10.7504	10.0284	9.31421	11.1663	8.31725	10.1191	9.60189	8.70744	7.58831	0.486915	0.162061	0.389906	0.251678	0.0762071	0.86232	0.203432	0.503086
Q9Y6M4-4	CSNK1G3	S367	CSNK1G3:S367	40.3195	33.1334	32.4941	25.4833	32.9529	30.7516	33.1272	33.6269	33.7981	30.8908	30.6523	37.2505	33.0158	28.9633	25.6005	0.0351438	0.927363	-0.02506	0.939705	-0.202473	0.405236	-0.181459	0.360602
Q9H2Y7	ZNF106	S1279	ZNF106:S1279	42.4927	44.6348	43.2242	41.9689	50.474	42.7569	34.2546	47.8104	56.8023	53.0084	51.077	62.2018	51.8544	50.4791	46.3732	0.0117936	0.980591	0.0691955	0.852196	0.124971	0.709424	0.13967	0.590701
Q13111	CHAF1A	S123	CHAF1A:S123	105.112	125.456	87.1598	110.978	128.014	101.471	106.495	122.277	109.801	132.752	107.699	103.194	137.161	113.043	126.1	0.0877769	0.751146	0.115916	0.620951	0.0873461	0.720812	0.299865	0.0886214
P49792	RANBP2	S2668	RANBP2:S2668	305.127	280.708	269.801	306.488	346.972	300.384	315.52	338.91	312.8	324.992	318.967	287.753	337.797	363.722	337.802	-0.0659973	0.733558	0.0264441	0.895304	0.084761	0.609984	0.127257	0.316308
Q13371	PDCL	S296	PDCL:S296	44.3603	45.3214	44.3243	43.7682	41.4795	51.3901	46.8272	46.598	46.881	46.6239	47.2161	58.797	50.9775	53.3882	46.1057	0.0710815	0.788243	-0.010603	0.968782	0.00845648	0.977049	-0.0905416	0.607689
Q92785	DPF2	S244	DPF2:S244;S	112.698	89.6595	100.901	95.4748	81.7837	110.401	114.686	83.8008	91.2101	91.5689	108.204	95.6056	81.9377	100.51	76.185	-0.151194	0.439685	-0.319465	0.0555643	-0.207058	0.237297	-0.412857	0.00820202
Q92785	DPF2	S	DPF2:S244;S	112.698	89.6595	100.901	95.4748	81.7837	110.401	114.686	83.8008	91.2101	91.5689	108.204	95.6056	81.9377	100.51	76.185	-0.151194	0.439685	-0.319465	0.0555643	-0.207058	0.237297	-0.412857	0.00820202
O94880	PHF14	Y206	PHF14:Y206	17.698	12.1606	11.2783	16.9987	11.6822	15.7783	12.1586	10.8163	11.365	12.2886	12.8878	13.4103	10.6543	11.0868	8.70233	-0.286667	0.427318	-0.489782	0.113009	-0.249555	0.475689	-0.50881	0.0639512
Q9C0C2	TNKS1BP1	S1666	TNKS1BP1:S1666	55.0839	49.9407	55.0215	51.0162	45.7387	58.4975	33.3265	54.1192	63.2008	46.7947	52.1422	67.5395	48.772	40.0766	46.8416	-0.19328	0.629156	-0.0700893	0.870745	-0.126266	0.741696	-0.248302	0.375707
Q5SSJ5	HP1BP3	S248	HP1BP3:S248	41.2621	49.1916	47.6348	70.4978	84.1788	49.5776	41.2342	58.1872	59.8409	81.2715	52.9689	41.3861	50.5689	60.7971	75.2172	-0.12275	0.601984	0.123773	0.563056	0.414355	0.0245478	0.749206	0.000147572
Q14676	MDC1	S1399	MDC1:S1399	60.2554	62.5997	60.4179	74.6429	83.7083	53.4383	64.1058	66.3748	71.8301	79.8928	58.0536	57.0036	57.9153	60.9924	83.7679	0.0971052	0.611895	0.104403	0.542289	0.268958	0.076855	0.527828	0.000534539
Q9H2U1	DHX36	S161	DHX36:S161	118.209	141.253	112.178	117.652	138.492	114.369	123.01	111.253	113.634	120.584	126.868	124.913	117.05	113.161	117.899	0.113207	0.449702	-0.077202	0.607102	-0.0603575	0.697243	0.0663467	0.582445
O94880	PHF14	S290	PHF14:S290	154.234	138.718	137.685	153.685	136.588	166.947	140.99	129.428	158.392	127.173	158.777	143.453	136.317	123.821	121.962	-0.18106	0.220864	-0.250339	0.0675466	-0.146591	0.31853	-0.31615	0.0127566
O94880	PHF14	T287	PHF14:T287;T292	398.346	370.245	341.189	366.932	330.817	406.474	373.529	355.296	384.321	334.503	405.473	364.675	331.551	325.132	294.076	-0.126828	0.290359	-0.23599	0.0301607	-0.172649	0.118986	-0.337518	0.00151748
O94880	PHF14	T292	PHF14:T287;T292	398.346	370.245	341.189	366.932	330.817	406.474	373.529	355.296	384.321	334.503	405.473	364.675	331.551	325.132	294.076	-0.126828	0.290359	-0.23599	0.0301607	-0.172649	0.118986	-0.337518	0.00151748
Q9BWK5	CYREN	S123	CYREN:S123	34.1653	36.1168	27.1448	29.894	28.9866	29.8414	22.6166	22.1763	23.3215	20.4268	27.7373	21.4145	22.185	25.2765	21.597	-0.23101	0.531094	-0.360797	0.251678	-0.227452	0.513658	-0.381663	0.157978
Q04695	KRT17	S	KRT17:S	536.637	487.781	441.943	442.012	460.279	501.484	437.667	409.902	430.138	460.985	441.623	361.791	384.985	376.978	367.664	-0.207246	0.300879	-0.256342	0.162018	-0.243201	0.196681	-0.202451	0.208956
P55196	AFDN	S/T	AFDN:S/T	217.838	181.219	194.839	199.833	216.933	223.73	199.777	197.673	207.876	201.595	220.61	186.825	188.508	209.124	192.963	-0.2229	0.0303849	-0.188831	0.059916	-0.102545	0.343985	-0.116493	0.193152
Q12846	STX4	S14	STX4:S14;S15	316.013	206.137	242.993	194.424	182.032	293.357	247.719	159.484	231.363	174.523	218.269	196.425	136.913	163.716	173.431	-0.337488	0.290513	-0.643722	0.0259801	-0.486063	0.0971692	-0.625594	0.0183765
Q12846	STX4	S15	STX4:S14;S15	316.013	206.137	242.993	194.424	182.032	293.357	247.719	159.484	231.363	174.523	218.269	196.425	136.913	163.716	173.431	-0.337488	0.290513	-0.643722	0.0259801	-0.486063	0.0971692	-0.625594	0.0183765
Q9H0L4	CSTF2T	S/T	CSTF2T:S/T	54.2976	45.8208	56.0548	55.5463	49.4061	61.3167	57.8416	55.6249	51.3679	55.9163	61.0288	56.7515	55.7053	56.6961	50.0174	-0.14463	0.443553	-0.0754254	0.69852	-0.109617	0.55524	-0.185423	0.195596
Q53ET0	CRTC2	S456	CRTC2:S456;S460	65.3094	78.2441	68.1279	74.5107	72.1975	69.6314	73.9711	75.4586	77.7616	75.348	76.664	72.2118	80.6939	73.175	65.9982	0.0872	0.638471	0.0836041	0.620485	0.0940926	0.572386	0.014122	0.925624
Q53ET0	CRTC2	S460	CRTC2:S456;S460	65.3094	78.2441	68.1279	74.5107	72.1975	69.6314	73.9711	75.4586	77.7616	75.348	76.664	72.2118	80.6939	73.175	65.9982	0.0872	0.638471	0.0836041	0.620485	0.0940926	0.572386	0.014122	0.925624
A6NDB9	PALM3	S124	PALM3:S124	34.4958	34.734	31.8108	38.0677	36.4659	41.38	32.3711	31.1495	38.8432	33.4666	39.6358	33.4852	32.5328	34.16	32.8346	-0.195859	0.264726	-0.270514	0.0925858	-0.0545406	0.787782	-0.165891	0.246204
Q9ULC8	ZDHHC8	S/T	ZDHHC8:S/T	19.2506	14.7993	17.9281	18.177	20.7656	20.595	22.0463	16.4497	16.5056	21.2471	22.1732	19.4403	15.1489	16.159	15.5597	-0.156965	0.643284	-0.325503	0.225026	-0.286202	0.30384	-0.118913	0.632064
Q9ULC8	ZDHHC8	S675	ZDHHC8:S675;S682	79.8113	79.4413	76.7207	85.7424	76.4435	86.5532	85.1912	80.6562	74.9901	74.1272	76.4003	80.5133	80.0796	80.0845	76.8445	0.0153543	0.944052	-0.0303073	0.858217	-0.0118421	0.948569	-0.0924731	0.411119
Q9ULC8	ZDHHC8	S682	ZDHHC8:S675;S682	79.8113	79.4413	76.7207	85.7424	76.4435	86.5532	85.1912	80.6562	74.9901	74.1272	76.4003	80.5133	80.0796	80.0845	76.8445	0.0153543	0.944052	-0.0303073	0.858217	-0.0118421	0.948569	-0.0924731	0.411119
Q9H0H5	RACGAP1	S628	RACGAP1:S628	76.3166	164.892	204.625	294.913	420.57	80.7898	133.503	212.265	269.778	352.386	95.32	169.561	207.393	304.764	383.77	0.889013	1.84998e-05	1.31268	2.04433e-07	1.78886	3.27091e-09	2.19886	1.94838e-10
Q5VWQ8	DAB2IP	S995	DAB2IP:S995	11.3749	10.9934	15.6491	10.2412	10.3981	9.12699	10.7553	8.01501	9.44243	8.34451	9.90642	14.9913	9.8063	13.009	7.0326	0.26177	0.589293	0.0860448	0.873508	0.0968711	0.851801	-0.25105	0.482333
Q12906	ILF3	S/Y	ILF3:S/Y	69.9305	70.0762	72.0323	76.626	73.9048	71.9304	76.3763	69.3654	75.2826	71.377	71.5527	69.5724	66.617	73.0581	70.3331	0.0163455	0.936228	-0.0375929	0.804526	0.0758888	0.5783	0.0146001	0.904983
Q53ET0	CRTC2	S456	CRTC2:S456	52.3299	51.9792	56.0503	62.6309	64.4474	63.1906	50.3731	67.9747	56.8302	62.2718	63.8262	49.3317	61.8723	67.0229	59.8567	-0.23613	0.168809	0.0531733	0.800763	0.0588981	0.77183	0.0622402	0.690775
O75381	PEX14	S232	PEX14:S232	1280.78	1208.25	1196.44	1344.83	1356	1260.68	1116.67	1355.19	1401.78	1356.99	1172.29	1168.3	1226.95	1211.04	1323.01	-0.0880058	0.458483	0.0239284	0.862231	0.0901281	0.421741	0.121014	0.177436
Q8N6T7	SIRT6	S338	SIRT6:S338;T	23.0126	23.0867	25.77	24.0535	19.5255	17.1668	20.4392	26.0097	21.5683	24.1296	24.5928	22.3308	26.3278	20.9813	21.5154	0.03905	0.917697	0.287015	0.209494	0.0546589	0.853957	0.0204146	0.930806
Q8N6T7	SIRT6	T	SIRT6:S338;T	23.0126	23.0867	25.77	24.0535	19.5255	17.1668	20.4392	26.0097	21.5683	24.1296	24.5928	22.3308	26.3278	20.9813	21.5154	0.03905	0.917697	0.287015	0.209494	0.0546589	0.853957	0.0204146	0.930806
Q9UKJ3	GPATCH8	S653	GPATCH8:S653	27.1992	22.1602	26.1212	23.5436	24.9194	29.0884	25.4829	22.1768	21.0718	22.7576	25.1521	25.8756	18.0713	21.8955	20.0328	-0.148533	0.603231	-0.308906	0.180792	-0.291135	0.21721	-0.269571	0.180042
O15446	POLR1G	S285	POLR1G:S285	295.458	489.172	477.703	504.096	504.597	338.948	485.389	510.555	471.004	490.771	346.755	502.556	532.313	560.831	512.017	0.593611	4.24558e-05	0.634173	1.71093e-05	0.646356	7.85128e-06	0.622812	7.09312e-06
Q8N1G0	ZNF687	S227	ZNF687:S227;S239	13.2454	11.382	16.2274	13.4831	11.8422	7.87248	16.0407	20.1387	16.4633	15.6062	16.4016	18.761	20.6069	18.1479	12.1394	0.333998	0.475073	0.659101	0.0958465	0.411994	0.33138	0.130511	0.73743
Q8N1G0	ZNF687	S239	ZNF687:S227;S239	13.2454	11.382	16.2274	13.4831	11.8422	7.87248	16.0407	20.1387	16.4633	15.6062	16.4016	18.761	20.6069	18.1479	12.1394	0.333998	0.475073	0.659101	0.0958465	0.411994	0.33138	0.130511	0.73743
Q14669	TRIP12	T	TRIP12:T	466.588	502.003	671.203	534.419	447.55	501.667	558.792	475.571	486.037	446.12	512.701	518.916	456.203	448.811	421.408	0.0928387	0.694908	0.0930314	0.662122	-0.0139498	0.959495	-0.170765	0.282934
Q8TEV9	SMCR8	S400	SMCR8:S400	36.5698	43.0785	32.7966	37.8823	38.8202	40.4579	36.3343	33.1799	35.7033	35.9812	41.4475	35.1767	41.3521	41.815	44.4171	-0.0518129	0.868216	-0.148848	0.504471	-0.0389201	0.886269	0.00560247	0.981348
Q9H063	MAF1	S68	MAF1:S68	110.846	157.625	120.718	166.255	163.654	133.969	133.976	151.99	153.2	138.922	133.387	112.737	134.65	138.95	147.908	0.0884531	0.745218	0.10625	0.649043	0.279101	0.168496	0.254513	0.143759
Q9H063	MAF1	S60	MAF1:S60;S65	425.607	708.273	435.51	480.651	506.186	456.815	446.983	484.636	466.833	529.884	476.681	394.938	479.297	482.427	500.54	0.143998	0.615859	0.0421222	0.895304	0.0746835	0.794359	0.178225	0.381695
Q9H063	MAF1	S65	MAF1:S60;S65	425.607	708.273	435.51	480.651	506.186	456.815	446.983	484.636	466.833	529.884	476.681	394.938	479.297	482.427	500.54	0.143998	0.615859	0.0421222	0.895304	0.0746835	0.794359	0.178225	0.381695
Q96QE3	ATAD5	S	ATAD5:S	48.6737	40.8612	44.8072	51.3166	41.3076	42.1363	43.6996	41.8262	44.1261	37.5693	43.443	42.3243	34.6615	35.5923	42.4585	-0.0791641	0.789605	-0.151952	0.517418	-0.0482349	0.86232	-0.145105	0.442852
Q8IVH2	FOXP4	S86	FOXP4:S86	55.8259	65.3749	64.2328	74.5027	80.0549	60.0262	64.9262	78.1208	73.9177	74.0868	54.2954	75.4049	79.0024	67.6985	75.1177	0.271613	0.0883329	0.374518	0.0159231	0.344993	0.0240966	0.430668	0.00359769
O15164	TRIM24	S744	TRIM24:S744	27.977	31.3029	25.4827	32.1452	26.1163	28.3101	29.7769	30.0066	33.4236	32.4529	30.1885	32.3792	31.5932	23.3277	26.3061	0.111999	0.712754	0.00495141	0.988264	0.0226505	0.945052	-0.0336229	0.887518
Q8WUA7	TBC1D22A	S132	TBC1D22A:S132	37.3912	41.1009	37.1327	44.6248	37.8318	46.075	36.9901	40.9787	37.2134	36.6873	43.6008	42.8741	46.4591	46.085	40.7708	-0.068206	0.80433	-0.0291706	0.918566	0.00897728	0.976613	-0.136206	0.431832
P10398	ARAF	S186	ARAF:S186	64.7864	77.8939	68.459	69.4307	60.8902	62.2272	76.1606	76.9296	69.0603	64.5632	73.1399	73.5785	79.3635	66.8013	66.7607	0.188648	0.197537	0.167786	0.23435	0.0398033	0.818893	-0.0559917	0.671661
Q15942	ZYX	S344	ZYX:S344	443.261	386.441	390.192	438.194	476.667	420.3	373.26	403.084	421.564	463.709	420.818	376.855	443.568	445.079	500.181	-0.176112	0.0681805	-0.0561178	0.611415	0.0228707	0.854495	0.165292	0.0491673
Q8N9N5	BANP	S90	BANP:S90;S100	38.5723	38.6389	31.9457	36.7431	38.5972	34.0849	35.5196	29.1441	36.507	34.1689	34.6308	29.8461	32.7526	38.2766	39.9963	-0.0508464	0.85346	-0.192772	0.303156	0.0577859	0.801286	0.0707647	0.683723
Q8N9N5	BANP	S100	BANP:S90;S100	38.5723	38.6389	31.9457	36.7431	38.5972	34.0849	35.5196	29.1441	36.507	34.1689	34.6308	29.8461	32.7526	38.2766	39.9963	-0.0508464	0.85346	-0.192772	0.303156	0.0577859	0.801286	0.0707647	0.683723
Q13111	CHAF1A	T309	CHAF1A:T309;T314	12.8195	12.7083	16.4495	22.0985	19.5154	13.6787	14.5052	12.5739	11.8293	22.5488	11.8007	17.9592	13.4449	15.3525	19.8249	0.225971	0.573656	0.142132	0.716691	0.318549	0.365589	0.691944	0.0197396
Q13111	CHAF1A	T314	CHAF1A:T309;T314	12.8195	12.7083	16.4495	22.0985	19.5154	13.6787	14.5052	12.5739	11.8293	22.5488	11.8007	17.9592	13.4449	15.3525	19.8249	0.225971	0.573656	0.142132	0.716691	0.318549	0.365589	0.691944	0.0197396
Q6ZRP7	QSOX2	S578	QSOX2:S578	11.6245	10.4626	9.43778	12.4898	8.18374	11.3057	8.73172	8.08954	9.71056	8.7224	9.43741	6.42536	7.56312	7.1447	7.27432	-0.359754	0.389889	-0.367662	0.336957	-0.172454	0.696842	-0.418725	0.19602
Q8NFC6	BOD1L1	S2779	BOD1L1:S2779;S2780	61.039	63.3686	49.8176	57.7482	52.5262	54.6427	51.8418	40.3683	50.8523	40.5531	47.6463	39.292	25.9709	24.3324	29.3209	-0.100001	0.9014	-0.535117	0.284952	-0.384386	0.481971	-0.449114	0.300138
Q8NFC6	BOD1L1	S2780	BOD1L1:S2779;S2780	61.039	63.3686	49.8176	57.7482	52.5262	54.6427	51.8418	40.3683	50.8523	40.5531	47.6463	39.292	25.9709	24.3324	29.3209	-0.100001	0.9014	-0.535117	0.284952	-0.384386	0.481971	-0.449114	0.300138
Q8NHZ8	CDC26	S42	CDC26:S42	393.811	363.084	317.479	362.952	338.034	412.366	311.956	288.81	339.814	313.359	361.499	275.663	241.45	239.659	271.949	-0.303622	0.219257	-0.468972	0.0410295	-0.329971	0.164118	-0.342368	0.0927959
O15164	TRIM24	S209	TRIM24:S209	19.1567	22.5045	12.979	18.2768	18.7738	14.4357	15.5725	18.567	19.7881	17.5321	14.6267	17.7056	20.5319	21.1912	21.3335	0.205775	0.580012	0.0968945	0.802807	0.307338	0.337379	0.265248	0.323291
Q8N9N5	BANP	S	BANP:S	186.331	193.647	190.361	182.051	190.404	195.178	174.406	201.44	188.04	188.542	207.795	195.659	190.855	194.669	178.933	-0.0645334	0.644623	-0.0154182	0.923864	-0.0604722	0.636793	-0.078151	0.423724
Q9NUQ6	SPATS2L	S526	SPATS2L:S526	12.6555	11.4849	13.6342	10.5475	16.8835	11.7046	13.7386	8.45186	12.8991	11.6301	13.9233	12.3641	12.3528	16.8244	16.9361	-0.0267422	0.967191	-0.178315	0.670342	0.0501263	0.919921	0.229742	0.467749
P49757; Q9Y6R0	Later	S276	NA:S276	259.993	397.462	239.753	425.468	488.628	252.292	217.98	409.198	408.014	496.771	383.611	299.982	439.774	380.113	545.679	0.0155602	0.980052	0.259301	0.510489	0.463629	0.203358	0.798719	0.0135637
Q9UPN3	MACF1	S3927	MACF1:S3927	52.3026	47.7252	50.7737	40.6199	49.5462	57.7288	63.7304	37.8114	42.7966	49.3042	49.1617	48.1989	42.7733	55.8585	45.8965	-0.00599204	0.98799	-0.284698	0.227951	-0.204083	0.423623	-0.134946	0.527787
Q13263	TRIM28	S437	TRIM28:S437	120.577	102.011	95.4152	110.297	104.287	106.707	88.2772	91.9871	118.183	99.896	117.955	82.2138	70.4159	84.1465	96.1381	-0.345188	0.115518	-0.432027	0.0397785	-0.156154	0.516395	-0.199869	0.289677
P35658; P35658-3	Later	S1185	NA:S1185	24.4497	15.0329	20.5628	18.3597	21.1215	14.2064	19.3297	23.9177	21.6103	20.9742	21.7259	17.9171	23.1427	20.7663	21.554	-0.178496	0.610824	0.197631	0.528931	0.0422431	0.915028	0.113169	0.671898
Q9UQ35	SRRM2	T866	SRRM2:T866	46.5728	29.1549	46.5771	27.4335	21.0711	40.2971	56.8993	24.6963	29.3805	17.2812	27.6933	60.5709	19.8217	28.5428	19.8776	0.317026	0.586831	-0.396234	0.437041	-0.391925	0.454836	-0.948028	0.025591
Q9P2G1	ANKIB1	S441	ANKIB1:S441	48.2087	46.4876	40.3188	43.0156	42.5936	38.7394	41.0563	44.1345	36.8117	45.1814	46.071	31.2274	41.6715	38.202	35.2362	-0.176563	0.518453	-0.0715115	0.807853	-0.169427	0.514196	-0.114509	0.594983
P46821	MAP1B	S1438	MAP1B:S1438;S1443	539.586	524.353	497.957	508.666	544.789	572.563	512.045	533.453	530.684	527.863	626.729	551.945	566.457	554.676	542.152	-0.128599	0.258928	-0.121259	0.262273	-0.123637	0.262584	-0.104189	0.264276
P46821	MAP1B	S1443	MAP1B:S1438;S1443	539.586	524.353	497.957	508.666	544.789	572.563	512.045	533.453	530.684	527.863	626.729	551.945	566.457	554.676	542.152	-0.128599	0.258928	-0.121259	0.262273	-0.123637	0.262584	-0.104189	0.264276
Q9HBL0	TNS1	S1381	TNS1:S1381	182.873	152.46	172.941	165.391	150.354	171.536	165.172	158.276	167.768	151.256	157.339	164.294	158.067	173.876	173.256	-0.0848511	0.581926	-0.0633206	0.671515	-0.010941	0.95253	-0.10832	0.32924
Q9NZI8	IGF2BP1	S181	IGF2BP1:S181	10.3309	12.2642	10.4924	12.6566	8.26052	11.8418	9.88141	8.37085	7.97372	7.50076	12.166	5.69258	12.9968	12.5407	11.8331	-0.369775	0.486561	-0.127591	0.829479	-0.0779622	0.900467	-0.340492	0.402477
Q6WKZ4	RAB11FIP1	S500	RAB11FIP1:S500	55.4705	47.8226	48.7455	41.4794	48.2418	47.2863	41.0373	44.3101	49.5405	53.1417	47.9944	35.1129	43.8517	56.8561	41.4172	-0.289793	0.221393	-0.136823	0.59345	-0.0358965	0.906811	-0.0818828	0.70082
P46821	MAP1B	S936	MAP1B:S936	35.2844	42.4294	34.5172	41.9985	36.3845	37.0745	32.4757	36.6234	35.7535	36.7308	38.0394	31.6876	39.8548	36.0295	34.943	-0.0628701	0.821675	0.00596106	0.982588	0.0402162	0.875311	-0.0305465	0.877941
Q96G46	DUS3L	S/T	DUS3L:S/T	101.211	110.653	109.832	97.3257	87.6942	110.379	113.346	101.359	85.9854	84.2621	122.143	109.519	103.063	100.173	93.1745	0.00319034	0.989729	-0.0833663	0.59801	-0.234283	0.0869119	-0.32896	0.00919814
Q96G46	DUS3L	T271	DUS3L:T271;S277	15.7507	12.7488	14.8607	14.9805	9.29967	19.1284	14.1756	14.1801	13.2872	11.461	15.5058	19.7853	15.593	10.8429	11.5816	-0.128579	0.75308	-0.169223	0.625931	-0.371357	0.226559	-0.64004	0.01744
Q96G46	DUS3L	S277	DUS3L:T271;S277	15.7507	12.7488	14.8607	14.9805	9.29967	19.1284	14.1756	14.1801	13.2872	11.461	15.5058	19.7853	15.593	10.8429	11.5816	-0.128579	0.75308	-0.169223	0.625931	-0.371357	0.226559	-0.64004	0.01744
Q15059	BRD3	S563	BRD3:S563	155.352	147.636	146.091	141.684	148.287	143.512	140.565	154.686	152.689	144.119	145.288	141.566	139.771	150.965	154.794	-0.0469535	0.752416	-0.0121146	0.939948	0.00395499	0.98118	0.0101294	0.928398
Q9NPG3	UBN1	S175	UBN1:S175	103.363	103.849	113.713	120.988	110.268	113.338	93.5332	101.153	119.425	115.237	128.871	98.2814	110.743	113.546	112.185	-0.220419	0.11561	-0.0817091	0.603592	0.039989	0.814753	-0.0275963	0.844169
Q9Y6J0	CABIN1	T	CABIN1:T	13.9332	18.4751	17.2947	12.8934	14.5775	12.0078	16.2219	21.0192	13.4252	14.2053	15.8364	23.0414	18.0321	21.3079	15.0508	0.460671	0.156195	0.435625	0.161789	0.159074	0.6663	0.0780935	0.79975
Q9Y6J0	CABIN1	T1927	CABIN1:T1927	12.7183	16.279	19.3788	17.312	11.5795	16.0556	16.3639	13.0746	16.4175	14.1495	15.4468	9.00081	13.1247	9.60272	16.6644	-0.131876	0.835691	0.0254154	0.967166	-0.0695885	0.90665	-0.0693984	0.876964
Q86SQ0	PHLDB2	T404	PHLDB2:T404	78.479	40.5577	67.0184	45.4406	47.2571	71.8174	72.0258	44.7897	53.0513	50.6649	41.2115	68.3214	37.8731	55.8352	49.1043	-0.0729528	0.914005	-0.343597	0.424112	-0.262381	0.569321	-0.32744	0.360061
P33241	LSP1	S252	LSP1:S252	102.02	95.827	121.613	143.848	173.494	110.484	112.03	126.814	146.942	159.942	102.408	107.604	130.549	154.893	183.824	0.000366244	0.998824	0.267527	0.0319382	0.501347	0.00020871	0.71458	3.18426e-06
Q9ULV3	CIZ1	S350	CIZ1:S350	58.9976	79.1421	63.7603	60.1876	63.57	56.7321	55.4385	63.7324	71.7922	62.9092	54.9459	55.2571	59.822	62.038	57.2894	0.132887	0.584547	0.134176	0.543941	0.181205	0.397914	0.105684	0.562775
Q8TB72	PUM2	S182	PUM2:S182	189.322	163.415	162.139	160.402	147.469	195.924	185.937	165.758	176.604	149.533	197.401	181.069	164.406	166.302	169.103	-0.137457	0.277248	-0.242899	0.0349966	-0.212083	0.0668862	-0.324495	0.00331478
Q9H426	RIMS4	S	RIMS4:S	51.4808	50.6877	51.0652	44.653	49.4672	56.6898	38.0121	44.2955	54.2911	49.9087	53.0548	51.4773	44.3365	44.5575	47.4963	-0.214191	0.319878	-0.20887	0.298327	-0.173155	0.419186	-0.133675	0.445532
P46937	YAP1	S/T	YAP1:S/T	22.0156	25.385	23.3942	22.2215	19.1709	23.0729	25.9344	21.6962	18.8923	20.4832	19.2045	25.2585	25.655	23.745	20.9488	0.256479	0.227933	0.138887	0.534678	0.010403	0.972838	-0.0819809	0.665343
O43491	EPB41L2	T530	EPB41L2:T530	12.4883	11.8946	12.1462	15.46	16.3525	13.1847	17.6539	16.1745	13.728	16.9434	15.386	13.3305	11.6322	16.3682	11.8423	0.0479881	0.928743	-0.0495688	0.912386	0.151831	0.684321	0.124376	0.676432
Q8ND04	SMG8	S742	SMG8:S742	88.8697	91.295	84.7894	71.5053	85.2458	95.1184	89.7943	89.0293	78.306	68.6379	95.3952	98.7753	85.3396	70.8982	76.0197	0.00199271	0.994577	-0.107984	0.482603	-0.340803	0.0128962	-0.286108	0.023091
O60341	KDM1A	S849	KDM1A:S849	14.7885	12.3049	16.9651	11.689	14.605	10.5047	17.1506	16.6014	15.9474	10.4562	12.3966	14.0858	18.6766	14.8386	12.6208	0.208761	0.568963	0.483219	0.104187	0.174127	0.618375	0.000391895	0.999133
Q2M3G4	SHROOM1	S133	SHROOM1:S133	8.2026	10.6152	11.2893	13.7214	12.8138	11.1782	7.93582	17.164	10.653	11.5752	12.4624	12.423	12.1663	10.5	8.97891	-0.0422762	0.948595	0.34827	0.374071	0.141883	0.756997	0.0736404	0.84851
Q14789	GOLGB1	S3010	GOLGB1:S3010	101.118	92.9104	93.0706	93.4438	94.6506	111.735	101.672	103.829	93.6384	103.967	105.508	99.9501	108.831	104.942	105.995	-0.112121	0.479562	-0.0602604	0.710519	-0.125516	0.394627	-0.064226	0.613757
Q6PIJ6	FBXO38	S753	FBXO38:S753	15.8395	10.724	16.1935	12.4864	10.8628	17.7001	14.1433	10.7041	10.9456	12.3193	11.362	10.6361	12.4273	10.444	12.3496	-0.327191	0.368219	-0.18814	0.616687	-0.386042	0.253221	-0.315576	0.268695
P35579	MYH9	S1714	MYH9:S1714	90.9196	100.42	94.2906	92.7407	94.2948	97.8447	107.624	109.607	110.352	113.287	109.868	120.855	125.182	93.2673	120.332	0.139445	0.559491	0.134852	0.541216	-0.0113913	0.96873	0.131749	0.456295
Q8NC44	RETREG2	S385	RETREG2:S385	321.254	267.838	300.634	287.245	316.231	332.312	261.44	271.988	288.732	332.073	295.324	258.377	275.071	269.812	299.465	-0.267076	0.0128565	-0.162398	0.12146	-0.164861	0.122653	-0.00122744	0.992932
Q9H2D6	TRIOBP	S1955	TRIOBP:S1955	36.6261	52.3574	47.2488	52.5034	64.3002	38.4967	43.5968	54.454	55.6654	63.6994	36.4174	43.9403	52.7874	60.4908	65.7687	0.321974	0.041682	0.467758	0.00324388	0.594558	0.000317588	0.797089	1.01363e-05
Q9NWH9	SLTM	T74	SLTM:T74	25.3652	44.6676	44.1668	54.0854	57.4444	25.3522	41.5188	49.3219	44.1733	62.7686	24.2931	39.7683	46.6734	56.6606	69.7974	0.746367	0.000222107	0.900761	2.66622e-05	1.03842	3.69838e-06	1.33662	1.10619e-07
O94806	PRKD3	T	PRKD3:T	61.9735	71.7875	70.964	70.3883	74.2502	71.2566	70.2106	73.8704	79.5024	78.2588	70.8782	66.3494	71.7304	74.0296	76.3825	0.0318298	0.879092	0.0882173	0.550241	0.134807	0.332974	0.167958	0.145005
Q9UN81	L1RE1	T203	L1RE1:T203	48.7016	49.9756	58.9632	49.6057	63.5107	49.6917	42.3361	54.547	55.3391	56.0898	52.0339	59.2401	52.2888	52.417	58.558	-0.00224725	0.995274	0.13913	0.479231	0.0641381	0.771989	0.242726	0.120658
Q9H3P2	NELFA	S225	NELFA:S225	73.9845	119.912	112.702	123.881	107.554	75.5765	110.796	96.5502	110.286	101.279	84.5683	125.481	118.886	106.5	101.902	0.605954	0.000320982	0.483984	0.00177965	0.540524	0.000523859	0.41036	0.00366232
Q96G74	OTUD5	S165	OTUD5:S165;S177	14.4607	11.2577	13.33	9.55915	12.6576	9.11344	10.702	13.7683	11.5603	15.3021	18.9257	10.5003	14.4131	11.2319	16.2421	-0.326441	0.405245	0.0282828	0.957039	-0.33561	0.361567	0.11164	0.737956
Q96G74	OTUD5	S177	OTUD5:S165;S177	14.4607	11.2577	13.33	9.55915	12.6576	9.11344	10.702	13.7683	11.5603	15.3021	18.9257	10.5003	14.4131	11.2319	16.2421	-0.326441	0.405245	0.0282828	0.957039	-0.33561	0.361567	0.11164	0.737956
Q12968	NFATC3	S1063	NFATC3:S1063	42.5933	49.1471	46.104	57.2589	55.8735	49.7757	32.3577	48.833	55.2664	45.1713	51.9628	41.6691	48.8282	52.6961	49.7492	-0.244452	0.298416	-0.00102775	0.997095	0.19935	0.393569	0.0628995	0.7636
Q9Y2D5-4	AKAP2	S352	AKAP2:S352	14.8939	15.9229	18.7372	13.2458	14.322	15.5406	13.3911	15.3658	13.6745	12.1784	15.764	16.5098	12.176	13.9413	8.75726	-0.0172356	0.975958	-0.0192449	0.965038	-0.177003	0.619291	-0.418764	0.118378
Q9Y2D5-4	AKAP2	S	AKAP2:S	120.758	102.155	118.497	107.302	111.039	116.51	129.729	115.483	106.766	108.049	113.323	114.914	104.184	111.672	104.015	-0.0220706	0.925448	-0.0537861	0.752076	-0.105875	0.493434	-0.117828	0.336041
Q9H3P2	NELFA	S225	NELFA:S225;S230	42.5509	65.3903	62.3168	84.8682	85.9736	34.3639	50.5945	66.0413	75.2588	79.0783	50.1037	53.7852	68.7404	75.1193	91.4588	0.426755	0.0412323	0.649716	0.00221689	0.903756	7.75323e-05	1.02843	1.32701e-05
Q9H3P2	NELFA	S230	NELFA:S225;S230	42.5509	65.3903	62.3168	84.8682	85.9736	34.3639	50.5945	66.0413	75.2588	79.0783	50.1037	53.7852	68.7404	75.1193	91.4588	0.426755	0.0412323	0.649716	0.00221689	0.903756	7.75323e-05	1.02843	1.32701e-05
P08670	VIM	S214	VIM:S214	135.151	97.4629	119.51	100.9	95.4483	132.84	148.076	98.9175	109.752	109.211	103.39	121.028	98.8335	109.026	100.066	-0.0292482	0.937806	-0.222619	0.328328	-0.206837	0.382506	-0.277162	0.149692
Q9ULU4	ZMYND8	S756	ZMYND8:S756	73.9271	75.5038	78.2603	73.7447	78.2302	73.2304	82.8012	77.8541	80.36	84.0303	76.1607	64.5263	75.0616	68.8342	84.3161	-0.0105011	0.970537	0.0498453	0.793344	-0.00514984	0.981971	0.142284	0.282463
Q96GX5	MASTL	T207	MASTL:T207;T222	9.74897	11.0736	9.15165	11.7646	21.927	12.3566	11.3088	8.70318	14.9631	14.4773	12.3966	9.86285	11.3946	12.7661	16.8362	-0.0912997	0.836947	-0.239491	0.46508	0.196543	0.568616	0.613172	0.0232018
Q96GX5	MASTL	T222	MASTL:T207;T222	9.74897	11.0736	9.15165	11.7646	21.927	12.3566	11.3088	8.70318	14.9631	14.4773	12.3966	9.86285	11.3946	12.7661	16.8362	-0.0912997	0.836947	-0.239491	0.46508	0.196543	0.568616	0.613172	0.0232018
Q13428-3; Q13428-7; Q13428-6	Later	S1258	NA:S1258	103.28	105.113	136.783	119.908	115.951	109.656	132.508	126.183	122.709	109.596	106.26	147.419	116.903	121.474	120.229	0.256937	0.129141	0.248532	0.125747	0.19023	0.266917	0.114787	0.434604
Q9BTC0	DIDO1	S805	DIDO1:S805;S809	248.014	227.032	292.032	246.951	248.175	254.467	285.219	248.13	258.92	271.982	267.057	260.2	255.024	247.933	259.704	-0.000153463	0.999278	0.0442695	0.794048	-0.0294532	0.868785	0.0188984	0.891656
Q9BTC0	DIDO1	S809	DIDO1:S805;S809	248.014	227.032	292.032	246.951	248.175	254.467	285.219	248.13	258.92	271.982	267.057	260.2	255.024	247.933	259.704	-0.000153463	0.999278	0.0442695	0.794048	-0.0294532	0.868785	0.0188984	0.891656
Q86X53	ERICH1	S254	ERICH1:S254	18.1978	9.13631	12.958	12.5645	11.0677	19.3306	17.519	11.0689	10.9889	10.9577	17.4982	17.0998	12.8491	11.1291	15.025	-0.389759	0.311532	-0.579946	0.0947926	-0.667379	0.0544417	-0.585398	0.0584113
Q63HR2	TNS2	S931	TNS2:S931;S934	26.0411	32.7045	33.3208	32.8569	41.6122	32.2919	36.5701	36.4728	35.8998	33.5955	34.2109	33.4259	39.5582	36.5576	36.2571	0.158234	0.497711	0.246934	0.219721	0.194642	0.360419	0.272373	0.117175
Q63HR2	TNS2	S934	TNS2:S931;S934	26.0411	32.7045	33.3208	32.8569	41.6122	32.2919	36.5701	36.4728	35.8998	33.5955	34.2109	33.4259	39.5582	36.5576	36.2571	0.158234	0.497711	0.246934	0.219721	0.194642	0.360419	0.272373	0.117175
Q9ULH1	ASAP1	S717	ASAP1:S717;S726	95.9319	81.5163	93.3198	62.7397	79.0072	97.282	111.177	70.9438	91.7643	72.3921	78.2756	92.7942	77.1361	81.6619	71.4545	0.0677223	0.849433	-0.17216	0.514678	-0.211924	0.414637	-0.279301	0.180207
Q9ULH1	ASAP1	S726	ASAP1:S717;S726	95.9319	81.5163	93.3198	62.7397	79.0072	97.282	111.177	70.9438	91.7643	72.3921	78.2756	92.7942	77.1361	81.6619	71.4545	0.0677223	0.849433	-0.17216	0.514678	-0.211924	0.414637	-0.279301	0.180207
Q13428-7; Q13428-6	Later	T1072	NA:T1072	71.1314	72.3106	73.9623	65.2218	67.3419	68.535	70.6505	68.165	58.9705	63.073	66.8815	67.1154	73.7378	71.5891	73.5685	0.0242052	0.920922	0.0630969	0.713989	-0.081282	0.630617	-0.0204392	0.891656
P54727	RAD23B	S/T	RAD23B:S/T	142.562	132.993	142.571	139.051	151.127	165.496	134.32	129.806	135.544	141.482	149.172	128.907	147.53	124.48	126.639	-0.204004	0.147145	-0.122107	0.394905	-0.195027	0.158054	-0.12609	0.293896
Q63HR2	TNS2	S931	TNS2:S931	18.0087	11.0069	11.5514	14.3605	14.6511	13.7479	13.0634	13.3116	13.7471	12.9385	11.994	13.3334	12.4174	11.3746	13.4077	-0.21041	0.519215	-0.212368	0.481925	-0.134388	0.682875	-0.0748256	0.782304
P49454	CENPF	S2900	CENPF:S2900;S2911	39.0739	68.7531	68.5281	82.8393	116.463	40.7671	63.978	77.8352	71.8758	111.566	40.5532	54.7154	70.6094	92.2174	128.724	0.632508	0.000755145	0.847852	3.94346e-05	1.02915	3.37832e-06	1.56481	1.52417e-08
P49454	CENPF	S2911	CENPF:S2900;S2911	39.0739	68.7531	68.5281	82.8393	116.463	40.7671	63.978	77.8352	71.8758	111.566	40.5532	54.7154	70.6094	92.2174	128.724	0.632508	0.000755145	0.847852	3.94346e-05	1.02915	3.37832e-06	1.56481	1.52417e-08
Q9NQA3	WASH6P	S327	WASH6P:S327	27.3803	33.807	33.068	34.036	40.6281	26.8895	38.875	29.0443	36.147	41.3459	36.4692	32.8582	32.1069	34.498	43.4719	0.228518	0.282831	0.0665713	0.789767	0.220197	0.283661	0.481149	0.00789106
Q8IXQ4	GPALPP1	S105	GPALPP1:S105	193.656	214.105	181.134	185.302	208.641	189.842	196.613	191.045	176.434	191.774	178.343	164.244	187.527	190.771	189.573	0.0255212	0.912334	-0.00495976	0.979753	-0.0240335	0.898111	0.0700779	0.583463
A8MWX3	WASH4P	S358	WASH4P:S358	45.7353	42.8721	52.0892	44.3061	39.6172	50.9141	60.9656	36.787	50.389	40.4578	39.8809	50.1474	43.4481	45.058	41.5204	0.165713	0.550369	-0.0525323	0.865014	0.0384421	0.902649	-0.160235	0.435721
O95197	RTN3	S453	RTN3:S453	82.3839	85.1196	85.3306	92.2124	82.3597	86.7557	88.383	92.7876	96.9367	79.1931	81.0376	92.6385	92.4427	89.3774	83.904	0.0889876	0.526794	0.112547	0.360329	0.154667	0.202061	-0.0272859	0.816887
Q9BSE4	HERPUD2	T	HERPUD2:T	383.049	357.873	346.994	355.13	328.897	361.284	336.788	373.909	347.821	324.581	359.126	332.134	384.424	341.514	331.165	-0.104034	0.303993	0.00171402	0.990227	-0.0788394	0.440393	-0.163798	0.0454999
Q9BSE4	HERPUD2	T87	HERPUD2:T87;S94	56.9512	63.3137	67.8906	60.2734	53.9398	66.5828	65.2192	67.6317	69.4129	69.2489	70.9304	61.0491	75.0494	70.6235	68.1826	-0.0311654	0.91758	0.119157	0.558097	0.0451981	0.847263	-0.0262453	0.888404
Q9BSE4	HERPUD2	S94	HERPUD2:T87;S94	56.9512	63.3137	67.8906	60.2734	53.9398	66.5828	65.2192	67.6317	69.4129	69.2489	70.9304	61.0491	75.0494	70.6235	68.1826	-0.0311654	0.91758	0.119157	0.558097	0.0451981	0.847263	-0.0262453	0.888404
Q12888	TP53BP1	S398	TP53BP1:S398	82.1584	72.7626	73.0188	82.2618	80.8085	85.903	79.7485	81.1212	83.2011	74.0672	82.0373	65.5922	81.2141	76.3848	89.6081	-0.201739	0.202987	-0.0891063	0.608471	-0.0490951	0.793465	-0.0368083	0.804313
Q99081	TCF12	S142	TCF12:S142	8.23096	16.255	11.4275	17.0577	19.6188	10.2533	11.5118	18.0423	14.0878	18.4454	9.88621	14.0304	13.6972	15.6943	19.502	0.551282	0.0650249	0.586355	0.0429938	0.725466	0.0118943	1.0268	0.000479303
Q93008-1	Later	S1609	NA:S1609	24.9576	24.5937	31.1081	40.4094	35.9725	31.1991	25.6019	45.6571	33.6169	39.7414	37.4406	36.4134	43.1051	45.0353	44.8192	-0.115528	0.788265	0.356799	0.252383	0.356449	0.264028	0.378687	0.157268
P35251	RFC1	T	RFC1:T	122.161	134.809	106.575	100.808	108.379	115.416	111.075	83.9826	103.646	97.2492	108.709	86.4526	84.7347	84.3412	91.2437	-0.0812302	0.800639	-0.338353	0.132342	-0.266173	0.260765	-0.224158	0.262528
O43166	SIPA1L1	S1270	SIPA1L1:S1270	162.08	189.972	292.962	220.243	224.103	163.643	253.848	236.686	256.782	217.463	157.633	264.34	232.197	262.371	224.671	0.536105	0.00468412	0.6484	0.000869099	0.60914	0.00117623	0.46297	0.00667334
Q96C19	EFHD2	S74	EFHD2:S74	122.032	159.501	196.614	194.702	224.925	134.554	164.946	183.081	199.883	209.19	137.165	159.729	179.765	199.696	221.443	0.299941	0.0058624	0.507534	4.75189e-05	0.595624	5.89501e-06	0.736612	2.94399e-07
Q9C0D5	TANC1	S270	TANC1:S270	96.9919	78.0361	93.1033	77.4477	90.2544	92.4128	87.1139	89.3904	80.0582	90.1557	101.738	83.3283	97.3748	84.1264	98.0164	-0.228965	0.0687875	-0.0567498	0.700809	-0.268639	0.0263621	-0.064437	0.57671
Q9P035	HACD3	S114	HACD3:S114	151.509	165.494	151.477	163.271	156.267	158.949	150.518	171.614	165.982	162.407	180.842	153.211	168.786	169.304	159.48	-0.0634853	0.694908	0.0035924	0.984287	0.0250732	0.879745	-0.035229	0.768507
O96013	PAK4	S181	PAK4:S181	12.9076	14.4918	19.2687	23.0384	29.5449	11.6171	11.421	20.0849	19.2589	26.5071	18.0639	21.7353	25.4409	25.1507	32.1068	0.136465	0.781706	0.62065	0.0734823	0.680866	0.049402	1.07153	0.00158246
Q9NPR2	SEMA4B	S813	SEMA4B:S813	45.9335	73.4707	68.5834	91.8276	109.746	43.085	57.3787	69.4872	74.9263	113.97	53.5774	60.8075	72.131	75.4507	110.868	0.424525	0.0176968	0.565623	0.00197183	0.763859	9.06516e-05	1.23636	2.94399e-07
P42229	STAT5A	S780	STAT5A:S780	24.4023	25.5658	22.3677	28.6265	29.3139	21.1397	24.5415	25.2522	22.8271	20.9603	25.418	21.8244	25.881	27.4531	32.4859	0.0208535	0.963895	0.0523002	0.881499	0.150749	0.60658	0.20208	0.368672
P42229	STAT5A	S780	STAT5A:S780	24.4023	25.5658	22.3677	28.6265	29.3139	21.1397	24.5415	25.2522	22.8271	20.9603	25.418	21.8244	25.881	27.4531	32.4859	0.0208535	0.963895	0.0523002	0.881499	0.150749	0.60658	0.20208	0.368672
Q5VWG9	TAF3	S183	TAF3:S183	114.308	95.3485	111.975	95.6526	93.9257	110.455	109.579	116.814	109.062	100.67	109.144	113.66	105.894	109.105	107.263	-0.0715463	0.695669	0.00246677	0.990557	-0.0919553	0.563877	-0.147408	0.227431
Q8IXT5	RBM12B	S710	RBM12B:S710;S718	82.9284	44.3246	108.746	45.7485	50.7924	84.6672	145.196	52.931	56.2407	48.0784	66.129	102.372	48.9719	65.4764	53.5835	0.168279	0.833738	-0.239997	0.710914	-0.487546	0.412824	-0.609055	0.202684
Q8IXT5	RBM12B	S718	RBM12B:S710;S718	82.9284	44.3246	108.746	45.7485	50.7924	84.6672	145.196	52.931	56.2407	48.0784	66.129	102.372	48.9719	65.4764	53.5835	0.168279	0.833738	-0.239997	0.710914	-0.487546	0.412824	-0.609055	0.202684
P22455	FGFR4	S573	FGFR4:S573	62.0612	73.3957	72.4306	72.0305	55.0773	68.0177	73.1263	67.7512	69.5971	45.9634	65.1591	78.4202	66.6795	63.2608	50.3209	0.204581	0.171551	0.0835065	0.615618	0.0684593	0.690935	-0.370156	0.00556125
Q9P2Y4	ZNF219	S684	ZNF219:S684	55.2497	45.2297	66.2095	43.1937	55.6532	52.9281	61.6293	46.328	62.5237	42.5972	56.3703	67.5613	46.7855	51.0439	41.1443	0.0640495	0.890311	-0.0666509	0.863125	-0.0859907	0.810994	-0.25234	0.32028
Q86YP4	GATAD2A	S100	GATAD2A:S100	33.1388	22.6703	25.7039	32.2617	29.3832	27.6293	25.6204	21.56	24.7965	34.6952	27.7342	23.5818	32.1598	27.0237	29.7917	-0.296874	0.254489	-0.170261	0.529573	-0.0774015	0.799672	0.0860827	0.712254
Q86YP4	GATAD2A	S100	GATAD2A:S100;S107	151.641	157.517	162.085	181.606	199.315	162.496	151.995	182.473	158.861	178.029	173.929	146.487	183.773	172.961	191.104	-0.0964162	0.523782	0.114264	0.39657	0.0731516	0.62093	0.220654	0.0497901
Q86YP4	GATAD2A	S107	GATAD2A:S100;S107	151.641	157.517	162.085	181.606	199.315	162.496	151.995	182.473	158.861	178.029	173.929	146.487	183.773	172.961	191.104	-0.0964162	0.523782	0.114264	0.39657	0.0731516	0.62093	0.220654	0.0497901
Q8N3E9	PLCD3	T37	PLCD3:T37	14.9188	13.7419	19.6574	20.1162	18.1448	14.8315	13.2938	14.1101	16.8585	18.57	14.6388	12.2908	16.9349	14.9737	17.5947	-0.176227	0.542597	0.178733	0.504471	0.216225	0.411913	0.29069	0.168226
Q86YP4	GATAD2A	S100	GATAD2A:S100;S107;S113	102.483	121.035	113.798	123.423	136.987	109.771	111.749	124.373	117.91	127.373	110.765	109.308	122.881	127.432	121.994	0.0822354	0.574943	0.160349	0.183581	0.191215	0.111667	0.257509	0.0176013
Q86YP4	GATAD2A	S107	GATAD2A:S100;S107;S113	102.483	121.035	113.798	123.423	136.987	109.771	111.749	124.373	117.91	127.373	110.765	109.308	122.881	127.432	121.994	0.0822354	0.574943	0.160349	0.183581	0.191215	0.111667	0.257509	0.0176013
Q86YP4	GATAD2A	S113	GATAD2A:S100;S107;S113	102.483	121.035	113.798	123.423	136.987	109.771	111.749	124.373	117.91	127.373	110.765	109.308	122.881	127.432	121.994	0.0822354	0.574943	0.160349	0.183581	0.191215	0.111667	0.257509	0.0176013
Q9Y5U2	TSSC4	S132	TSSC4:S132	28.5415	33.7185	41.679	37.8378	45.2507	25.6791	33.6645	40.9984	39.5956	40.614	33.9071	49.7502	51.2199	54.7826	66.763	0.394743	0.259301	0.60545	0.0589493	0.574549	0.0757571	0.767909	0.0101621
Q96I25	RBM17	S155	RBM17:S155	195.318	145.307	224.478	162.24	153.945	204.127	206.468	180.55	178.933	176.78	180.148	227.02	176.156	176.196	169.807	-0.0255424	0.945634	-0.00288226	0.993211	-0.16325	0.499251	-0.212068	0.263852
P55081	MFAP1	S52	MFAP1:S52;S53	1499.75	1482.32	1522.33	1498.92	1571.95	1570.84	1400.26	1486.26	1496.68	1552.24	1483.57	1327.58	1498.35	1494.62	1522.59	-0.114323	0.15117	-0.0146655	0.891527	-0.0199521	0.839319	0.0293681	0.687894
P55081	MFAP1	S53	MFAP1:S52;S53	1499.75	1482.32	1522.33	1498.92	1571.95	1570.84	1400.26	1486.26	1496.68	1552.24	1483.57	1327.58	1498.35	1494.62	1522.59	-0.114323	0.15117	-0.0146655	0.891527	-0.0199521	0.839319	0.0293681	0.687894
Q9Y2L5	TRAPPC8	T968	TRAPPC8:T968	11.4614	14.8144	7.98604	14.5041	15.7381	12.996	11.9665	12.6776	12.4811	12.6978	9.75672	7.68653	10.6206	12.2843	13.2918	-0.0309713	0.963895	-0.144877	0.753272	0.204563	0.639728	0.290018	0.382524
P40222	TXLNA	S	TXLNA:S	172.424	145.268	282.928	156.138	145.606	216.052	305.813	129.965	170.294	126.381	124.044	296.264	134.992	191.777	136.709	0.503355	0.332134	0.0344147	0.961364	0.0473647	0.944318	-0.292408	0.492707
Q7Z5K2	WAPL	S221	WAPL:S221	114.809	109.04	119.986	101.02	89.321	132.772	131.597	97.0744	101.712	91.8384	114.573	117.924	93.8506	97.5935	87.9499	-0.0152023	0.959654	-0.225326	0.156007	-0.266822	0.0936293	-0.425151	0.00443028
Q7Z5K2	WAPL	S223	WAPL:S223;S226	299.499	269.865	311.164	289.338	253.397	307.406	295.18	251.195	292.99	245.027	273.877	260.681	219.619	232.149	225.92	-0.0933694	0.6962	-0.184913	0.330305	-0.119189	0.571484	-0.282024	0.079044
Q7Z5K2	WAPL	S226	WAPL:S223;S226	299.499	269.865	311.164	289.338	253.397	307.406	295.18	251.195	292.99	245.027	273.877	260.681	219.619	232.149	225.92	-0.0933694	0.6962	-0.184913	0.330305	-0.119189	0.571484	-0.282024	0.079044
O60346	PHLPP1	S	PHLPP1:S	20.2892	16.9299	14.4612	17.6996	15.0407	13.3064	13.8739	13.9051	15.7054	19.0724	16.8505	15.8963	17.7669	13.9541	23.3729	-0.0949957	0.833846	-0.116209	0.759987	-0.0766527	0.848836	0.186524	0.505486
Q14671	PUM1	S209	PUM1:S209	66.1525	58.502	51.5251	68.5557	74.634	58.8724	59.0432	64.9686	58.3948	68.5148	61.3242	57.5745	68.5323	56.6797	68.4519	-0.0880523	0.700523	-0.0193472	0.940428	-0.0246317	0.920683	0.183832	0.23099
P39880	CUX1	S425	CUX1:S425	40.5672	50.793	48.0088	53.237	49.2419	43.917	42.2388	52.8837	42.8406	51.5924	44.9685	38.734	42.2345	47.1931	52.3264	0.0175965	0.959815	0.140178	0.510196	0.141991	0.511416	0.243525	0.146908
Q8IYB7	DIS3L2	S875	DIS3L2:S875	32.5518	35.7295	33.7125	32.8067	35.0169	43.318	33.0135	32.4471	32.4448	36.3157	36.2404	42.9395	28.9643	29.6668	27.3213	-0.00427451	0.992674	-0.229884	0.328531	-0.231492	0.335088	-0.185544	0.358602
Q9Y243	AKT3	Y473	AKT3:Y473;S476	12.7126	8.40095	18.0066	15.3114	17.2539	17.0526	17.1881	13.4826	10.0506	9.21743	14.5817	18.9495	12.1033	14.9414	12.5693	-0.0694083	0.933087	-0.03513	0.961344	-0.15307	0.799324	-0.220384	0.622856
Q9Y243	AKT3	S476	AKT3:Y473;S476	12.7126	8.40095	18.0066	15.3114	17.2539	17.0526	17.1881	13.4826	10.0506	9.21743	14.5817	18.9495	12.1033	14.9414	12.5693	-0.0694083	0.933087	-0.03513	0.961344	-0.15307	0.799324	-0.220384	0.622856
P62995	TRA2B	T201	TRA2B:T201	406.966	386.061	440.537	405.764	389.162	426.829	441.149	412.962	401.502	407.29	410.305	406.391	422.859	421.811	391.05	-0.0141001	0.930978	0.0367287	0.753185	-0.0175396	0.891258	-0.0671623	0.426822
Q01804	OTUD4	S546	OTUD4:S546	51.2094	47.3579	43.0274	53.9141	52.1106	47.1187	39.5906	40.7298	36.2852	40.3864	50.6561	31.9248	36.7708	39.4584	34.0565	-0.343335	0.254871	-0.307847	0.283415	-0.221022	0.480923	-0.256689	0.30163
P78312	FAM193A	S642	FAM193A:S642	136.449	194.3	161.782	162.963	122.168	128.192	189.91	171.498	140.065	125.648	153.954	213.111	189.302	155.265	135.465	0.515346	0.000886814	0.321253	0.0228511	0.132069	0.394826	-0.124334	0.326867
Q96T58	SPEN	S736	SPEN:S736	95.2322	64.8022	99.6423	68.3779	59.6196	98.1233	104.927	59.8246	65.2094	59.9297	81.3303	86.6028	61.5446	68.453	67.764	-0.122689	0.758265	-0.350236	0.233139	-0.438704	0.132896	-0.550086	0.0326305
Q9BUH8	BEGAIN	S246	BEGAIN:S246	17.6483	19.222	18.6198	22.4949	22.8883	20.799	21.9115	26.1887	21.9744	22.3038	19.4309	17.8996	18.3186	16.4888	21.5159	0.0266584	0.955135	0.108232	0.732956	0.0641716	0.851801	0.207637	0.37026
Q8N3D4	EHBP1L1	S1257	EHBP1L1:S1257	111.739	112.664	107.299	93.4377	97.1815	119.196	119.235	97.6244	106.559	93.6001	104.231	124.44	94.7483	78.9807	84.8627	0.0893415	0.678413	-0.161377	0.345601	-0.273318	0.0971692	-0.282237	0.0525912
Q13769	THOC5	T328	THOC5:T328	51.321	77.7429	64.3239	56.2605	48.3765	49.7374	89.0274	48.8949	52.9118	40.4173	51.8391	87.6214	55.9617	52.0587	39.7649	0.732107	0.000249719	0.137186	0.476413	0.0759762	0.721168	-0.255716	0.0956559
Q01581	HMGCS1	S495	HMGCS1:S495	67.9927	116.661	99.744	122.04	122.386	88.0711	98.8102	123.326	110.856	112.163	93.9003	109.552	135.66	122.142	123.643	0.389093	0.0554076	0.523127	0.00898185	0.518398	0.0084467	0.531274	0.00461247
Q03701	CEBPZ	S34	CEBPZ:S34	45.1712	41.5741	39.4495	34.5579	32.1888	43.8344	43.5024	40.8039	39.2404	43.4076	42.1783	39.1583	40.5296	46.3818	38.4623	-0.0792907	0.771047	-0.118759	0.599184	-0.136351	0.540883	-0.212005	0.219529
P12270	TPR	T	TPR:T	64.8092	74.3481	71.68	70.5869	78.1848	56.2859	64.3375	73.4474	71.1767	80.5637	67.5758	65.7766	74.092	78.304	78.086	0.117351	0.480925	0.220707	0.117512	0.224804	0.115955	0.332201	0.0111213
Q93008-1	Later	S2443	NA:S2443	17.8169	28.2139	21.9869	22.58	27.1241	24.5301	21.0369	21.26	23.9678	21.6874	26.3661	15.1363	21.8704	18.989	23.3512	-0.119715	0.790531	-0.0575721	0.897561	-0.0550572	0.900103	0.084482	0.788404
Q5T5P2	KIAA1217	T	KIAA1217:T	65.2266	43.5425	67.513	64.7841	65.6068	67.2344	61.0939	56.5627	62.616	55.1529	71.3033	63.963	52.3525	59.292	61.4339	-0.292647	0.195967	-0.215119	0.333503	-0.126207	0.612398	-0.164105	0.391343
Q15208	STK38	S281	STK38:S281	32.2145	41.2867	28.809	35.6285	32.3505	30.819	29.3448	33.8521	34.9703	34.7621	40.9403	41.1723	42.5447	34.6748	38.7459	0.0984696	0.788243	0.0098979	0.978871	0.029335	0.937148	0.0334326	0.90189
Q9Y6X9	MORC2	S615	MORC2:S615	21.3951	14.3751	20.8498	13.9599	11.3838	16.9025	19.7464	12.212	14.7148	15.3731	13.1562	18.6792	10.5101	13.3483	13.1247	0.0521107	0.936869	-0.27672	0.516172	-0.265015	0.542081	-0.350198	0.302379
Q9BQF6	SENP7	S11	SENP7:S11	27.4767	24.5922	29.2134	23.3667	20.138	20.6716	32.8502	19.2235	26.0554	13.6202	22.5559	33.8175	16.8736	18.9404	20.6866	0.364167	0.353526	-0.145032	0.734648	-0.050624	0.919564	-0.391669	0.204391
Q8TDM6	DLG5	T984	DLG5:T984;S1004	109	89.1792	108.674	113.343	124.309	102.888	93.148	91.1248	106.339	111.711	97.817	93.3644	95.6599	108.54	111.072	-0.166748	0.234785	-0.0705513	0.648042	0.0846727	0.575113	0.163881	0.154753
Q8TDM6	DLG5	S1004	DLG5:T984;S1004	109	89.1792	108.674	113.343	124.309	102.888	93.148	91.1248	106.339	111.711	97.817	93.3644	95.6599	108.54	111.072	-0.166748	0.234785	-0.0705513	0.648042	0.0846727	0.575113	0.163881	0.154753
P78347	GTF2I	S677	GTF2I:S677	22.2132	30.6183	22.0926	33.6339	28.664	27.0891	20.1944	36.8345	32.2063	33.718	30.4615	18.1703	30.6801	24.6668	36.7291	-0.235396	0.577759	0.148601	0.718309	0.181236	0.654937	0.317855	0.298263
Q9BST9	RTKN	S106	RTKN:S106	38.3843	36.2298	34.7189	26.3637	27.8111	42.0031	37.0139	23.7782	34.3851	25.7088	34.9486	41.0338	24.3199	32.7696	32.8787	-0.0113969	0.979542	-0.496251	0.0430775	-0.307853	0.232532	-0.420392	0.0552628
Q96Q45	TMEM237	S62	TMEM237:S62	94.0108	65.2974	93.1955	47.9688	38.7	81.3229	117.178	57.0916	69.3794	42.3447	62.0249	99.8325	56.8201	64.7517	44.2575	0.229277	0.614333	-0.216465	0.60648	-0.379271	0.322024	-0.902966	0.0071801
P50479	PDLIM4	S120	PDLIM4:S120	27.0339	22.504	35.6833	22.8679	27.3777	29.5838	42.7518	20.4601	21.3968	19.3311	24.3967	38.8683	18.2394	25.1739	20.89	0.312833	0.507073	-0.183712	0.7002	-0.221203	0.636722	-0.273177	0.445208
O15033	AREL1	S327	AREL1:S327;S337	17.9012	16.5022	16.8642	13.8734	13.2667	15.9595	20.5421	18.589	18.8461	17.5221	18.7316	18.3888	17.1464	22.7485	15.4161	0.0733764	0.86575	0.00212433	0.995621	0.0508071	0.894521	-0.192841	0.442505
O15033	AREL1	S337	AREL1:S327;S337	17.9012	16.5022	16.8642	13.8734	13.2667	15.9595	20.5421	18.589	18.8461	17.5221	18.7316	18.3888	17.1464	22.7485	15.4161	0.0733764	0.86575	0.00212433	0.995621	0.0508071	0.894521	-0.192841	0.442505
Q8N612	FAM160A2	S859	FAM160A2:S859	14.6221	14.0247	21.4829	15.2556	10.6829	13.211	25.9172	8.10376	9.47828	8.5029	6.21437	21.2396	6.04287	8.86707	6.87964	0.895018	0.210725	-0.0634734	0.948855	0.0316613	0.976312	-0.313949	0.620165
Q8IVF5	TIAM2	S784	TIAM2:S784	33.7526	40.8555	37.7278	38.7305	39.4052	33.3741	38.0072	39.41	37.768	39.1556	32.3014	37.6276	35.6568	36.5196	42.6339	0.227757	0.126164	0.181016	0.215661	0.184661	0.214139	0.284761	0.0276651
Q8N1G1	REXO1	S459	REXO1:S459	20.6407	13.7092	22.789	11.9597	12.6055	16.1738	20.4622	9.15458	11.6944	11.0129	15.2544	19.7579	8.61741	12.2759	11.296	0.0407199	0.960665	-0.500715	0.287932	-0.522849	0.276287	-0.566437	0.158981
Q9C0C2	TNKS1BP1	S1545	TNKS1BP1:S1545;S1552	171.935	204.253	176.028	177.669	160.66	177.832	171.093	200.28	180.432	178.139	191.177	162.818	189.545	163.438	167.73	-0.0129615	0.959815	0.0643581	0.700809	-0.0526311	0.760851	-0.0947089	0.452797
Q9C0C2	TNKS1BP1	S1552	TNKS1BP1:S1545;S1552	171.935	204.253	176.028	177.669	160.66	177.832	171.093	200.28	180.432	178.139	191.177	162.818	189.545	163.438	167.73	-0.0129615	0.959815	0.0643581	0.700809	-0.0526311	0.760851	-0.0947089	0.452797
Q9BXB4	OSBPL11	S189	OSBPL11:S189	92.241	117.344	107.733	102.304	95.3788	95.364	110.535	112.436	105.321	115.365	107.021	101.58	104.303	103.001	88.4825	0.161655	0.34973	0.141484	0.386893	0.079137	0.6663	0.0161695	0.921205
P39880	CUX1	S1454	CUX1:S1454	16.6881	32.5915	22.1411	26.2028	24.5071	11.725	32.3954	17.2453	18.7259	24.5074	18.5729	30.9791	32.1185	23.6825	20.1149	1.05666	0.00294376	0.584907	0.0822567	0.558988	0.10123	0.577688	0.0545621
Q8TAD8	SNIP1	S52	SNIP1:S52;S	219.898	186.448	246.807	197.658	196.579	225.708	241.296	202.656	220.317	212.468	214.904	251.039	206.898	238.709	198.248	0.027502	0.925355	-0.0145487	0.95519	-0.0123794	0.960937	-0.121773	0.428111
Q8TAD8	SNIP1	S	SNIP1:S52;S	219.898	186.448	246.807	197.658	196.579	225.708	241.296	202.656	220.317	212.468	214.904	251.039	206.898	238.709	198.248	0.027502	0.925355	-0.0145487	0.95519	-0.0123794	0.960937	-0.121773	0.428111
Q9UFC0	LRWD1	S243	LRWD1:S243	41.7754	44.2714	47.3158	47.4109	51.1262	38.5773	40.8281	38.8939	37.7791	45.3565	35.6154	47.8563	43.8611	45.0338	40.9581	0.197247	0.368219	0.163968	0.435026	0.163635	0.447481	0.242205	0.156755
Q15139	PRKD1	S205	PRKD1:S205	31.3636	26.6126	28.9194	30.8091	41.3043	32.8421	23.2235	29.2772	25.5392	33.817	32.7774	26.3601	26.583	33.596	33.5596	-0.350428	0.0826153	-0.195007	0.343707	-0.11766	0.609984	0.157809	0.372495
Q15139	PRKD1	S205	PRKD1:S205;S208	65.0273	86.779	76.3568	79.0775	66.2654	57.556	89.8192	75.8333	65.1573	65.2342	68.583	77.5696	78.6474	76.186	73.2749	0.412001	0.00960121	0.275709	0.0742226	0.204286	0.205577	0.101114	0.475765
Q15139	PRKD1	S208	PRKD1:S205;S208	65.0273	86.779	76.3568	79.0775	66.2654	57.556	89.8192	75.8333	65.1573	65.2342	68.583	77.5696	78.6474	76.186	73.2749	0.412001	0.00960121	0.275709	0.0742226	0.204286	0.205577	0.101114	0.475765
O43166	SIPA1L1	S1127	SIPA1L1:S1127	257.875	282.655	290.98	320.165	330.025	258.887	260.892	326.159	279.239	315.819	251.623	244.191	295.86	292.29	307.404	0.0334146	0.846024	0.24705	0.0300436	0.212487	0.0628411	0.310517	0.00421671
P50402	EMD	S49	EMD:S49	61.8887	75.6478	76.8257	81.6114	72.9608	70.6877	80.3408	87.1592	73.3736	82.7767	74.92	81.613	87.2703	95.5268	78.2927	0.199248	0.27588	0.278082	0.0954102	0.267818	0.113281	0.176246	0.234389
O75167	PHACTR2	S522	PHACTR2:S522	11.5029	16.102	12.4701	15.1719	10.2015	11.5505	15.0573	12.27	14.4264	12.876	17.0062	13.0147	14.902	11.104	12.8128	0.160611	0.690281	0.00436868	0.992957	0.0350609	0.936391	-0.141653	0.622351
Q6ZNJ1	NBEAL2	S2739	NBEAL2:S2739	104.326	95.7273	103.499	91.8777	89.6506	101.256	117.809	82.4979	90.3662	83.399	99.6216	105.681	80.5239	99.7501	83.0835	0.0598481	0.79254	-0.204702	0.209806	-0.115201	0.52887	-0.253505	0.0730629
O75152	ZC3H11A	S758	ZC3H11A:S758	244.672	330.312	301.096	287.426	271.125	253.338	337.057	269.999	284.586	279.113	281.153	302.862	265.585	280.676	292.487	0.317405	0.00653651	0.103028	0.392183	0.132565	0.264334	0.114972	0.250758
Q86U86	PBRM1	S39	PBRM1:S39	39.8115	43.8526	57.4327	48.2491	40.5798	43.4123	51.1398	44.2577	43.2226	39.1723	34.8408	51.6646	43.4255	47.6504	37.964	0.31474	0.117072	0.291425	0.132344	0.240903	0.234441	0.0010525	0.996369
O75152	ZC3H11A	S759	ZC3H11A:S759;S	504.654	743.52	619.547	519.674	452.619	503.62	787.449	600.526	502.56	421.313	504.428	691.906	597.894	545.432	465.385	0.553285	1.04922e-05	0.265018	0.00566873	0.050675	0.651923	-0.176888	0.0365596
O75152	ZC3H11A	S	ZC3H11A:S759;S	504.654	743.52	619.547	519.674	452.619	503.62	787.449	600.526	502.56	421.313	504.428	691.906	597.894	545.432	465.385	0.553285	1.04922e-05	0.265018	0.00566873	0.050675	0.651923	-0.176888	0.0365596
Q9H2G4	TSPYL2	S	TSPYL2:S	61.5672	57.4963	49.6139	49.6078	56.1283	52.6774	46.5525	49.1678	49.4763	51.9694	49.2513	42.6714	49.9647	52.9385	60.032	-0.161304	0.44724	-0.130047	0.52697	-0.0992962	0.645513	0.0442046	0.808949
P42694	HELZ	S1763	HELZ:S1763	77.5	70.7574	65.9808	63.8505	68.9936	72.9092	65.8241	73.728	66.2896	65.6941	69.3984	68.8658	67.3419	60.9411	52.8754	-0.0966387	0.636405	-0.0864783	0.644974	-0.201434	0.2218	-0.236792	0.0906883
Q9Y2J2-4; Q9Y2J2	Later	S593	NA:S593;S/T	250.137	273.435	211.355	331.438	369.379	230.246	161.839	310.896	284.551	442.78	314.624	187.82	341.032	274.124	388.917	-0.374805	0.244742	0.102161	0.789165	0.17091	0.623938	0.603875	0.0249831
Q9Y2J2-4; Q9Y2J2	Later	S/T	NA:S593;S/T	250.137	273.435	211.355	331.438	369.379	230.246	161.839	310.896	284.551	442.78	314.624	187.82	341.032	274.124	388.917	-0.374805	0.244742	0.102161	0.789165	0.17091	0.623938	0.603875	0.0249831
P35222	CTNNB1	S675	CTNNB1:S675	23.7951	25.8585	20.8542	21.8803	27.0685	20.0622	26.0802	27.5489	19.6223	24.5615	24.3007	20.1408	26.693	20.7045	27.1038	0.0758581	0.819161	0.134219	0.613902	-0.128022	0.63352	0.211791	0.297777
P35222	CTNNB1	S675	CTNNB1:S675	23.7951	25.8585	20.8542	21.8803	27.0685	20.0622	26.0802	27.5489	19.6223	24.5615	24.3007	20.1408	26.693	20.7045	27.1038	0.0758581	0.819161	0.134219	0.613902	-0.128022	0.63352	0.211791	0.297777
P35222	CTNNB1	S675	CTNNB1:S675	23.7951	25.8585	20.8542	21.8803	27.0685	20.0622	26.0802	27.5489	19.6223	24.5615	24.3007	20.1408	26.693	20.7045	27.1038	0.0758581	0.819161	0.134219	0.613902	-0.128022	0.63352	0.211791	0.297777
P35222	CTNNB1	S675	CTNNB1:S675	23.7951	25.8585	20.8542	21.8803	27.0685	20.0622	26.0802	27.5489	19.6223	24.5615	24.3007	20.1408	26.693	20.7045	27.1038	0.0758581	0.819161	0.134219	0.613902	-0.128022	0.63352	0.211791	0.297777
O43491	EPB41L2	T673	EPB41L2:T673;T679	85.1642	65.5754	60.7632	76.049	90.1356	87.199	50.6849	80.4072	79.7774	106.209	71.8557	51.1065	74.1814	73.2707	86.637	-0.550481	0.00823712	-0.186027	0.390127	-0.0878389	0.724553	0.212084	0.238165
O43491	EPB41L2	T679	EPB41L2:T673;T679	85.1642	65.5754	60.7632	76.049	90.1356	87.199	50.6849	80.4072	79.7774	106.209	71.8557	51.1065	74.1814	73.2707	86.637	-0.550481	0.00823712	-0.186027	0.390127	-0.0878389	0.724553	0.212084	0.238165
O43491	EPB41L2	S402	EPB41L2:S402	164.123	158.039	152.774	171.772	175.839	156.22	146.109	171.751	179.044	183.421	173.68	148.191	174.23	162.101	185.524	-0.126667	0.324375	0.0126429	0.94163	0.0543043	0.697243	0.142081	0.164174
Q96EP0	RNF31	S466	RNF31:S466	64.4876	68.502	66.77	57.4079	61.4749	64.4296	75.9537	60.2822	48.7192	57.4233	62.2129	72.5422	66.3521	56.644	62.6768	0.182043	0.227512	0.0157057	0.940379	-0.235432	0.0964581	-0.0747979	0.569943
Q12923	PTPN13	S	PTPN13:S	162.268	190.896	173.87	172.279	178.675	177.834	172.162	167.747	168.954	166.803	175.71	161.235	170.56	177.472	186.295	0.0212047	0.914224	-0.00917611	0.959485	0.00895476	0.960177	0.0436555	0.697721
Q12923	PTPN13	S938	PTPN13:S938;S941	44.2548	47.9302	51.5318	53.0066	56.1708	62.2248	41.8263	58.4038	56.5391	59.2298	55.135	42.9878	65.9536	45.9895	65.8492	-0.27234	0.227037	0.128894	0.59787	-0.0465234	0.86904	0.176339	0.34914
Q12923	PTPN13	S941	PTPN13:S938;S941	44.2548	47.9302	51.5318	53.0066	56.1708	62.2248	41.8263	58.4038	56.5391	59.2298	55.135	42.9878	65.9536	45.9895	65.8492	-0.27234	0.227037	0.128894	0.59787	-0.0465234	0.86904	0.176339	0.34914
Q15911	ZFHX3	S1204	ZFHX3:S1204	97.7231	177.551	123.933	157.958	202.584	96.465	145.423	188.507	192.996	209.802	104.118	199.544	203.985	165.887	254.826	0.797377	0.0027878	0.759859	0.0033709	0.788414	0.00215315	1.15466	3.79693e-05
Q9H8W4	PLEKHF2	S16	PLEKHF2:S16	43.1992	57.3986	45.7779	40.1901	45.0214	37.2643	46.9958	49.6187	43.1317	42.9559	48.6262	52.684	52.4244	41.4979	45.4793	0.286792	0.112919	0.201746	0.261182	-0.040636	0.861385	0.0560479	0.742797
Q03393	PTS	S19	PTS:S19	72.6826	81.5719	74.3598	78.0223	77.3134	85.9483	58.9467	74.0894	80.1825	84.693	87.8969	86.4076	83.4542	102.114	95.2041	-0.134083	0.646965	-0.0853736	0.76441	0.0727979	0.801223	0.0610305	0.786896
Q03393	PTS	S19	PTS:S19	72.6826	81.5719	74.3598	78.0223	77.3134	85.9483	58.9467	74.0894	80.1825	84.693	87.8969	86.4076	83.4542	102.114	95.2041	-0.134083	0.646965	-0.0853736	0.76441	0.0727979	0.801223	0.0610305	0.786896
P62805	H4C1	S48	H4C1:S48	49.5773	45.9796	47.1596	46.2811	51.2806	46.3044	37.9384	49.5241	40.6507	50.9891	45.8253	49.9556	42.0811	46.9692	43.9246	-0.0905581	0.713308	-0.0327066	0.900854	-0.0838524	0.708303	0.0422185	0.82001
Q8TEW0	PARD3	S715	PARD3:S715	130.751	132.733	105.579	119.552	131.846	150.768	95.0068	102.727	120.068	123.811	129.311	93.8756	97.665	94.6288	115.966	-0.368847	0.074235	-0.422317	0.0350004	-0.302717	0.141191	-0.143103	0.431832
Q8TEW0	PARD3	S720	PARD3:S720;S728	36.0665	41.0243	42.9972	45.5703	40.0584	39.8757	46.1141	46.048	34.3936	43.1756	41.3206	39.7251	47.2305	45.7741	43.8466	0.112902	0.639548	0.218023	0.256714	0.090578	0.688484	0.117251	0.492679
Q8TEW0	PARD3	S728	PARD3:S720;S728	36.0665	41.0243	42.9972	45.5703	40.0584	39.8757	46.1141	46.048	34.3936	43.1756	41.3206	39.7251	47.2305	45.7741	43.8466	0.112902	0.639548	0.218023	0.256714	0.090578	0.688484	0.117251	0.492679
Q9UPV9	TRAK1	S719	TRAK1:S719	12.5475	12.9003	10.3159	13.7135	15.8548	11.1004	12.2485	12.3634	14.1376	13.2306	10.3434	9.11404	13.4232	11.0426	11.9765	-0.000184603	0.999473	0.0829889	0.830324	0.190499	0.578823	0.267426	0.311905
Q00536	CDK16	S119	CDK16:S119	155.127	199.074	152.724	199.375	226.474	172.746	114.052	182.847	177.948	221.216	184.315	165.226	198.52	186.571	212.9	-0.132279	0.673032	0.0555255	0.863905	0.140797	0.614403	0.370233	0.0794296
Q13950-3	RUNX2	S340	RUNX2:S340	49.104	58.2416	54.6612	54.7923	52.829	45.388	49.3073	55.4894	50.4627	41.4751	52.1457	48.4664	55.0394	55.2631	43.8058	0.0867122	0.699969	0.174165	0.328331	0.131603	0.494084	-0.0920009	0.563286
Q8TAD8	SNIP1	S	SNIP1:S	13.234	11.8614	14.0022	12.426	9.88442	11.9843	13.2034	12.4955	11.0375	6.5757	13.8742	16.1721	8.72392	10.8942	11.2436	0.0676277	0.908384	-0.175898	0.6767	-0.186155	0.654687	-0.530082	0.0866639
P21333	FLNA	T2336	FLNA:T2336	111.067	137.085	126.111	127.537	113.823	115.697	124.566	126.001	116.364	115.087	136.783	123.529	142.405	117.265	117.012	0.087718	0.615441	0.121481	0.413379	-0.0047817	0.981971	-0.0658348	0.613757
Q9H1B7	IRF2BPL	S658	IRF2BPL:S658;S	84.5144	85.6855	72.8602	80.649	77.0905	78.5415	83.2766	82.3687	86.8113	74.3143	87.264	73.5632	74.3321	62.1061	74.7533	-0.0473642	0.864013	-0.125609	0.527932	-0.137922	0.489435	-0.145236	0.35997
Q9H1B7	IRF2BPL	S	IRF2BPL:S658;S	84.5144	85.6855	72.8602	80.649	77.0905	78.5415	83.2766	82.3687	86.8113	74.3143	87.264	73.5632	74.3321	62.1061	74.7533	-0.0473642	0.864013	-0.125609	0.527932	-0.137922	0.489435	-0.145236	0.35997
Q8TBZ3	WDR20	S357	WDR20:S357;S360	30.3041	43.236	36.6001	32.6939	35.6128	35.5332	30.0042	35.0488	35.5429	38.2407	34.2296	31.0925	37.8023	38.7868	39.6702	0.043347	0.9014	0.131921	0.587929	0.096742	0.704024	0.183879	0.327619
Q8TBZ3	WDR20	S360	WDR20:S357;S360	30.3041	43.236	36.6001	32.6939	35.6128	35.5332	30.0042	35.0488	35.5429	38.2407	34.2296	31.0925	37.8023	38.7868	39.6702	0.043347	0.9014	0.131921	0.587929	0.096742	0.704024	0.183879	0.327619
Q96E09	FAM122A	S62	FAM122A:S62	19.7462	33.616	24.7557	21.8864	27.1613	18.2858	31.8639	26.7792	28.4449	22.5725	22.3401	36.3426	35.4038	32.5826	27.2324	0.756935	0.00507598	0.513615	0.0467683	0.443458	0.0906674	0.349838	0.127627
P13807	GYS1	S710	GYS1:S710;S716	14.5341	17.0328	16.4053	12.3573	17.1924	12.0741	16.4078	12.9155	14.3226	10.9017	12.1571	14.7022	14.4798	15.2918	14.5972	0.315191	0.31319	0.174716	0.593849	0.11442	0.740862	0.11962	0.657341
P13807	GYS1	S716	GYS1:S710;S716	14.5341	17.0328	16.4053	12.3573	17.1924	12.0741	16.4078	12.9155	14.3226	10.9017	12.1571	14.7022	14.4798	15.2918	14.5972	0.315191	0.31319	0.174716	0.593849	0.11442	0.740862	0.11962	0.657341
Q9BTC0	DIDO1	S1456	DIDO1:S1456	77.4868	100.847	101.65	86.4536	74.2847	84.5305	100.418	101.808	95.4457	78.2675	75.295	107.203	90.0774	82.923	70.3061	0.37945	0.00659228	0.306168	0.0227657	0.157467	0.268417	-0.0902832	0.461199
Q9BTC0	DIDO1	S1456	DIDO1:S1456;S1471	24.6012	26.7299	35.635	30.7461	28.3285	26.4738	33.7599	30.9005	27.7381	30.8641	27.8032	29.3754	27.1301	28.2832	28.7096	0.183275	0.423661	0.240758	0.233139	0.13789	0.540883	0.157056	0.374202
Q9BTC0	DIDO1	S1471	DIDO1:S1456;S1471	24.6012	26.7299	35.635	30.7461	28.3285	26.4738	33.7599	30.9005	27.7381	30.8641	27.8032	29.3754	27.1301	28.2832	28.7096	0.183275	0.423661	0.240758	0.233139	0.13789	0.540883	0.157056	0.374202
Q9UK76	JPT1	S	JPT1:S	230.822	251.018	260.623	268.66	340.59	253.54	283.544	293.117	301.559	328.363	331.476	393.455	386.007	385.445	394.25	0.176555	0.637626	0.201388	0.539485	0.22895	0.484659	0.394845	0.122814
Q5H9R7	PPP6R3	S523	PPP6R3:S523	69.2276	69.7777	70.2436	65.3261	68.2734	76.9124	52.1562	66.9194	68.7355	69.477	74.8098	68.7345	64.5891	70.4779	83.1765	-0.223719	0.247455	-0.130569	0.514616	-0.110636	0.596015	-0.00458497	0.983183
Q9BU76	MMTAG2	S/T	MMTAG2:S/T	44.4242	24.6019	45.3707	22.92	21.439	41.9506	41.4724	19.3096	28.7821	17.2263	32.7441	53.8855	18.1874	25.2078	17.6889	-0.050152	0.955029	-0.64575	0.189277	-0.625208	0.214186	-1.07453	0.0157394
Q14166	TTLL12	S16	TTLL12:S16	187.648	188.656	178.064	164.297	144.425	205.535	218.267	162.382	175.579	155.536	187.418	207.332	170.686	180.879	152.118	0.0800384	0.582196	-0.183516	0.115984	-0.156743	0.196656	-0.360311	0.00156254
Q9Y2U8	LEMD3	T209	LEMD3:T209	14.9964	20.7253	21.373	30.7419	40.6015	13.2619	25.7459	31.0805	31.129	37.4938	17.6733	31.8368	29.0757	41.2349	54.0125	0.757652	0.0174996	0.819378	0.00947613	1.16295	0.000441258	1.516	2.0103e-05
Q5TCZ1	SH3PXD2A	S593	SH3PXD2A:S593;S596	50.4866	42.2557	42.8167	43.5534	42.4109	50.219	51.2274	40.9121	36.675	46.4608	40.6299	39.9379	42.5032	35.6899	40.0684	-0.0842861	0.75529	-0.156134	0.467805	-0.284527	0.155563	-0.12792	0.470713
Q5TCZ1	SH3PXD2A	S596	SH3PXD2A:S593;S596	50.4866	42.2557	42.8167	43.5534	42.4109	50.219	51.2274	40.9121	36.675	46.4608	40.6299	39.9379	42.5032	35.6899	40.0684	-0.0842861	0.75529	-0.156134	0.467805	-0.284527	0.155563	-0.12792	0.470713
Q9H7L9	SUDS3	S234	SUDS3:S234	22.3946	17.2799	21.7273	19.8259	16.9468	19.6535	24.513	14.747	20.3636	16.0603	20.075	21.8395	18.1421	19.445	17.6068	0.0220808	0.961001	-0.201354	0.465309	-0.0568544	0.864501	-0.294231	0.184199
Q9H7L9	SUDS3	S234	SUDS3:S234;S236	591.34	508.882	571.447	494.729	460.935	590.92	624.978	533.355	561.033	482.111	570.425	584.15	530.398	528.241	460.299	-0.0338386	0.844526	-0.100733	0.410376	-0.147691	0.211426	-0.32083	0.00318209
Q9H7L9	SUDS3	S236	SUDS3:S234;S236	591.34	508.882	571.447	494.729	460.935	590.92	624.978	533.355	561.033	482.111	570.425	584.15	530.398	528.241	460.299	-0.0338386	0.844526	-0.100733	0.410376	-0.147691	0.211426	-0.32083	0.00318209
Q96FF9	CDCA5	S75	CDCA5:S75	29.6382	35.6279	38.8432	30.3457	31.3661	29.8523	41.145	36.9383	41.0334	34.6706	30.4524	46.1844	31.5595	30.6304	27.6564	0.443091	0.0528181	0.249668	0.279091	0.167133	0.511416	0.0528935	0.814094
Q96N46	TTC14	S629	TTC14:S629	31.4425	29.9785	33.1062	23.0967	16.6897	20.8947	34.9016	23.6556	26.7242	17.6701	20.7228	37.3239	30.1461	24.6132	21.17	0.506749	0.074235	0.264728	0.36324	0.0527305	0.889183	-0.374927	0.124663
Q9H0D6	XRN2	S678	XRN2:S678	16.0681	11.9485	12.2789	9.85946	9.25859	12.4076	13.8505	12.9996	14.8833	11.9259	10.8879	13.1956	13.3229	15.6077	14.344	0.00289403	0.996909	-0.0098617	0.984287	0.0257962	0.960177	-0.151581	0.632101
Q5VT52	RPRD2	S1099	RPRD2:S1099	118.244	106.23	127.968	115.588	84.6412	111.988	132.287	142.107	108.809	89.143	100.233	121.101	136.366	116.61	91.5462	0.119532	0.475887	0.300592	0.033804	0.0480029	0.788376	-0.314091	0.0160792
Q9H4L7	SMARCAD1	S146	SMARCAD1:S146;S152	48.0053	51.6731	52.3674	44.305	41.1025	38.8218	45.5919	50.7393	51.7746	47.8174	49.074	47.3045	45.5165	47.4885	46.9231	0.0950492	0.68834	0.13438	0.504374	0.0840899	0.697243	0.00401412	0.985558
Q9H4L7	SMARCAD1	S152	SMARCAD1:S146;S152	48.0053	51.6731	52.3674	44.305	41.1025	38.8218	45.5919	50.7393	51.7746	47.8174	49.074	47.3045	45.5165	47.4885	46.9231	0.0950492	0.68834	0.13438	0.504374	0.0840899	0.697243	0.00401412	0.985558
Q96SD1	DCLRE1C	S518	DCLRE1C:S518	61.4135	54.3004	55.9761	72.1134	70.213	60.7536	63.2818	69.3439	60.8962	60.9976	65.8712	51.9106	58.2655	65.1324	62.6868	-0.154131	0.442906	-0.039984	0.863932	0.0729409	0.729578	0.0424934	0.805059
Q9BX95	SGPP1	S112	SGPP1:S112	48.1923	46.1532	56.0392	39.4037	48.6093	48.0353	60.0439	45.8518	47.4367	44.6334	57.1892	54.2261	41.3105	38.7204	50.4399	0.0609324	0.84994	-0.10624	0.677244	-0.290403	0.185061	-0.0915722	0.651236
Q6ZN55	ZNF574	S298	ZNF574:S298	39.6821	47.9483	49.2088	53.1857	60.3712	45.2798	46.4559	53.5628	49.9896	56.6832	50.1626	47.1642	50.4534	58.2656	52.9101	0.0736896	0.737789	0.187043	0.256763	0.260448	0.107594	0.335452	0.0214825
Q12905	ILF2	S68	ILF2:S68	20.4752	24.6884	27.5346	20.9406	21.7509	23.1767	19.9253	24.8189	18.8384	20.9078	23.1599	21.5596	22.2658	27.5044	28.631	-0.017137	0.971772	0.156444	0.60585	-0.0061794	0.988055	0.0815032	0.749477
Q9Y2W1	THRAP3	T874	THRAP3:T874	26.9422	36.1544	22.4187	30.3422	38.0096	25.9851	27.305	35.0457	36.7324	46.0952	29.9265	33.2671	33.2326	36.4419	44.7552	0.216151	0.478561	0.105854	0.741235	0.318333	0.240517	0.634686	0.00851592
O60825	PFKFB2	S466	PFKFB2:S466	83.9738	99.5226	85.7176	88.2716	82.6187	88.362	90.1561	87.0981	88.8031	76.7129	94.1961	103.432	90.2994	75.1769	82.5535	0.136344	0.387394	-0.0173609	0.931819	-0.082061	0.611657	-0.139255	0.255891
O60825	PFKFB2	S466	PFKFB2:S466	83.9738	99.5226	85.7176	88.2716	82.6187	88.362	90.1561	87.0981	88.8031	76.7129	94.1961	103.432	90.2994	75.1769	82.5535	0.136344	0.387394	-0.0173609	0.931819	-0.082061	0.611657	-0.139255	0.255891
O60825	PFKFB2	S466	PFKFB2:S466	83.9738	99.5226	85.7176	88.2716	82.6187	88.362	90.1561	87.0981	88.8031	76.7129	94.1961	103.432	90.2994	75.1769	82.5535	0.136344	0.387394	-0.0173609	0.931819	-0.082061	0.611657	-0.139255	0.255891
O60825	PFKFB2	S466	PFKFB2:S466	83.9738	99.5226	85.7176	88.2716	82.6187	88.362	90.1561	87.0981	88.8031	76.7129	94.1961	103.432	90.2994	75.1769	82.5535	0.136344	0.387394	-0.0173609	0.931819	-0.082061	0.611657	-0.139255	0.255891
O60825	PFKFB2	S466	PFKFB2:S466	83.9738	99.5226	85.7176	88.2716	82.6187	88.362	90.1561	87.0981	88.8031	76.7129	94.1961	103.432	90.2994	75.1769	82.5535	0.136344	0.387394	-0.0173609	0.931819	-0.082061	0.611657	-0.139255	0.255891
O60825	PFKFB2	S466	PFKFB2:S466	83.9738	99.5226	85.7176	88.2716	82.6187	88.362	90.1561	87.0981	88.8031	76.7129	94.1961	103.432	90.2994	75.1769	82.5535	0.136344	0.387394	-0.0173609	0.931819	-0.082061	0.611657	-0.139255	0.255891
O60825	PFKFB2	S466	PFKFB2:S466	83.9738	99.5226	85.7176	88.2716	82.6187	88.362	90.1561	87.0981	88.8031	76.7129	94.1961	103.432	90.2994	75.1769	82.5535	0.136344	0.387394	-0.0173609	0.931819	-0.082061	0.611657	-0.139255	0.255891
O60825	PFKFB2	S466	PFKFB2:S466	83.9738	99.5226	85.7176	88.2716	82.6187	88.362	90.1561	87.0981	88.8031	76.7129	94.1961	103.432	90.2994	75.1769	82.5535	0.136344	0.387394	-0.0173609	0.931819	-0.082061	0.611657	-0.139255	0.255891
Q16825	PTPN21	S637	PTPN21:S637	14.1422	19.9707	13.532	15.5516	15.7579	17.3621	19.2788	13.2801	14.5332	14.1743	19.0102	15.2224	16.2936	13.3474	10.03	0.109458	0.796055	-0.22426	0.499164	-0.209918	0.535637	-0.353017	0.178505
Q8IYA6	CKAP2L	T742	CKAP2L:T742	42.316	42.9378	38.9771	45.639	47.335	42.3188	38.2603	51.7848	47.0803	47.3328	46.8017	45.2135	43.5981	48.3911	42.8522	-0.0580717	0.822249	0.0234525	0.927287	0.103689	0.614403	0.0653516	0.699977
Q5T5U3	ARHGAP21	S857	ARHGAP21:S857	18.9218	24.1939	17.5522	14.8169	11.8979	19.7321	18.8005	21.3857	16.3989	13.2096	14.5239	21.8417	17.7287	14.8496	13.6176	0.291162	0.277173	0.098454	0.746407	-0.19592	0.479074	-0.447085	0.0415288
Q92622	RUBCN	S	RUBCN:S	40.393	55.1866	40.0512	52.2999	61.6752	34.0017	28.688	55.9644	57.2773	56.674	41.1822	37.7466	50.6347	50.1064	60.5426	0.0264595	0.960419	0.334915	0.263874	0.469344	0.11037	0.634531	0.0169791
Q5VZK9	CARMIL1	S968	CARMIL1:S968	73.6055	60.242	59.3631	77.3079	67.5162	66.7583	75.3139	60.117	74.4893	70.964	70.8615	57.8425	61.519	67.3965	59.6479	-0.135982	0.491309	-0.221797	0.192092	0.0521872	0.8065	-0.0949894	0.541217
Q5IS56	Later	S865	NA:S865	15.1316	25.0966	19.4856	21.2404	19.5725	13.2358	17.2449	17.3959	19.7548	23.6871	12.2847	17.2079	10.9211	8.16281	11.9385	0.53262	0.382544	0.196465	0.770078	0.159096	0.814191	0.389892	0.417914
P10070	GLI2	S824	GLI2:S824	20.7642	29.184	27.2697	26.7698	30.4432	23.8011	25.9198	22.3549	21.776	26.8747	17.6101	20.3011	16.7444	17.4152	17.3788	0.273087	0.542744	0.076681	0.882671	0.0740559	0.88309	0.236056	0.486793
Q14123	PDE1C	S	PDE1C:S	13.4179	19.1825	16.8399	18.282	16.6938	19.6765	18.8258	15.9814	17.0974	20.6122	18.0199	21.9097	15.4923	14.0623	20.4105	0.244617	0.413746	-0.0634627	0.856169	-0.0380626	0.918537	0.1873	0.421628
Q5VZ89	DENND4C	S	DENND4C:S	25.5692	24.8014	23.1287	21.5581	17.1044	27.2488	30.4326	25.761	20.1082	16.0238	23.3653	25.4521	24.3167	24.8795	16.8706	0.0796177	0.775757	-0.0560499	0.830324	-0.198	0.357477	-0.605291	0.00174482
Q96ST8	CEP89	T120	CEP89:T120;S136	15.5248	12.6878	11.3671	19.7898	18.1688	9.5211	10.9855	14.4637	11.5772	16.7686	17.3404	10.3762	14.0739	12.3284	11.5194	-0.275201	0.582196	-0.0491987	0.934641	0.0467028	0.936012	0.151125	0.697296
Q96ST8	CEP89	S136	CEP89:T120;S136	15.5248	12.6878	11.3671	19.7898	18.1688	9.5211	10.9855	14.4637	11.5772	16.7686	17.3404	10.3762	14.0739	12.3284	11.5194	-0.275201	0.582196	-0.0491987	0.934641	0.0467028	0.936012	0.151125	0.697296
Q96PE2	ARHGEF17	S1331	ARHGEF17:S1331	182.516	170.175	178.666	164.979	196.001	169.319	163.493	174.832	169.652	181.549	147.741	158.42	157.564	140.618	155.502	-0.0169417	0.954337	0.0361151	0.871485	-0.0713969	0.71915	0.0924407	0.538229
Q9NX40	OCIAD1	S	OCIAD1:S	97.5571	105.056	95.6095	111.983	102.731	99.7328	70.1819	123.977	119.536	109.991	102.806	98.1915	102.996	118.14	110.035	-0.155463	0.515835	0.0958359	0.689452	0.220277	0.298584	0.104611	0.577847
Q96JP5	ZFP91	S	ZFP91:S	25.7357	19.6943	20.9513	23.7676	22.8277	27.2604	29.3006	31.3634	24.0782	24.8115	30.8233	28.4457	24.5216	20.7005	24.0512	-0.13256	0.708873	-0.141476	0.655519	-0.289402	0.307516	-0.222229	0.352717
Q96JP5	ZFP91	S85	ZFP91:S85;S101	77.0615	89.1361	117.393	90.1235	80.1894	73.8213	100.497	94.2105	92.5745	80.2018	66.3823	106.468	98.7424	97.2631	88.1943	0.445534	0.00605982	0.510663	0.00177519	0.367855	0.0170665	0.195628	0.157172
Q96JP5	ZFP91	S101	ZFP91:S85;S101	77.0615	89.1361	117.393	90.1235	80.1894	73.8213	100.497	94.2105	92.5745	80.2018	66.3823	106.468	98.7424	97.2631	88.1943	0.445534	0.00605982	0.510663	0.00177519	0.367855	0.0170665	0.195628	0.157172
Q9C0A6	SETD5	S	SETD5:S	10.4886	14.7457	9.50685	10.8913	7.27467	8.40534	20.6291	13.126	6.86893	5.40108	8.13255	16.663	14.5878	8.21262	5.45854	0.940545	0.0114309	0.44808	0.228105	-0.0742458	0.880313	-0.580375	0.070637
Q05469	LIPE	S/T	LIPE:S/T	18.6202	25.5019	23.031	20.2703	18.2874	23.0669	22.309	17.979	19.6177	18.716	17.9293	21.3611	23.9161	18.9052	22.9014	0.219402	0.428813	0.120954	0.673132	-0.0115671	0.975179	0.00851606	0.975782
Q10570	CPSF1	S	CPSF1:S	39.1402	34.3118	32.8468	37.035	32.5215	49.2912	28.0555	28.6368	34.4135	28.2923	36.7249	35.4523	31.1991	29.7029	26.5995	-0.351292	0.127337	-0.423871	0.0541994	-0.301425	0.186518	-0.511178	0.0123379
P10070	GLI2	S	GLI2:S	45.7755	66.9671	63.071	64.0698	58.692	40.4791	52.5988	53.4102	48.051	62.2256	37.4646	48.6711	47.6595	42.0614	33.8614	0.434756	0.225742	0.403192	0.240085	0.299809	0.417095	0.277677	0.354219
Q52LW3	ARHGAP29	S1144	ARHGAP29:S1144	73.428	93.86	82.9828	81.8871	94.3765	76.6765	64.485	76.1225	84.4938	86.2755	64.9851	71.5178	76.4324	72.4592	73.3277	0.0808502	0.781062	0.133365	0.574342	0.151475	0.520262	0.235504	0.196889
Q9UQR0	SCML2	S511	SCML2:S511	48.9131	50.9829	48.8177	58.3265	53.9711	55.8389	52.9361	60.7704	46.7995	52.8873	57.7253	48.5634	54.5846	53.5388	58.3885	-0.0888544	0.6962	0.0128562	0.961234	-0.0364889	0.876234	0.0266994	0.882783
Q9UQR0	SCML2	S511	SCML2:S511	48.9131	50.9829	48.8177	58.3265	53.9711	55.8389	52.9361	60.7704	46.7995	52.8873	57.7253	48.5634	54.5846	53.5388	58.3885	-0.0888544	0.6962	0.0128562	0.961234	-0.0364889	0.876234	0.0266994	0.882783
Q86XR8	CEP57	S55	CEP57:S55	47.6289	41.2617	34.9644	33.0275	27.8929	47.3124	33.1482	35.3384	38.523	39.0783	49.2671	32.892	37.1524	33.327	31.86	-0.434404	0.0361231	-0.424701	0.0360107	-0.462866	0.0212547	-0.558889	0.00387759
Q8IYB3	SRRM1	S560	SRRM1:S560;S562	408.749	265.04	429.79	273.956	263.804	408.244	422.44	280.234	316.188	279.65	327.216	381.169	278.622	326.645	268.428	-0.1185	0.751146	-0.234107	0.420784	-0.316146	0.265386	-0.487757	0.0428457
Q8IYB3	SRRM1	S562	SRRM1:S560;S562	408.749	265.04	429.79	273.956	263.804	408.244	422.44	280.234	316.188	279.65	327.216	381.169	278.622	326.645	268.428	-0.1185	0.751146	-0.234107	0.420784	-0.316146	0.265386	-0.487757	0.0428457
Q13595; P62995	Later	S260	NA:S260;S262	4565.1	3616.42	4185.12	3506.99	3526.89	4401.17	3963.39	3559.83	3815.94	3518.27	4177.57	4176.94	3825.99	4078.45	3583.56	-0.162484	0.158682	-0.186094	0.0888876	-0.206967	0.0586998	-0.305513	0.00347396
Q13595; P62995	Later	S262	NA:S260;S262	4565.1	3616.42	4185.12	3506.99	3526.89	4401.17	3963.39	3559.83	3815.94	3518.27	4177.57	4176.94	3825.99	4078.45	3583.56	-0.162484	0.158682	-0.186094	0.0888876	-0.206967	0.0586998	-0.305513	0.00347396
Q9NR82	KCNQ5	S457	KCNQ5:S457	19.2106	14.9827	17.2108	16.3742	15.1095	14.6204	14.5921	18.7671	13.6477	14.7236	17.6884	22.3015	16.8834	14.9002	13.5244	-0.00902176	0.985938	0.0448104	0.90803	-0.192424	0.53387	-0.241179	0.320027
Q05193	DNM1	S774	DNM1:S774;S777	99.644	66.7891	97.1563	62.053	71.5454	117.153	99.0899	65.3161	81.7891	64.3838	83.9791	107.302	67.7099	74.8894	73.3766	-0.155061	0.687455	-0.396673	0.18105	-0.455655	0.124221	-0.512086	0.0489931
Q05193	DNM1	S777	DNM1:S774;S777	99.644	66.7891	97.1563	62.053	71.5454	117.153	99.0899	65.3161	81.7891	64.3838	83.9791	107.302	67.7099	74.8894	73.3766	-0.155061	0.687455	-0.396673	0.18105	-0.455655	0.124221	-0.512086	0.0489931
Q5IS56	Later	S876	NA:S876	38.2278	43.4402	43.7211	42.431	46.5035	38.693	42.7507	39.6605	49.6524	45.5701	40.03	39.6396	41.7787	43.6374	52.5571	0.104715	0.58268	0.0970085	0.585164	0.211591	0.180632	0.303846	0.0284753
Q9BY89	KIAA1671	S1224	KIAA1671:S1224	50.9603	35.075	60.0701	37.9491	35.9295	59.6886	58.8018	41.434	40.3167	46.0327	48.7614	45.5497	42.6229	41.1168	41.4283	-0.219609	0.507073	-0.161159	0.621536	-0.412467	0.146724	-0.371375	0.129951
Q8ND56	LSM14A	S216	LSM14A:S216	350.569	289.542	335.401	306.22	299.285	336.21	321.376	265.578	314.556	307.961	336.902	359.946	284.87	350.306	352.678	-0.0818583	0.687118	-0.215356	0.164579	-0.0782967	0.670526	-0.0962576	0.495245
O95453	PARN	S163	PARN:S163	9.84587	14.662	17.2755	14.67	20.4418	12.4354	12.4339	20.7928	17.7961	16.9111	17.5094	16.3875	21.9147	16.2723	19.9253	0.159597	0.696046	0.625516	0.0411926	0.328894	0.315973	0.561309	0.0415288
Q13136	PPFIA1	S239	PPFIA1:S239;S242	182.969	144.661	155.968	134.799	124.355	197.745	174.114	123.581	148.254	118.929	149.739	143.051	106.667	113.124	107.147	-0.196151	0.456171	-0.46596	0.0372533	-0.420302	0.0614227	-0.591183	0.00530297
Q13136	PPFIA1	S242	PPFIA1:S239;S242	182.969	144.661	155.968	134.799	124.355	197.745	174.114	123.581	148.254	118.929	149.739	143.051	106.667	113.124	107.147	-0.196151	0.456171	-0.46596	0.0372533	-0.420302	0.0614227	-0.591183	0.00530297
Q8TEW0	PARD3	S144	PARD3:S144;S152	68.8892	83.6356	64.5692	79.2995	80.5968	71.1027	68.7734	72.7448	75.1483	81.2336	73.6213	71.7108	83.2805	83.2102	82.9442	0.0646178	0.769123	0.0391216	0.854462	0.153169	0.368472	0.196878	0.157172
Q8TEW0	PARD3	S152	PARD3:S144;S152	68.8892	83.6356	64.5692	79.2995	80.5968	71.1027	68.7734	72.7448	75.1483	81.2336	73.6213	71.7108	83.2805	83.2102	82.9442	0.0646178	0.769123	0.0391216	0.854462	0.153169	0.368472	0.196878	0.157172
O43432	EIF4G3	S495	EIF4G3:S495	17.3997	8.89584	13.0324	9.71299	11.9199	17.1452	13.0144	12.0756	11.7886	8.75502	12.1744	11.677	6.42681	10.5719	11.1273	-0.475243	0.285078	-0.614779	0.128865	-0.528365	0.208679	-0.54835	0.125258
P15408	FOSL2	S200	FOSL2:S200	427.63	459.457	459.349	417.787	488.783	397.26	459.816	464.332	447.823	516.586	436.661	471.481	468.348	454.123	466.229	0.141742	0.142536	0.143122	0.120464	0.0652725	0.536792	0.222093	0.00956252
P07196	NEFL	S58	NEFL:S58	58.9947	82.5197	53.0265	65.599	64.1761	52.7937	55.6272	80.2675	62.7262	73.0762	81.4488	68.1561	79.4639	61.1882	68.4633	0.100842	0.804036	0.138328	0.684286	-0.00361668	0.99442	0.113308	0.676552
Q9UBF8-2	PI4KB	S294	PI4KB:S294	37.1393	28.1996	24.0275	26.246	23.2939	31.5656	30.491	27.1799	25.9258	20.4292	36.1821	31.3668	33.8018	30.4945	26.6212	-0.21776	0.397624	-0.314082	0.164441	-0.343847	0.132453	-0.58114	0.00573849
Q9UBF8-2	PI4KB	S294	PI4KB:S294	37.1393	28.1996	24.0275	26.246	23.2939	31.5656	30.491	27.1799	25.9258	20.4292	36.1821	31.3668	33.8018	30.4945	26.6212	-0.21776	0.397624	-0.314082	0.164441	-0.343847	0.132453	-0.58114	0.00573849
Q9P0V3	SH3BP4	S/Y	SH3BP4:S/Y	30.2287	44.2299	25.583	35.0568	41.2144	24.6155	32.4796	43.0627	43.3863	45.8848	26.7635	38.1836	48.5522	31.4442	52.9814	0.487252	0.149509	0.475135	0.142497	0.421325	0.208377	0.776965	0.00952389
Q15311	RALBP1	S92	RALBP1:S92;S93	24.1264	19.7732	17.228	18.9316	16.0981	29.0207	19.5403	20.7714	17.2978	27.1147	26.0126	22.9105	17.1319	16.9877	19.9519	-0.346965	0.227933	-0.523621	0.0490933	-0.570343	0.0302989	-0.354803	0.133456
Q15311	RALBP1	S93	RALBP1:S92;S93	24.1264	19.7732	17.228	18.9316	16.0981	29.0207	19.5403	20.7714	17.2978	27.1147	26.0126	22.9105	17.1319	16.9877	19.9519	-0.346965	0.227933	-0.523621	0.0490933	-0.570343	0.0302989	-0.354803	0.133456
Q9HA47	UCK1	T251	UCK1:T251	68.8405	70.3774	63.0954	70.8642	59.0035	63.5119	63.7826	63.2119	65.2084	63.2948	71.4672	74.2321	69.0452	69.7539	67.4075	0.0309177	0.895947	-0.0607641	0.724983	0.0149416	0.941807	-0.103923	0.416328
Q96D71	REPS1	S482	REPS1:S482	18.0283	31.3023	27.8299	22.1477	23.5319	20.7947	28.0047	25.5579	18.8844	23.7709	20.0113	23.6031	24.9988	23.0705	22.9856	0.487872	0.0190582	0.41499	0.0418717	0.121036	0.614403	0.259082	0.152678
Q96D71	REPS1	S475	REPS1:S475;S482	26.2487	37.7345	26.4979	30.2849	25.6635	21.1855	26.7994	23.8891	28.0234	25.3362	25.7498	25.9425	33.5541	26.9578	29.373	0.291173	0.300069	0.18961	0.507148	0.225349	0.423878	0.138508	0.561253
Q96D71	REPS1	S482	REPS1:S475;S482	26.2487	37.7345	26.4979	30.2849	25.6635	21.1855	26.7994	23.8891	28.0234	25.3362	25.7498	25.9425	33.5541	26.9578	29.373	0.291173	0.300069	0.18961	0.507148	0.225349	0.423878	0.138508	0.561253
P22059	OSBP	S/T	OSBP:S/T	91.0706	89.0552	90.0485	97.2372	84.0261	97.1164	79.6615	81.9509	91.9901	86.8456	95.4015	87.0796	91.0147	86.8138	85.8126	-0.149932	0.263677	-0.109717	0.407262	-0.0399331	0.798543	-0.143411	0.189169
Q13017	ARHGAP5	S1173	ARHGAP5:S1173;S1176	34.352	38.125	42.9538	36.0596	37.6438	40.7995	38.2249	36.1041	41.0195	30.4789	39.6365	42.6522	33.802	38.5078	30.1504	0.0540322	0.858558	-0.0279045	0.923864	0.0120244	0.967636	-0.227789	0.189556
Q13017	ARHGAP5	S1176	ARHGAP5:S1173;S1176	34.352	38.125	42.9538	36.0596	37.6438	40.7995	38.2249	36.1041	41.0195	30.4789	39.6365	42.6522	33.802	38.5078	30.1504	0.0540322	0.858558	-0.0279045	0.923864	0.0120244	0.967636	-0.227789	0.189556
Q9Y597	KCTD3	S664	KCTD3:S664	46.8811	58.2687	50.4517	66.1367	68.3184	49.8503	46.7457	51.6861	58.0602	72.5017	54.3589	44.3809	60.3518	57.7462	70.3615	-0.0238768	0.938267	0.102983	0.625931	0.267867	0.144348	0.485317	0.00431292
Q3KQU3	MAP7D1	S/T	MAP7D1:S/T	95.9642	106.847	133.077	121.601	121.574	116.409	114.579	119.189	131.864	116.641	117.53	147.348	134.67	132.823	127.595	0.152767	0.462944	0.234043	0.194286	0.232636	0.205816	0.154225	0.330858
Q14789	GOLGB1	S	GOLGB1:S	85.7276	100.877	85.2515	86.2533	108.551	84.2237	91.8762	88.9143	86.7139	93.2214	101.887	74.8009	84.1278	74.9001	87.3823	-0.0285362	0.929367	-0.0687211	0.768696	-0.131025	0.53874	0.0884725	0.615588
P15408	FOSL2	S308	FOSL2:S308	79.9303	92.4697	97.997	98.3344	106.386	81.6506	91.7056	97.0229	97.127	116.036	96.0368	76.1688	102.366	95.3097	102.392	0.0144657	0.958918	0.211644	0.156454	0.179466	0.24954	0.337324	0.0134932
Q8NDT2	RBM15B	S233	RBM15B:S233;S237	7.63848	16.9517	10.7421	13.0948	13.0999	10.8959	16.2814	18.6791	12.9328	15.4206	12.6094	13.2447	12.5002	15.334	10.5687	0.600144	0.114339	0.419005	0.267787	0.435707	0.258791	0.341526	0.297777
Q8NDT2	RBM15B	S237	RBM15B:S233;S237	7.63848	16.9517	10.7421	13.0948	13.0999	10.8959	16.2814	18.6791	12.9328	15.4206	12.6094	13.2447	12.5002	15.334	10.5687	0.600144	0.114339	0.419005	0.267787	0.435707	0.258791	0.341526	0.297777
Q8NDT2	RBM15B	S232	RBM15B:S232;S233;S237	33.0104	41.9673	41.8383	34.1176	32.7658	33.2546	43.0214	41.0748	31.6926	36.1353	35.6039	46.1856	39.1289	33.8912	34.9116	0.364419	0.0142295	0.260935	0.0715394	-0.030977	0.875101	0.026933	0.860795
Q8NDT2	RBM15B	S233	RBM15B:S232;S233;S237	33.0104	41.9673	41.8383	34.1176	32.7658	33.2546	43.0214	41.0748	31.6926	36.1353	35.6039	46.1856	39.1289	33.8912	34.9116	0.364419	0.0142295	0.260935	0.0715394	-0.030977	0.875101	0.026933	0.860795
Q8NDT2	RBM15B	S237	RBM15B:S232;S233;S237	33.0104	41.9673	41.8383	34.1176	32.7658	33.2546	43.0214	41.0748	31.6926	36.1353	35.6039	46.1856	39.1289	33.8912	34.9116	0.364419	0.0142295	0.260935	0.0715394	-0.030977	0.875101	0.026933	0.860795
P42696	RBM34	S28	RBM34:S28	18.2931	14.9835	17.7156	20.8902	21.0175	16.9402	20.343	17.795	26.8381	25.9495	21.0793	25.5039	19.0636	17.8764	27.8495	0.0836852	0.859228	-0.0400893	0.9286	0.205863	0.559419	0.405791	0.132737
A1L390	PLEKHG3	S	PLEKHG3:S	1366.19	1379.32	1332.33	1276.28	1316.24	1369.58	1325.82	1270.33	1271.13	1242.49	1297.57	1348	1205.09	1201.13	1149.17	0.00731802	0.96508	-0.083802	0.387022	-0.105757	0.269991	-0.12315	0.125258
A1L390	PLEKHG3	S617	PLEKHG3:S617;S618	73.9468	62.0141	82.5299	59.5871	55.4566	78.8717	116.192	58.6892	63.9032	51.5479	55.5761	98.0177	55.2011	63.225	64.4906	0.374538	0.286768	-0.0925839	0.824967	-0.143025	0.715066	-0.271366	0.344588
A1L390	PLEKHG3	S618	PLEKHG3:S617;S618	73.9468	62.0141	82.5299	59.5871	55.4566	78.8717	116.192	58.6892	63.9032	51.5479	55.5761	98.0177	55.2011	63.225	64.4906	0.374538	0.286768	-0.0925839	0.824967	-0.143025	0.715066	-0.271366	0.344588
Q9P227	ARHGAP23	S611	ARHGAP23:S611	73.4978	72.3268	69.0427	74.0492	81.6578	69.8562	73.7972	70.7125	72.6284	76.1769	65.1564	61.2036	69.6105	66.1533	66.9441	-0.0114271	0.968917	0.00758812	0.973256	0.0296123	0.889183	0.105303	0.45333
Q13263	TRIM28	S50	TRIM28:S50	138.451	169.471	119.293	146.768	169.742	140.834	127.071	159.828	156.002	171.02	143.697	140.629	166.293	139.728	191.855	0.0373861	0.906123	0.0594547	0.807853	0.0637696	0.789309	0.330375	0.0504611
Q9BZL4	PPP1R12C	T560	PPP1R12C:T560	18.4081	30.7013	23.5833	26.1505	27.4375	21.7108	25.7887	30.3199	27.3592	23.6097	17.3576	18.4464	13.9671	16.6755	15.7922	0.35802	0.504595	0.175246	0.75488	0.260759	0.62093	0.186807	0.664895
O14974	PPP1R12A	S/T	PPP1R12A:S/T	112.118	117.271	111.461	123.041	133.666	108.699	122.162	119.625	130.437	128.68	91.7315	88.7659	88.8636	82.6197	95.0151	0.0619551	0.897932	0.0279539	0.947646	0.0820686	0.82179	0.182599	0.48766
Q86TB9	PATL1	S179	PATL1:S179	37.7138	59.6073	31.8663	46.2776	52.2942	34.502	37.134	46.5879	52.6524	57.5592	49.4293	47.5571	61.2927	38.5063	57.3733	0.236918	0.574291	0.166854	0.684588	0.18159	0.654937	0.47498	0.11553
Q86TB9	PATL1	S184	PATL1:S184;S/T	19.9411	31.6526	18.1802	25.9057	28.4049	25.1116	16.7897	29.8185	25.1625	28.563	28.3312	26.6583	30.9905	20.7946	35.6506	-0.000669009	0.999108	0.0813051	0.875054	-0.021915	0.96873	0.342574	0.304712
Q86TB9	PATL1	S/T	PATL1:S184;S/T	19.9411	31.6526	18.1802	25.9057	28.4049	25.1116	16.7897	29.8185	25.1625	28.563	28.3312	26.6583	30.9905	20.7946	35.6506	-0.000669009	0.999108	0.0813051	0.875054	-0.021915	0.96873	0.342574	0.304712
O43166	SIPA1L1	S1181	SIPA1L1:S1181	53.76	44.534	45.0267	45.3189	40.394	51.8633	55.1323	49.6453	58.5489	45.554	46.6621	47.6425	45.5116	44.6234	51.6224	-0.0511476	0.873439	-0.118275	0.616687	-0.0453148	0.866366	-0.151261	0.404848
Q8TBC3	SHKBP1	T163	SHKBP1:T163	65.0905	81.8009	80.2955	73.3864	90.5946	72.5626	79.1199	74.0889	73.3684	77.3985	73.2384	77.3548	77.5462	68.3448	87.5679	0.177791	0.212133	0.138453	0.319209	0.0297427	0.868231	0.275953	0.0227917
Q9UPN4	CEP131	S78	CEP131:S78	37.5616	54.6892	27.6734	28.8706	37.0112	44.1101	22.9437	39.9165	37.0582	37.5483	39.9838	43.5644	48.1212	33.4923	42.0837	-0.092425	0.884602	-0.105875	0.840574	-0.295519	0.511416	-0.0599364	0.884919
P15408	FOSL2	S120	FOSL2:S120	33.7575	28.2312	41.4034	30.0748	31.2971	33.8242	37.2926	39.0452	35.7029	33.6469	29.7196	50.3704	38.7272	36.7731	30.0166	0.214691	0.475887	0.294519	0.263874	0.0728559	0.822084	-0.0341399	0.898707
Q8TAA9	VANGL1	S	VANGL1:S	10.1947	12.5634	11.5426	10.5835	9.7984	10.9732	12.2037	9.63575	14.6846	10.5749	13.828	13.1419	9.66572	11.5671	15.2226	0.127105	0.773026	-0.175006	0.636686	0.0722519	0.86232	0.00935585	0.980451
Q9NTJ3	SMC4	S	SMC4:S	43.9116	34.8365	40.3915	39.582	31.512	51.8223	38.1225	41.6444	40.8992	40.8976	47.2689	51.2937	37.5129	36.0148	37.6293	-0.219682	0.383691	-0.256504	0.260081	-0.294521	0.19788	-0.383098	0.0514281
Q9NTJ3	SMC4	S27	SMC4:S27;S	28.5951	31.4474	26.4388	34.4209	36.0726	33.5497	27.4837	31.5329	31.3909	33.82	32.2599	35.8635	33.4456	29.0475	44.7837	0.000741147	0.998824	-0.0501601	0.869517	0.00674578	0.984777	0.273316	0.164057
Q9NTJ3	SMC4	S	SMC4:S27;S	28.5951	31.4474	26.4388	34.4209	36.0726	33.5497	27.4837	31.5329	31.3909	33.82	32.2599	35.8635	33.4456	29.0475	44.7837	0.000741147	0.998824	-0.0501601	0.869517	0.00674578	0.984777	0.273316	0.164057
Q9Y2W2	WBP11	S237	WBP11:S237	41.5886	39.1247	43.8458	45.7362	48.7821	41.157	42.2754	49.5794	55.2736	63.0082	54.7453	40.4257	57.1365	44.2497	54.4765	-0.162296	0.544223	0.13551	0.59787	0.0851778	0.754628	0.279154	0.152477
Q13563	PKD2	S829	PKD2:S829	168.018	177.437	156.662	193.157	182.518	170.236	160.913	192.32	165.121	180.851	183.173	155.331	192.105	185.135	195.78	-0.0801456	0.669245	0.0478985	0.793715	0.0575009	0.744243	0.100901	0.435792
Q9NQC3	RTN4	S	RTN4:S	35.7707	37.1993	39.1853	42.4649	47.5807	35.172	40.5956	38.5096	41.2041	44.5456	38.7519	34.1795	42.6698	40.1771	46.7101	0.0274187	0.914366	0.133759	0.40972	0.175989	0.268417	0.34064	0.0141889
Q92797	SYMPK	S494	SYMPK:S494	72.4222	119.493	65.5461	88.0101	85.9246	68.3993	80.098	85.7882	82.9084	90.2227	69.1774	97.09	105.267	78.6944	99.5654	0.479745	0.0518754	0.262852	0.292342	0.248246	0.335088	0.390498	0.0674228
Q9UIS9	MBD1	S	MBD1:S	16.3906	15.0418	16.6251	17.9441	14.6702	16.9725	15.043	15.7198	14.0814	12.6355	12.6456	13.6365	14.5783	18.7741	17.8966	-0.063054	0.885254	0.0383517	0.924	0.143781	0.654937	-0.0282163	0.921611
Q8WUF5	PPP1R13L	S526	PPP1R13L:S526	17.9579	23.635	24.1601	21.0004	18.2306	18.6783	13.9209	22.2534	16.8623	20.4384	16.6491	22.4511	20.2244	19.0548	17.6779	0.134511	0.723317	0.320441	0.270201	0.0909829	0.799324	0.0793871	0.775521
P04920	SLC4A2	S	SLC4A2:S	92.9584	80.4172	80.3162	80.9644	78.9847	86.007	86.9566	80.1153	93.0618	84.2668	92.5783	85.0067	78.597	85.939	82.8268	-0.105446	0.457142	-0.183157	0.130005	-0.0643079	0.654937	-0.141693	0.186981
Q6UUV7	CRTC3	S396	CRTC3:S396	85.6923	82.7533	96.9238	81.5213	76.2097	88.6663	110.169	75.3746	79.5046	73.0524	73.7946	97.4013	71.4347	69.9703	70.0049	0.221113	0.319108	-0.0345044	0.903874	-0.102036	0.669385	-0.174901	0.327541
Q9Y5B0	CTDP1	T	CTDP1:T	338.854	393.55	336.988	416.9	448.015	361.539	336.53	396.583	398.765	440.668	425.552	360.35	413.91	384.334	432.159	-0.0424898	0.845156	0.0284954	0.888476	0.0978177	0.55348	0.236883	0.0629062
Q13951-2	CBFB	S173	CBFB:S173	14.3922	10.7677	11.3301	9.53606	13.2455	14.0272	13.8895	10.2079	13.0253	10.5797	15.9423	17.4937	12.6724	12.6802	16.7392	-0.0996114	0.842894	-0.378277	0.270312	-0.343674	0.333062	-0.152115	0.629128
Q9H1B7; Q7Z5L9	Later	S13	NA:S13	67.8127	60.8799	61.6924	60.9242	60.719	58.2179	65.325	62.3836	62.5571	65.9141	68.3563	65.0309	64.8154	58.0507	56.1931	-0.020455	0.934603	-0.037832	0.842611	-0.09553	0.562292	-0.0876545	0.504089
Q9H7P9	PLEKHG2	S482	PLEKHG2:S482	35.0071	37.224	24.9637	28.3079	31.788	32.2794	30.2359	27.2052	32.4003	23.8392	31.3425	31.0261	20.3734	24.0243	23.5758	-0.00680115	0.98799	-0.451994	0.064887	-0.228225	0.398315	-0.329087	0.130442
Q8IYB3	SRRM1	S713	SRRM1:S713;S715	912.116	589.975	915.003	574.109	528.044	863.211	1007.66	563.821	683.54	511.051	696.156	972.664	552.149	709.408	577.102	0.0257314	0.964438	-0.314757	0.337674	-0.325792	0.331741	-0.60513	0.0322728
Q8IYB3	SRRM1	S715	SRRM1:S713;S715	912.116	589.975	915.003	574.109	528.044	863.211	1007.66	563.821	683.54	511.051	696.156	972.664	552.149	709.408	577.102	0.0257314	0.964438	-0.314757	0.337674	-0.325792	0.331741	-0.60513	0.0322728
Q7Z460; Q7Z460-4	Later	S646	NA:S646	15.0386	19.4479	11.7928	14.0265	15.793	12.5266	8.32735	10.5921	13.5151	16.1858	15.9521	16.4268	11.7532	14.698	15.0502	-0.0586076	0.927675	-0.344491	0.383203	-0.0363563	0.946288	0.118791	0.744709
Q9Y4K4	MAP4K5	S434	MAP4K5:S434	28.7065	34.7248	28.1981	32.8367	32.8457	32.0993	33.5995	31.7516	35.3292	32.8815	33.1807	34.0806	31.3219	29.0537	31.5018	0.126364	0.530939	-0.0415557	0.854462	0.0468765	0.825614	0.0513826	0.754138
Q9Y3R0	GRIP1	S43	GRIP1:S43	40.744	47.1945	43.9035	34.607	35.1927	40.0557	45.918	47.5627	39.0232	47.2428	46.4694	47.9115	44.1933	40.1484	50.3329	0.151059	0.52164	0.0943721	0.688972	-0.161378	0.464471	0.0473318	0.810627
P04920	SLC4A2	S113	SLC4A2:S113;S132	12.9592	15.158	12.7533	13.5244	11.061	12.3543	15.7565	13.9114	16.9513	16.2212	17.0836	13.9439	17.0527	14.9143	15.1858	0.0946885	0.827535	0.0485142	0.90803	0.107356	0.768859	-0.00183761	0.996323
P04920	SLC4A2	S132	SLC4A2:S113;S132	12.9592	15.158	12.7533	13.5244	11.061	12.3543	15.7565	13.9114	16.9513	16.2212	17.0836	13.9439	17.0527	14.9143	15.1858	0.0946885	0.827535	0.0485142	0.90803	0.107356	0.768859	-0.00183761	0.996323
P46013	MKI67	T1335	MKI67:T1335	6.968	14.0992	13.309	20.7202	23.3263	7.66816	9.90446	17.47	18.167	19.167	9.19263	13.0446	16.7252	23.1901	23.0025	0.630301	0.0302141	0.994995	0.00103579	1.38385	3.13909e-05	1.46269	1.05924e-05
Q86W92	PPFIBP1	S794	PPFIBP1:S794	30.0986	22.3626	26.0631	24.3468	27.2841	34.1712	27.9769	25.4386	28.4235	21.4598	28.4447	23.5027	24.0798	20.8009	21.9214	-0.330829	0.168809	-0.291261	0.211109	-0.341059	0.144228	-0.396198	0.0513395
Q8ND76	CCNY	S326	CCNY:S326	159.247	210.577	157.138	173.819	182.532	139.046	143.873	212.029	188.293	212.674	182.645	161.981	205.884	137.57	171.127	0.0930321	0.795323	0.254087	0.332461	0.0516206	0.879198	0.238665	0.286418
O00193	SMAP	S17	SMAP:S17	290.436	311.935	291.393	298.34	274.118	326.243	336.235	308.242	292.435	298.56	344.744	307.46	324.847	322.401	293.041	-0.00619206	0.977631	-0.0543006	0.700835	-0.0719202	0.601319	-0.14859	0.153222
Q05655	PRKCD	S304	PRKCD:S304	56.6905	77.1034	65.4517	56.3273	62.3126	50.1218	64.9563	60.6186	56.8838	61.3296	68.8457	67.2442	73.0077	62.7142	58.6082	0.261254	0.176699	0.188776	0.32314	0.0129113	0.961886	0.0650991	0.714575
O95071	UBR5	S2028	UBR5:S2028	103.276	128.868	99.9448	115.229	139.75	96.6615	99.1463	130.029	127.403	137.059	124.675	109.367	132.389	114.366	141.33	0.0556686	0.849287	0.155709	0.46508	0.143956	0.51354	0.373673	0.0318488
Q9P2D0	IBTK	S/Y	IBTK:S/Y	18.8769	23.8097	21.3597	30.2987	27.2092	22.7423	20.7775	25.6595	25.5052	31.3446	31.0648	23.9835	30.6744	26.0441	31.7021	-0.0562214	0.902097	0.111381	0.74332	0.197909	0.529355	0.339872	0.161498
Q9Y2K7	KDM2A	S28	KDM2A:S28	260.447	248.033	266.989	232.507	245.111	254.512	254.11	230.462	248.66	244.465	245.25	241.955	212.17	212.773	223.306	-0.030751	0.884602	-0.105482	0.466472	-0.134073	0.339799	-0.0936311	0.430818
P01106	MYC	S293	MYC:S293	11.9931	5.80107	9.04266	13.2602	9.99387	11.6642	9.49772	7.19022	10.1045	10.2884	11.2119	9.50325	10.8424	8.45737	10.7069	-0.527597	0.166649	-0.38457	0.307143	-0.156315	0.72497	-0.170217	0.619453
Q92667	AKAP1	S	AKAP1:S	148.452	131.605	142.999	128.937	129.021	120.391	131.28	126.167	132.511	124.166	136.101	143.493	130.369	128.83	132.343	0.00914865	0.970741	-0.0161479	0.933156	-0.0480462	0.766369	-0.0660786	0.589768
Q8NFC6	BOD1L1	Y871	BOD1L1:Y871	29.1882	30.7949	37.0271	28.7983	27.7772	28.7465	37.6727	34.3639	27.1933	25.257	34.5611	36.9627	27.0522	22.7629	28.168	0.188123	0.477051	0.0824352	0.770078	-0.233998	0.328644	-0.184423	0.360423
Q8N7R7	CCNYL1	S344	CCNYL1:S344	230.2	237.573	244.531	285.284	313.74	236.582	231.25	274.445	260.253	319.092	232.852	221.383	266.997	287.376	320.698	-0.0200927	0.904116	0.166239	0.0952871	0.250203	0.0114822	0.446705	4.74099e-05
P18615	NELFE	S49	NELFE:S49	20.7998	20.7378	27.9618	19.4724	19.1562	27.5947	18.8193	24.8639	25.6139	20.4011	28.5461	20.6468	29.6584	22.3111	22.1281	-0.341286	0.161187	0.110566	0.690191	-0.186043	0.476411	-0.307306	0.132393
Q9NYJ8	TAB2	S582	TAB2:S582	35.6326	56.5861	47.6713	49.7987	48.2931	45.6534	46.866	48.8905	42.9519	48.4122	47.8503	53.0714	47.209	48.501	44.6759	0.284826	0.136997	0.16643	0.39657	0.138132	0.508441	0.141413	0.392709
P22314	UBA1	S13	UBA1:S13	205.493	260.78	202.026	234.454	254.301	229.641	208.594	269.654	258.333	278.57	318.1	276.974	342.467	256.876	359.308	0.00177336	0.997256	0.104551	0.780864	0.0172181	0.96873	0.253947	0.336445
Q8IYB3	SRRM1	T572	SRRM1:T572;T574	1043.65	498.043	1065.35	500.172	456.81	1021.05	1130.09	453.342	640.273	461.476	633.267	947.898	476.549	750.049	544.078	-0.112998	0.890311	-0.517293	0.323386	-0.496755	0.359271	-0.852233	0.0558507
Q8IYB3	SRRM1	T574	SRRM1:T572;T574	1043.65	498.043	1065.35	500.172	456.81	1021.05	1130.09	453.342	640.273	461.476	633.267	947.898	476.549	750.049	544.078	-0.112998	0.890311	-0.517293	0.323386	-0.496755	0.359271	-0.852233	0.0558507
Q8IYB3	SRRM1	T581	SRRM1:T581;S583	298.186	142.922	272.026	133.211	122.779	289.715	326.788	123.144	197.491	127.495	176.866	267.465	128.716	226.091	137.125	-0.0968569	0.909829	-0.608407	0.240943	-0.453699	0.416074	-0.943837	0.0370966
Q8IYB3	SRRM1	S583	SRRM1:T581;S583	298.186	142.922	272.026	133.211	122.779	289.715	326.788	123.144	197.491	127.495	176.866	267.465	128.716	226.091	137.125	-0.0968569	0.909829	-0.608407	0.240943	-0.453699	0.416074	-0.943837	0.0370966
Q9UQ35	SRRM2	S2702	SRRM2:S2702	56.0445	35.2082	47.5862	37.5436	34.018	43.1904	36.2423	39.8094	34.61	39.0921	50.984	50.1216	31.7861	40.1788	34.8346	-0.316103	0.251139	-0.345094	0.181715	-0.413712	0.107475	-0.471211	0.0385849
P38398	BRCA1	T509	BRCA1:T509	16.9748	17.9028	22.9018	26.8957	45.0626	17.5745	20.9471	17.6637	31.2702	35.964	20.1827	21.0815	25.2884	41.0635	41.818	0.13097	0.716407	0.254912	0.36799	0.840008	0.00207297	1.1642	6.6078e-05
P38398	BRCA1	T509	BRCA1:T509	16.9748	17.9028	22.9018	26.8957	45.0626	17.5745	20.9471	17.6637	31.2702	35.964	20.1827	21.0815	25.2884	41.0635	41.818	0.13097	0.716407	0.254912	0.36799	0.840008	0.00207297	1.1642	6.6078e-05
P38398	BRCA1	T509	BRCA1:T509	16.9748	17.9028	22.9018	26.8957	45.0626	17.5745	20.9471	17.6637	31.2702	35.964	20.1827	21.0815	25.2884	41.0635	41.818	0.13097	0.716407	0.254912	0.36799	0.840008	0.00207297	1.1642	6.6078e-05
Q5T5C0	STXBP5	S	STXBP5:S	18.1079	15.7833	17.5463	17.8772	16.8811	18.3169	19.022	19.3009	13.585	16.0126	17.5281	19.9077	13.8594	9.5319	19.1556	0.0133112	0.980973	-0.102921	0.801407	-0.442832	0.17486	-0.0556927	0.86596
O14578	CIT	S582	CIT:S582	23.3722	19.3284	24.481	22.7832	18.1791	18.863	31.0845	18.7351	20.6554	23.4872	24.3677	27.9413	16.7538	22.4348	23.9661	0.214662	0.560404	-0.161145	0.65248	-0.00836799	0.986404	-0.0233926	0.940239
O43318	MAP3K7	S439	MAP3K7:S439	40.8469	51.4692	33.6342	42.7948	45.9315	38.449	33.3237	44.811	49.593	52.4909	44.8039	40.4239	53.6778	42.322	53.8161	-0.00711226	0.98799	0.0671031	0.851676	0.117392	0.719683	0.294262	0.212979
Q96N67-6	DOCK7	S180	DOCK7:S180	134.985	142.387	159.84	119.41	116.99	157.594	156.432	119.634	120.162	110.409	134.045	173.264	128.434	140.682	140.335	0.14554	0.533419	-0.0718109	0.767896	-0.166125	0.44143	-0.217867	0.204124
Q717R9	CYS1	S17	CYS1:S17	24.705	20.1465	22.5177	22.1644	23.2559	24.0584	21.7513	27.7943	23.0313	25.2141	25.8168	26.2052	23.7909	25.0216	24.3792	-0.139391	0.571217	-0.0144665	0.96297	-0.0882138	0.719157	-0.0340613	0.871067
Q8IYB3	SRRM1	S549	SRRM1:S549;S551	458.971	259.499	462.772	256.285	219.67	444.317	476.401	249.486	319.114	252.219	319.609	398.414	246.085	346.625	268.107	-0.134709	0.804036	-0.399295	0.309688	-0.400368	0.318992	-0.711157	0.0358356
Q8IYB3	SRRM1	S551	SRRM1:S549;S551	458.971	259.499	462.772	256.285	219.67	444.317	476.401	249.486	319.114	252.219	319.609	398.414	246.085	346.625	268.107	-0.134709	0.804036	-0.399295	0.309688	-0.400368	0.318992	-0.711157	0.0358356
P49450	CENPA	S17	CENPA:S17;S19	659.141	466.079	590.946	466.475	422.683	593.753	548.976	461.221	539.284	436.311	521.268	611.782	436.331	466.767	394.226	-0.12738	0.588046	-0.259523	0.176606	-0.265642	0.17341	-0.496174	0.00540927
P49450	CENPA	S19	CENPA:S17;S19	659.141	466.079	590.946	466.475	422.683	593.753	548.976	461.221	539.284	436.311	521.268	611.782	436.331	466.767	394.226	-0.12738	0.588046	-0.259523	0.176606	-0.265642	0.17341	-0.496174	0.00540927
Q9BYW2	SETD2	S2080	SETD2:S2080;S2082	53.4349	55.865	39.9524	55.8577	54.4668	50.4169	50.4005	59.9056	62.3971	47.7784	53.5006	65.9954	53.8175	46.6212	59.3802	0.122168	0.698937	-0.054065	0.869432	0.0576599	0.856164	0.0334925	0.893513
Q9BYW2	SETD2	S2082	SETD2:S2080;S2082	53.4349	55.865	39.9524	55.8577	54.4668	50.4169	50.4005	59.9056	62.3971	47.7784	53.5006	65.9954	53.8175	46.6212	59.3802	0.122168	0.698937	-0.054065	0.869432	0.0576599	0.856164	0.0334925	0.893513
O95239	KIF4A	T799	KIF4A:T799	10.503	9.37392	12.8312	13.6228	26.2437	8.9989	14.0079	23.8765	17.0314	23.4945	14.2853	14.2684	15.7908	21.6433	24.6205	0.157547	0.774209	0.613726	0.117076	0.631666	0.111755	1.16367	0.00211498
Q86X02	CDR2L	T154	CDR2L:T154	13.0294	15.2263	19.5293	12.7767	13.1947	13.2046	12.8042	14.6419	13.3368	10.8382	13.3806	16.3628	11.5303	12.7876	14.2684	0.156883	0.684374	0.17274	0.614004	-0.0264241	0.950982	-0.0580141	0.848702
P22626	HNRNPA2B1	S/Y	HNRNPA2B1:S/Y	402.865	437.723	407.619	477.825	529.323	427.271	397.949	488.957	456.35	509.483	437.421	444.195	453.143	525.931	533.078	0.0131077	0.950963	0.0874746	0.509454	0.202342	0.0894561	0.311019	0.00530297
P28715	ERCC5	S156	ERCC5:S156;S157	277.991	261.261	270.284	249.545	281.645	284.903	257.37	267.949	244.534	285.219	276.402	239.863	275.778	256.631	284.386	-0.14691	0.104252	-0.0441108	0.674842	-0.161083	0.0652328	0.0205069	0.81586
P28715	ERCC5	S157	ERCC5:S156;S157	277.991	261.261	270.284	249.545	281.645	284.903	257.37	267.949	244.534	285.219	276.402	239.863	275.778	256.631	284.386	-0.14691	0.104252	-0.0441108	0.674842	-0.161083	0.0652328	0.0205069	0.81586
Q2M1Z3	ARHGAP31	S272	ARHGAP31:S272	49.8381	54.4482	56.9568	60.4502	70.2069	47.9063	48.2618	60.8973	48.1918	63.8349	53.9484	47.7827	57.2872	52.7569	63.4305	-0.012265	0.966714	0.208471	0.194869	0.0849486	0.651923	0.380695	0.00954776
Q5T5Y3	CAMSAP1	S862	CAMSAP1:S862	20.5921	22.7328	17.4128	17.1995	26.7284	15.4378	19.7522	20.0662	22.8331	23.6614	19.6624	22.7832	18.2474	27.134	22.9064	0.236923	0.440406	0.00953993	0.979753	0.256535	0.366929	0.404222	0.0824926
O15231-5; O15231-3; O15231-8	Later	S244	NA:S244	155.299	147.211	96.4365	109.139	95.1834	140.423	79.3734	58.5433	92.173	70.8481	90.56	49.5221	52.0584	50.1938	55.8554	-0.590343	0.371304	-0.916117	0.113984	-0.655872	0.286305	-0.79681	0.120472
Q9Y618	NCOR2	T1383	NCOR2:T1383	52.3634	72.5249	35.4781	76.7222	80.8054	41.4291	30.8557	81.3385	61.425	87.8463	77.7537	41.2324	76.5126	62.3077	83.3673	-0.290107	0.652149	0.129484	0.845508	0.266588	0.652144	0.6036	0.169303
P16383	GCFC2	S174	GCFC2:S174;S180	22.5286	14.2214	17.5703	10.9996	13.6286	27.1085	23.7538	16.9115	24.8742	15.8383	17.5045	24.7937	12.3865	21.5772	13.0196	-0.117343	0.868021	-0.512771	0.268909	-0.285538	0.58621	-0.642495	0.105321
P16383	GCFC2	S180	GCFC2:S174;S180	22.5286	14.2214	17.5703	10.9996	13.6286	27.1085	23.7538	16.9115	24.8742	15.8383	17.5045	24.7937	12.3865	21.5772	13.0196	-0.117343	0.868021	-0.512771	0.268909	-0.285538	0.58621	-0.642495	0.105321
P21860	ERBB3	S982	ERBB3:S982	16.9664	13.9298	18.0932	10.9126	12.9265	11.6687	11.0322	16.8788	15.1211	16.6976	17.4146	20.6041	17.2676	12.8801	9.8139	-0.0409306	0.953599	0.204369	0.65499	-0.232642	0.604261	-0.234253	0.506879
Q8TB72	PUM2	S587	PUM2:S587	38.1383	36.6158	46.7942	24.9425	27.2964	36.2614	50.3789	29.6078	34.1572	26.5993	30.308	51.3341	28.0769	23.6689	23.7679	0.391944	0.245903	-0.0358938	0.938914	-0.351862	0.285659	-0.426754	0.120571
Q14643	ITPR1	S1764	ITPR1:S1764	23.7025	19.7922	22.0537	23.4904	26.077	24.8491	25.2003	22.2117	22.2403	25.0156	23.6974	25.4122	21.3115	26.4109	23.2202	-0.0463547	0.88265	-0.139663	0.527023	-0.00552625	0.985986	0.0393417	0.84649
Q14643	ITPR1	S1764	ITPR1:S1764	23.7025	19.7922	22.0537	23.4904	26.077	24.8491	25.2003	22.2117	22.2403	25.0156	23.6974	25.4122	21.3115	26.4109	23.2202	-0.0463547	0.88265	-0.139663	0.527023	-0.00552625	0.985986	0.0393417	0.84649
P46821	MAP1B	S992	MAP1B:S992;S995	626.927	579.952	630.022	633.17	686.571	719.696	637.644	694.84	679.09	708.023	781.229	664.514	740.186	716.061	753.643	-0.173483	0.231174	-0.0404865	0.816457	-0.0650514	0.69033	0.0185518	0.895003
P46821	MAP1B	S995	MAP1B:S992;S995	626.927	579.952	630.022	633.17	686.571	719.696	637.644	694.84	679.09	708.023	781.229	664.514	740.186	716.061	753.643	-0.173483	0.231174	-0.0404865	0.816457	-0.0650514	0.69033	0.0185518	0.895003
P46013	MKI67	S374	MKI67:S374	11.6601	48.5514	76.8258	94.1647	152.313	20.8869	50.6121	62.6477	111.374	110.792	11.3946	64.4168	54.4033	118.496	155.013	1.94463	1.11576e-05	2.18667	2.83065e-06	2.93559	4.95766e-08	3.29351	7.25316e-09
Q5JSZ5	PRRC2B	S1395	PRRC2B:S1395	62.3196	61.0225	63.8481	62.2316	60.593	64.4536	69.3804	68.5985	63.5366	60.2406	65.0772	62.9913	64.6684	59.4207	76.0954	0.00964101	0.973332	0.0385943	0.851676	-0.0512998	0.789812	0.0291992	0.855082
Q7Z6Z7	HUWE1	S/T	HUWE1:S/T	12.9592	13.0923	9.47501	12.8014	9.27886	20.0983	16.4396	11.7496	8.29219	9.43505	16.5486	17.55	14.6037	14.2766	10.6601	-0.0634662	0.918043	-0.468868	0.208173	-0.50266	0.181821	-0.735803	0.0261256
Q8N2M8	CLASRP	S294	CLASRP:S294	15.2989	21.5231	14.1386	14.9832	20.0512	18.9223	15.857	13.7788	14.5294	18.872	17.4936	18.3948	18.2903	18.8387	14.6062	0.103321	0.797892	-0.169056	0.609682	-0.10144	0.773813	0.0420581	0.887485
Q14847	LASP1	S146	LASP1:S146	90.7339	104.682	126.971	93.7862	94.9957	98.974	132.324	86.9367	89.7543	77.4644	81.4373	147.348	84.4154	115.665	77.929	0.493571	0.0595589	0.116506	0.705647	0.137621	0.651064	-0.116942	0.629128
Q14847	LASP1	S146	LASP1:S146	90.7339	104.682	126.971	93.7862	94.9957	98.974	132.324	86.9367	89.7543	77.4644	81.4373	147.348	84.4154	115.665	77.929	0.493571	0.0595589	0.116506	0.705647	0.137621	0.651064	-0.116942	0.629128
Q14847	LASP1	S146	LASP1:S146	90.7339	104.682	126.971	93.7862	94.9957	98.974	132.324	86.9367	89.7543	77.4644	81.4373	147.348	84.4154	115.665	77.929	0.493571	0.0595589	0.116506	0.705647	0.137621	0.651064	-0.116942	0.629128
Q14847	LASP1	S146	LASP1:S146	90.7339	104.682	126.971	93.7862	94.9957	98.974	132.324	86.9367	89.7543	77.4644	81.4373	147.348	84.4154	115.665	77.929	0.493571	0.0595589	0.116506	0.705647	0.137621	0.651064	-0.116942	0.629128
Q9C0C2	TNKS1BP1	S851	TNKS1BP1:S851	91.7687	82.4195	87.3068	81.448	86.288	73.3994	111.758	96.0157	81.2735	96.1567	96.4281	131.075	125.384	121.942	105.713	0.298128	0.382484	0.231475	0.485884	0.104519	0.780176	0.144467	0.610064
Q9NSY1	BMP2K	S1029	BMP2K:S1029;S1031	60.7479	58.9005	63.7562	63.3562	57.7123	59.1376	95.173	50.2701	57.4553	59.6439	56.3508	57.987	111.579	65.2654	64.588	0.227738	0.614476	0.273638	0.492837	0.0769664	0.8739	0.0450584	0.903817
Q9NSY1	BMP2K	S1031	BMP2K:S1029;S1031	60.7479	58.9005	63.7562	63.3562	57.7123	59.1376	95.173	50.2701	57.4553	59.6439	56.3508	57.987	111.579	65.2654	64.588	0.227738	0.614476	0.273638	0.492837	0.0769664	0.8739	0.0450584	0.903817
Q96B23	C18orf25	S66	C18orf25:S66	96.995	71.2574	111.963	72.5011	57.086	98.1829	126.422	68.752	91.7947	49.0486	96.6471	143.291	78.6887	101.702	70.6326	0.162661	0.744381	-0.201198	0.63731	-0.147807	0.737637	-0.739475	0.0239053
Q7Z6Z7	HUWE1	S	HUWE1:S	36.4458	35.2492	36.4328	35.5093	35.3775	37.6069	33.4215	33.7893	38.5309	33.4273	39.3354	39.8167	42.7838	32.7161	36.8494	-0.066944	0.792576	-0.0112346	0.965038	-0.0894541	0.678459	-0.102358	0.538202
Q96DA6	DNAJC19	S70	DNAJC19:S70	99.3565	106.112	94.4637	105.344	114.034	93.6857	109.119	109.588	110.468	107.479	99.7376	93.784	101.605	116.72	113.153	0.0753695	0.653432	0.0600315	0.700809	0.182995	0.171509	0.192994	0.092765
O75381	PEX14	S335	PEX14:S335	117.353	96.8714	122.55	101.107	97.916	119.148	127.543	107.786	114.795	110.37	127.203	149.376	117.066	140.008	120.518	0.0177774	0.965421	-0.0672955	0.816457	-0.0434328	0.887331	-0.149842	0.461199
Q8WWI1	LMO7	S867	LMO7:S867	136.107	139.999	137.499	158.224	169.203	151.297	135.159	146.533	165.904	149.382	148.374	129.143	147.018	143.406	182.1	-0.107444	0.494811	-0.0149111	0.940379	0.100352	0.506814	0.19704	0.0934086
Q8WWI1	LMO7	S246	LMO7:S246	57.5422	56.1726	62.8677	45.205	55.3485	54.0166	76.2768	52.6694	55.0032	57.3061	50.8379	72.0257	67.0312	64.8353	59.3628	0.321898	0.165708	0.163396	0.508712	0.00961719	0.977122	0.0842872	0.69111
Q1KMD3	HNRNPUL2	S/T	HNRNPUL2:S/T	55.1722	44.7803	53.7188	49.7584	46.4744	50.7951	65.5046	42.8406	52.8796	45.3818	51.33	66.6744	49.1292	47.7398	44.1285	0.14772	0.571169	-0.115815	0.644717	-0.0651959	0.808437	-0.20939	0.26647
Q04637	EIF4G1	S1231	EIF4G1:S1231	433.152	429.012	453.219	465.27	481.648	421.925	420.186	498.79	470.665	473.997	455.482	475.711	504.734	453.865	456.332	0.0142921	0.934565	0.151635	0.12744	0.0852585	0.442243	0.107896	0.22224
O95819-3; O95819-4	Later	S716	NA:S716	12.6653	12.1379	15.9482	10.5389	14.6198	15.6516	11.1151	14.6115	15.3357	14.3476	8.95894	17.0953	14.4593	14.7967	15.7853	0.125683	0.79838	0.307966	0.403851	0.143101	0.734562	0.299573	0.33061
Q5SRE5	NUP188	S	NUP188:S	10.3182	9.80787	8.9107	12.3382	13.9805	13.1111	9.7873	13.2327	10.3419	13.4232	7.9917	6.93539	11.3978	11.4527	20.5343	-0.23317	0.620434	0.104638	0.829587	0.144922	0.751823	0.611208	0.0626629
Q5SRE5	NUP188	S1709	NUP188:S1709;S1717	29.1581	32.8901	35.0516	30.975	27.8005	32.6501	33.2418	31.648	40.1111	34.5775	28.1225	26.3196	34.6623	36.4836	26.9576	0.0346928	0.926138	0.174085	0.465366	0.253217	0.266923	-0.0156902	0.944309
Q5SRE5	NUP188	S1717	NUP188:S1709;S1717	29.1581	32.8901	35.0516	30.975	27.8005	32.6501	33.2418	31.648	40.1111	34.5775	28.1225	26.3196	34.6623	36.4836	26.9576	0.0346928	0.926138	0.174085	0.465366	0.253217	0.266923	-0.0156902	0.944309
Q13111	CHAF1A	S203	CHAF1A:S203;S206	78.4709	75.725	77.1668	65.8969	64.58	80.0524	76.994	74.3666	77.9468	76.8714	78.575	76.3813	70.696	72.3059	81.0521	-0.0494794	0.816935	-0.0943025	0.576968	-0.136786	0.394435	-0.0982629	0.460298
Q13111	CHAF1A	S206	CHAF1A:S203;S206	78.4709	75.725	77.1668	65.8969	64.58	80.0524	76.994	74.3666	77.9468	76.8714	78.575	76.3813	70.696	72.3059	81.0521	-0.0494794	0.816935	-0.0943025	0.576968	-0.136786	0.394435	-0.0982629	0.460298
Q92785	DPF2	S142	DPF2:S142	169.805	151.541	169.738	155.438	154.388	170.938	215.659	148.687	170.387	150.314	157.979	180.799	148.435	155.985	149.122	0.121919	0.534787	-0.0972244	0.61066	-0.0501771	0.808437	-0.13535	0.354008
Q8N350	CBARP	S621	CBARP:S621	19.3708	11.4031	17.8803	8.20458	15.22	18.4093	12.5119	15.0858	12.8984	13.6263	14.928	9.97879	10.2368	15.1699	13.8361	-0.634226	0.0961253	-0.31567	0.430935	-0.576482	0.124671	-0.297183	0.370125
Q9UQ35	SRRM2	S/T	SRRM2:S/T	5550.97	5266.4	5420.82	5178.67	5073.07	5312.65	5262.14	5313.31	5184.91	5298.6	5481.13	5127.65	5360.82	5412	5377.97	-0.06196	0.394108	-0.0220231	0.78638	-0.0511949	0.474135	-0.0537052	0.345001
Q9UQ35	SRRM2	S322	SRRM2:S322;S323	109.328	93.2655	114.432	108.328	109.922	100.093	115.228	102.68	104.853	108.746	103.272	115.067	100.992	109.464	106.876	0.0433111	0.833496	0.023475	0.905569	0.0459272	0.792535	0.0589771	0.655295
Q9UQ35	SRRM2	S323	SRRM2:S322;S323	109.328	93.2655	114.432	108.328	109.922	100.093	115.228	102.68	104.853	108.746	103.272	115.067	100.992	109.464	106.876	0.0433111	0.833496	0.023475	0.905569	0.0459272	0.792535	0.0589771	0.655295
Q9UQ35	SRRM2	T328	SRRM2:T328	39.8171	39.6	47.422	41.8676	44.4744	44.9707	41.2402	43.0102	38.9371	44.5662	49.7519	32.4565	34.8854	42.4673	42.6562	-0.249688	0.2565	-0.108088	0.65368	-0.121264	0.608595	-0.0251481	0.904983
Q8WXH0	SYNE2	S6389	SYNE2:S6389	18.5012	21.8892	20.2951	16.7967	18.2326	16.292	20.1338	16.1438	21.1937	18.5353	19.9964	19.3054	22.9394	17.7567	19.3044	0.165773	0.569285	0.106139	0.710519	0.0228825	0.946664	0.0380672	0.878117
Q01196	RUNX1	S/T	RUNX1:S/T	40.5103	38.8934	39.943	42.3261	40.3631	36.4456	44.9828	40.0541	40.9587	44.7211	41.6217	42.591	43.9563	39.3249	37.8989	0.0926936	0.653952	0.0648647	0.74332	0.0499315	0.806378	0.051594	0.742734
Q12923	PTPN13	S442	PTPN13:S442	22.8723	26.3028	23.2682	28.1973	23.128	23.9777	27.8149	24.2602	27.0722	27.5236	23.6078	28.832	28.0149	25.0591	25.8007	0.234729	0.227037	0.0961955	0.65499	0.187717	0.331424	0.114388	0.4898
Q01664	TFAP4	S124	TFAP4:S124	62.062	102.601	60.8433	88.2098	89.47	51.46	83.2829	104.779	103.281	115.632	78.6412	122.261	116.006	76.1814	147.399	0.68548	0.074235	0.519349	0.169684	0.488811	0.207457	0.867357	0.0121351
O75330	HMMR	S20	HMMR:S20	3.03046	9.9089	12.7432	18.0705	25.3849	5.51156	10.9128	14.5771	13.4588	23.563	6.29835	9.8905	16.6082	14.393	27.2205	1.11525	0.00344387	1.62472	0.000108411	1.68546	5.04101e-05	2.42467	5.709e-07
Q2NKX8	ERCC6L	S14	ERCC6L:S14	73.0023	74.9261	76.6488	77.9224	77.0626	71.1654	73.2759	76.4963	74.8057	70.0828	78.7964	71.8949	89.6835	78.9246	79.46	-0.0175175	0.941295	0.120416	0.408352	0.0561382	0.73563	0.022691	0.873882
Q8TDD1	DDX54	S39	DDX54:S39;S41	1336.21	1028.12	1314.9	1025.37	868.044	1321.52	1343.5	965.695	1087.95	866.392	1246.12	1324.68	873.5	1124.12	997.462	-0.0887091	0.746566	-0.329437	0.0960423	-0.27041	0.186518	-0.517506	0.00556125
Q8TDD1	DDX54	S41	DDX54:S39;S41	1336.21	1028.12	1314.9	1025.37	868.044	1321.52	1343.5	965.695	1087.95	866.392	1246.12	1324.68	873.5	1124.12	997.462	-0.0887091	0.746566	-0.329437	0.0960423	-0.27041	0.186518	-0.517506	0.00556125
Q13950-3	RUNX2	S28	RUNX2:S28	173.41	131.208	136.065	133.185	132.923	140.837	129.391	136.513	148.087	129.81	179.89	129.408	125.329	125.984	112.328	-0.333269	0.034431	-0.305425	0.0467175	-0.274074	0.0769873	-0.39354	0.00650704
Q13950-3	RUNX2	S28	RUNX2:S28	173.41	131.208	136.065	133.185	132.923	140.837	129.391	136.513	148.087	129.81	179.89	129.408	125.329	125.984	112.328	-0.333269	0.034431	-0.305425	0.0467175	-0.274074	0.0769873	-0.39354	0.00650704
Q08AD1	CAMSAP2	S1019	CAMSAP2:S1019	25.888	25.9252	29.4841	28.3729	32.4937	34.6779	22.0177	33.524	31.4898	32.0398	35.3808	34.0043	29.2042	33.84	38.8948	-0.236843	0.429515	-0.0459848	0.899679	-0.0237128	0.950201	0.11678	0.632064
Q8TES7	FBF1	S142	FBF1:S142	28.8521	23.7475	29.9937	26.2426	25.3023	35.5215	24.3361	29.7889	28.2788	26.4676	33.7666	33.5654	25.7175	28.117	22.0316	-0.278373	0.2574	-0.196927	0.419822	-0.243298	0.31225	-0.409966	0.0427389
Q9NX94	WBP1L	T247	WBP1L:T247	60.0489	50.6274	54.1557	55.323	61.4112	45.735	46.3671	51.5207	53.7331	52.7564	43.7413	46.0589	47.6696	47.5839	56.3281	-0.0506455	0.864013	0.0489671	0.845547	0.078577	0.734102	0.201089	0.229307
Q9Y2K2	SIK3	S626	SIK3:S626	34.9365	46.5124	23.8192	42.7759	39.0175	34.3144	34.0375	33.6496	41.6037	45.6965	43.843	47.2267	33.5868	29.8943	26.8024	0.169484	0.699932	-0.321762	0.35662	0.00582936	0.99186	-0.0457754	0.895051
Q14671	PUM1	S709	PUM1:S709	177.393	183.736	188.252	169.728	159.851	196.258	237.135	160.958	159.819	142.454	158.713	210.515	141.599	160.916	138.942	0.243716	0.201918	-0.121654	0.547863	-0.11338	0.587206	-0.268138	0.0900322
Q5UIP0	RIF1	S1688	RIF1:S1688	38.5222	40.9993	48.5185	39.7085	49.6752	47.1059	50.5406	40.1708	49.4567	43.6037	38.2663	52.7153	36.5301	37.6644	32.5189	0.217863	0.484534	0.0120308	0.975664	0.0303798	0.936538	0.00685929	0.98314
P21333	FLNA	S2152	FLNA:S2152	806.635	818.242	921.374	883.287	852.481	876.384	934.324	1047.96	916.889	904.855	980.971	1076.05	1052.23	1054.72	970.331	0.0821446	0.696179	0.18366	0.26441	0.100244	0.589887	0.036714	0.819365
P21333	FLNA	S2152	FLNA:S2152	806.635	818.242	921.374	883.287	852.481	876.384	934.324	1047.96	916.889	904.855	980.971	1076.05	1052.23	1054.72	970.331	0.0821446	0.696179	0.18366	0.26441	0.100244	0.589887	0.036714	0.819365
P21333	FLNA	S2152	FLNA:S2152	806.635	818.242	921.374	883.287	852.481	876.384	934.324	1047.96	916.889	904.855	980.971	1076.05	1052.23	1054.72	970.331	0.0821446	0.696179	0.18366	0.26441	0.100244	0.589887	0.036714	0.819365
P21333	FLNA	S2152	FLNA:S2152	806.635	818.242	921.374	883.287	852.481	876.384	934.324	1047.96	916.889	904.855	980.971	1076.05	1052.23	1054.72	970.331	0.0821446	0.696179	0.18366	0.26441	0.100244	0.589887	0.036714	0.819365
P21333	FLNA	S2152	FLNA:S2152	806.635	818.242	921.374	883.287	852.481	876.384	934.324	1047.96	916.889	904.855	980.971	1076.05	1052.23	1054.72	970.331	0.0821446	0.696179	0.18366	0.26441	0.100244	0.589887	0.036714	0.819365
P21333	FLNA	S2152	FLNA:S2152	806.635	818.242	921.374	883.287	852.481	876.384	934.324	1047.96	916.889	904.855	980.971	1076.05	1052.23	1054.72	970.331	0.0821446	0.696179	0.18366	0.26441	0.100244	0.589887	0.036714	0.819365
P21333	FLNA	S2152	FLNA:S2152	806.635	818.242	921.374	883.287	852.481	876.384	934.324	1047.96	916.889	904.855	980.971	1076.05	1052.23	1054.72	970.331	0.0821446	0.696179	0.18366	0.26441	0.100244	0.589887	0.036714	0.819365
P21333	FLNA	S2152	FLNA:S2152	806.635	818.242	921.374	883.287	852.481	876.384	934.324	1047.96	916.889	904.855	980.971	1076.05	1052.23	1054.72	970.331	0.0821446	0.696179	0.18366	0.26441	0.100244	0.589887	0.036714	0.819365
P21333	FLNA	S2152	FLNA:S2152	806.635	818.242	921.374	883.287	852.481	876.384	934.324	1047.96	916.889	904.855	980.971	1076.05	1052.23	1054.72	970.331	0.0821446	0.696179	0.18366	0.26441	0.100244	0.589887	0.036714	0.819365
P21333	FLNA	S2152	FLNA:S2152	806.635	818.242	921.374	883.287	852.481	876.384	934.324	1047.96	916.889	904.855	980.971	1076.05	1052.23	1054.72	970.331	0.0821446	0.696179	0.18366	0.26441	0.100244	0.589887	0.036714	0.819365
P21333	FLNA	S2152	FLNA:S2152	806.635	818.242	921.374	883.287	852.481	876.384	934.324	1047.96	916.889	904.855	980.971	1076.05	1052.23	1054.72	970.331	0.0821446	0.696179	0.18366	0.26441	0.100244	0.589887	0.036714	0.819365
P21333	FLNA	S2158	FLNA:S2158	9.41856	13.9502	9.17236	12.8549	10.2315	9.66099	8.70267	9.74285	10.5695	8.05592	10.9353	7.08869	6.90232	8.6137	8.81008	-0.0698021	0.914974	-0.229961	0.612294	0.0780377	0.881789	-0.151486	0.68433
P21333	FLNA	S/T	FLNA:S/T	90.7047	87.8956	74.5517	86.7124	84.4186	95.9065	63.0634	72.3022	75.4845	72.0109	82.3472	56.0767	60.2859	57.3572	74.7588	-0.401511	0.137637	-0.380141	0.144312	-0.310711	0.25464	-0.218835	0.347024
P21333	FLNA	S	FLNA:S	268.743	329.891	251.316	313.004	316.634	289.53	238.852	316.567	302.82	307.65	299.466	227.558	287.204	275.551	324.664	-0.125997	0.583214	-0.00941469	0.972366	0.0548774	0.814753	0.146907	0.376115
Q9Y4A0	JRKL	S460	JRKL:S460;S461	105.75	116.62	102.526	115.644	127.55	111.547	103.144	113.616	102.678	121.099	110.744	111.337	123.564	127.318	122.623	0.0119561	0.963895	0.0466197	0.801135	0.0702341	0.684113	0.178642	0.157876
Q9Y4A0	JRKL	S461	JRKL:S460;S461	105.75	116.62	102.526	115.644	127.55	111.547	103.144	113.616	102.678	121.099	110.744	111.337	123.564	127.318	122.623	0.0119561	0.963895	0.0466197	0.801135	0.0702341	0.684113	0.178642	0.157876
Q07617	SPAG1	S423	SPAG1:S423	12.3594	12.4382	14.8331	12.7464	11.4328	17.5065	12.2653	14.3004	15.1237	16.6082	17.161	8.81238	15.6677	14.1859	10.3676	-0.488561	0.149342	-0.0533219	0.908205	-0.147093	0.708729	-0.30516	0.291282
Q4KMP7	TBC1D10B	S687	TBC1D10B:S687	46.4108	52.2324	50	47.2911	41.7504	50.8696	45.3512	50.0293	48.1424	54.5741	42.1891	54.7223	47.7795	49.8602	50.7773	0.126693	0.562184	0.0876535	0.682242	0.0628779	0.777556	0.0720184	0.673882
Q9Y2J2-4; Q9Y2J2	Later	S420	NA:S420	95.7563	98.1662	98.9647	108.433	104.452	93.215	84.7865	98.9727	101.322	93.9476	102.463	98.5199	106.141	92.2466	96.5502	-0.052494	0.788265	0.0616298	0.710519	0.0493792	0.774016	0.0169797	0.906105
P10070	GLI2	S970	GLI2:S970	93.8946	156.295	151.644	116.267	121.386	98.4384	138.516	110.68	127.708	121.435	86.4153	158.639	138.568	104.002	101.773	0.701438	0.000625969	0.513973	0.00628527	0.317043	0.0898092	0.303128	0.065024
Q9H0K1	SIK2	S587	SIK2:S587	15.6802	16.9158	15.7178	25.132	22.175	17.4501	14.1619	14.6675	17.0672	18.1234	16.154	14.1492	16.9224	18.0089	18.468	-0.127651	0.705299	-0.0600358	0.862192	0.268466	0.321689	0.249252	0.270368
Q5VUB5	FAM171A1	S371	FAM171A1:S371	43.1635	51.824	49.7396	44.9681	43.5255	43.2793	54.3438	47.1268	44.8004	44.2867	39.3204	54.3336	44.1909	37.6392	39.504	0.352938	0.0268632	0.165307	0.309934	0.0152944	0.946288	0.0173222	0.916351
P16949	STMN1	S	STMN1:S	841.339	986.741	735.172	979.433	1074.54	856.733	722.237	1080.11	1007.28	1019.08	1078.63	950.448	1224.04	967.622	1277.01	-0.0663042	0.867934	0.107369	0.729277	0.0987069	0.752739	0.282292	0.208906
P16949	STMN1	S16	STMN1:S16;S25	731.665	859.051	790.19	873.968	918.715	717.574	734.028	889.444	830.319	841.588	809.727	794.352	926.683	901.029	912.209	0.0788704	0.592696	0.205144	0.0813761	0.207025	0.0816583	0.24345	0.0233415
P16949	STMN1	S16	STMN1:S16;S25	731.665	859.051	790.19	873.968	918.715	717.574	734.028	889.444	830.319	841.588	809.727	794.352	926.683	901.029	912.209	0.0788704	0.592696	0.205144	0.0813761	0.207025	0.0816583	0.24345	0.0233415
P16949	STMN1	S16	STMN1:S16;S25	731.665	859.051	790.19	873.968	918.715	717.574	734.028	889.444	830.319	841.588	809.727	794.352	926.683	901.029	912.209	0.0788704	0.592696	0.205144	0.0813761	0.207025	0.0816583	0.24345	0.0233415
P16949	STMN1	S16	STMN1:S16;S25	731.665	859.051	790.19	873.968	918.715	717.574	734.028	889.444	830.319	841.588	809.727	794.352	926.683	901.029	912.209	0.0788704	0.592696	0.205144	0.0813761	0.207025	0.0816583	0.24345	0.0233415
P16949	STMN1	S16	STMN1:S16;S25	731.665	859.051	790.19	873.968	918.715	717.574	734.028	889.444	830.319	841.588	809.727	794.352	926.683	901.029	912.209	0.0788704	0.592696	0.205144	0.0813761	0.207025	0.0816583	0.24345	0.0233415
P16949	STMN1	S16	STMN1:S16;S25	731.665	859.051	790.19	873.968	918.715	717.574	734.028	889.444	830.319	841.588	809.727	794.352	926.683	901.029	912.209	0.0788704	0.592696	0.205144	0.0813761	0.207025	0.0816583	0.24345	0.0233415
P16949	STMN1	S25	STMN1:S16;S25	731.665	859.051	790.19	873.968	918.715	717.574	734.028	889.444	830.319	841.588	809.727	794.352	926.683	901.029	912.209	0.0788704	0.592696	0.205144	0.0813761	0.207025	0.0816583	0.24345	0.0233415
P16949	STMN1	S25	STMN1:S16;S25	731.665	859.051	790.19	873.968	918.715	717.574	734.028	889.444	830.319	841.588	809.727	794.352	926.683	901.029	912.209	0.0788704	0.592696	0.205144	0.0813761	0.207025	0.0816583	0.24345	0.0233415
P16949	STMN1	S25	STMN1:S16;S25	731.665	859.051	790.19	873.968	918.715	717.574	734.028	889.444	830.319	841.588	809.727	794.352	926.683	901.029	912.209	0.0788704	0.592696	0.205144	0.0813761	0.207025	0.0816583	0.24345	0.0233415
P16949	STMN1	S25	STMN1:S16;S25	731.665	859.051	790.19	873.968	918.715	717.574	734.028	889.444	830.319	841.588	809.727	794.352	926.683	901.029	912.209	0.0788704	0.592696	0.205144	0.0813761	0.207025	0.0816583	0.24345	0.0233415
P16949	STMN1	S25	STMN1:S16;S25	731.665	859.051	790.19	873.968	918.715	717.574	734.028	889.444	830.319	841.588	809.727	794.352	926.683	901.029	912.209	0.0788704	0.592696	0.205144	0.0813761	0.207025	0.0816583	0.24345	0.0233415
Q9ULH0	KIDINS220	S1309	KIDINS220:S1309;S1319	11.3169	11.9674	13.8812	10.8164	9.73118	11.9505	8.29327	7.80314	12.8271	9.4827	13.8261	9.88686	8.64852	12.4495	9.52117	-0.310078	0.429515	-0.332386	0.345601	-0.038148	0.937148	-0.363225	0.223773
Q9ULH0	KIDINS220	S1319	KIDINS220:S1309;S1319	11.3169	11.9674	13.8812	10.8164	9.73118	11.9505	8.29327	7.80314	12.8271	9.4827	13.8261	9.88686	8.64852	12.4495	9.52117	-0.310078	0.429515	-0.332386	0.345601	-0.038148	0.937148	-0.363225	0.223773
Q9Y2K2	SIK3	S551	SIK3:S551	152.876	163.184	117.726	158.456	150.289	158.297	140.693	139.596	146.722	148.537	171.579	159.541	143.329	140.736	146.663	-0.0602953	0.753716	-0.272618	0.0474563	-0.114573	0.460103	-0.114269	0.35836
Q9BUT9	MCRIP2	S82	MCRIP2:S82	75.7611	67.4281	56.2258	59.0788	57.8411	72.3154	62.858	48.3382	66.9443	49.9351	69.5297	62.1274	50.2484	58.9982	66.4287	-0.177571	0.349117	-0.493304	0.00413756	-0.235705	0.174371	-0.32981	0.0300928
Q5IS59	Later	T279	NA:T279	19.4277	37.7245	52.6447	52.7242	49.1066	19.7321	37.2134	48.8021	52.834	51.9147	19.0667	34.6816	64.5102	51.0385	63.9833	0.911927	6.36214e-05	1.50101	2.14962e-07	1.42727	2.39987e-07	1.49335	7.47004e-08
Q0ZGT2	NEXN	T	NEXN:T	132.526	134.483	131.399	147.336	181.971	129.509	127.589	139.902	137.179	153.175	131.617	128.416	152.608	162.82	161.403	-0.0119765	0.960665	0.104171	0.481925	0.180921	0.189409	0.331292	0.00784433
Q6ZSZ5-1	ARHGEF18	S733	ARHGEF18:S733	121.149	129.615	119.283	135.274	133.412	109.839	121.29	128.514	142.243	138.783	121.106	135.215	131.702	136.692	136.079	0.133172	0.284103	0.108387	0.363897	0.235582	0.034575	0.21491	0.0350061
Q9UIF9	BAZ2A	S1397	BAZ2A:S1397	264.554	324.402	355.065	318.926	292.927	274.126	349.451	343.608	328.744	289.207	295.823	325.825	298.405	302.737	301.064	0.261277	0.0240528	0.254328	0.0246975	0.188373	0.101028	0.083193	0.41708
A7XYQ1	SOBP	S629	SOBP:S629	29.5482	47.207	41.1958	49.2667	39.3249	38.2028	35.1581	43.2939	38.8129	46.6678	35.1709	32.9275	43.0492	46.8939	45.023	0.153672	0.585859	0.317171	0.16548	0.391805	0.0864677	0.352466	0.079044
Q13233	MAP3K1	S292	MAP3K1:S292	120.049	133.974	124.568	124.469	111.575	120.929	136.355	134.074	130.932	117.18	123.674	135.423	143.013	132.695	112.607	0.154154	0.174839	0.137264	0.210951	0.0894648	0.457618	-0.0954335	0.321613
Q8IVT2	MISP	S394	MISP:S394	54.4588	41.3182	39.4788	49.1215	44.993	45.6545	37.6358	42.7134	48.2496	54.7611	41.0286	37.635	37.4773	33.2284	45.7315	-0.267198	0.301579	-0.230256	0.348623	-0.124421	0.655091	0.04783	0.844852
Q9H6F5	CCDC86	S47	CCDC86:S47	264.063	271.088	254.096	282.765	302.386	277.411	259.117	266.465	287.45	303.618	262.757	246.187	286.262	279.237	300.329	-0.0515052	0.686108	0.00333955	0.980435	0.0792557	0.464707	0.172852	0.0450696
Q86XP3	DDX42	S96	DDX42:S96	116.805	107.192	100.958	104.903	98.3786	104.135	96.153	105.107	111.764	113.394	95.6386	111.452	113.243	107.535	113.126	-0.00606616	0.981185	0.0156044	0.943394	0.0386956	0.836976	0.0391536	0.786959
Q86TI0; Q86TI0-2	Later	T596	NA:T596	40.406	31.613	34.2297	33.2036	35.178	41.8431	28.4909	32.0689	34.0391	30.8337	32.5297	28.0421	34.6695	26.6557	31.4043	-0.374233	0.0677939	-0.177075	0.41002	-0.289447	0.159446	-0.230391	0.19302
Q86TI0; Q86TI0-2	Later	S614	NA:S614	14.0155	17.9447	9.63614	27.934	22.2117	21.2882	16.0624	20.6733	24.4492	24.1541	16.3303	15.048	26.9345	20.8515	22.5788	-0.0559358	0.941631	0.0463765	0.943406	0.515779	0.261463	0.43798	0.258731
Q9H1B7	IRF2BPL	S69	IRF2BPL:S69	74.8987	105.636	97.366	79.6708	69.0715	60.2005	108.393	96.2896	102.465	80.4694	67.1385	122.25	115.828	75.5221	88.1119	0.736379	0.000967104	0.614283	0.0033709	0.342052	0.0971692	0.231337	0.201962
Q9C0C2	TNKS1BP1	S/Y	TNKS1BP1:S/Y	15.5496	13.4205	18.2627	16.4494	19.9422	17.102	17.5274	26.9437	16.3263	17.4548	21.4727	37.3189	30.5632	28.2416	27.0958	0.206806	0.774209	0.465698	0.397861	0.136501	0.836976	0.241325	0.621035
A6NDB9	PALM3	S143	PALM3:S143;S155;S157	208.487	207.24	184.895	215.138	209.441	220.471	205.5	194.94	206.394	221.874	234.355	189.354	196.741	208.217	216.79	-0.13924	0.205071	-0.201069	0.0490933	-0.0734961	0.531986	-0.0322188	0.750116
A6NDB9	PALM3	S155	PALM3:S143;S155;S157	208.487	207.24	184.895	215.138	209.441	220.471	205.5	194.94	206.394	221.874	234.355	189.354	196.741	208.217	216.79	-0.13924	0.205071	-0.201069	0.0490933	-0.0734961	0.531986	-0.0322188	0.750116
A6NDB9	PALM3	S157	PALM3:S143;S155;S157	208.487	207.24	184.895	215.138	209.441	220.471	205.5	194.94	206.394	221.874	234.355	189.354	196.741	208.217	216.79	-0.13924	0.205071	-0.201069	0.0490933	-0.0734961	0.531986	-0.0322188	0.750116
Q8WZ73	RFFL	S240	RFFL:S240	181.809	167.075	178.375	176.288	189.039	179.798	164.419	182.077	188.622	191.851	179.079	154.163	182.507	191.824	187.093	-0.155688	0.116189	0.00600332	0.965038	0.0412702	0.72497	0.0710104	0.409666
O95644	NFATC1	S887	NFATC1:S887	15.8478	16.276	18.2961	15.6232	12.7312	16.5025	19.3769	15.9985	16.4586	11.7482	18.2185	20.3359	16.2963	19.7177	18.7985	0.142912	0.696679	0.000548243	0.998714	0.0298841	0.941518	-0.253646	0.30903
Q99547	MPHOSPH6	T147	MPHOSPH6:T147	39.1461	64.0337	80.82	58.8734	61.907	42.8888	76.0808	60.251	64.761	67.7853	39.3838	92.5624	70.6658	65.2355	61.2875	0.92324	0.000122072	0.793212	0.000378977	0.637109	0.00206419	0.653198	0.00108246
Q8NI27	THOC2	S1486	THOC2:S1486	23.6695	19.3905	25.9561	22.3259	20.0833	22.5515	24.0805	24.1395	29.3676	16.4859	20.9148	31.5741	21.978	22.459	19.9824	0.133728	0.710584	0.10092	0.766233	0.133156	0.683002	-0.251603	0.297944
Q69YQ0	SPECC1L	S977	SPECC1L:S977;S979	12.1585	9.30535	10.5893	13.0491	13.1053	9.33158	11.1423	12.5105	7.30364	11.9378	10.1285	10.9323	15.0303	8.98855	13.0764	-0.00660201	0.992465	0.264347	0.476857	-0.141261	0.730859	0.277359	0.35669
Q69YQ0	SPECC1L	S979	SPECC1L:S977;S979	12.1585	9.30535	10.5893	13.0491	13.1053	9.33158	11.1423	12.5105	7.30364	11.9378	10.1285	10.9323	15.0303	8.98855	13.0764	-0.00660201	0.992465	0.264347	0.476857	-0.141261	0.730859	0.277359	0.35669
Q69YQ0	SPECC1L	T972	SPECC1L:T972;T983	20.1831	19.9122	19.6651	18.5874	22.8622	19.2348	18.5636	15.14	18.6921	15.6645	17.9194	14.2472	19.6311	20.3394	14.7216	-0.133862	0.731942	-0.0837528	0.822405	0.00754674	0.987066	-0.133331	0.622025
Q69YQ0	SPECC1L	T983	SPECC1L:T972;T983	20.1831	19.9122	19.6651	18.5874	22.8622	19.2348	18.5636	15.14	18.6921	15.6645	17.9194	14.2472	19.6311	20.3394	14.7216	-0.133862	0.731942	-0.0837528	0.822405	0.00754674	0.987066	-0.133331	0.622025
O95782	AP2A1	S655	AP2A1:S655	63.1193	77.8725	61.6486	60.9519	62.5771	66.9931	67.2121	60.7438	63.9642	59.3168	64.6866	54.9627	53.1727	63.3003	59.7667	0.0242426	0.935824	-0.15269	0.41315	-0.0494715	0.82179	-0.100715	0.530653
Q13887	KLF5	S116	KLF5:S116	18.4239	25.3787	18.622	17.7176	18.6044	14.4159	14.5977	16.1857	17.3252	20.0598	14.2415	17.9795	17.1124	14.2082	15.7018	0.272126	0.440614	0.149143	0.681936	0.0684784	0.864958	0.210516	0.44175
Q8NEY8	PPHLN1	S133	PPHLN1:S133	668.672	468.554	657.645	445.513	443.762	635.143	707.141	456.637	530.779	440.64	499.069	641.367	446.583	554.473	477.053	0.00124768	0.997944	-0.220111	0.42433	-0.230975	0.411605	-0.394695	0.0804103
O60381	HBP1	S380	HBP1:S380	27.3557	30.6927	26.7272	26.7523	20.9326	30.2716	29.7967	21.2978	31.2298	20.9781	28.7351	35.6274	21.5424	22.7924	25.1079	0.15114	0.588046	-0.31881	0.159224	-0.10716	0.693717	-0.369946	0.0630819
Q86U86	PBRM1	S/T	PBRM1:S/T	181.981	175.054	224.065	183.088	186.972	181.018	255.923	191.879	202.064	191.456	186.045	227.557	195.918	191.683	187.133	0.24472	0.168809	0.15293	0.39657	0.0701638	0.734562	0.042772	0.799329
Q14980	NUMA1	S1969	NUMA1:S1969	31.2826	35.6613	36.4937	37.1407	34.6482	29.4388	28.7583	32.2162	30.8412	35.1964	29.9617	30.5197	30.0209	32.7828	35.9148	0.0606261	0.819961	0.1184	0.571413	0.148198	0.46878	0.222196	0.166587
Q14980	NUMA1	S1969	NUMA1:S1969	31.2826	35.6613	36.4937	37.1407	34.6482	29.4388	28.7583	32.2162	30.8412	35.1964	29.9617	30.5197	30.0209	32.7828	35.9148	0.0606261	0.819961	0.1184	0.571413	0.148198	0.46878	0.222196	0.166587
P57682	KLF3	S92	KLF3:S92	29.5795	18.748	15.7216	21.0056	23.9305	23.0968	25.2047	17.4281	21.9642	27.2218	21.7579	22.4352	20.6681	16.8212	19.89	-0.162546	0.648556	-0.464084	0.0925858	-0.31254	0.285659	-0.0660595	0.812049
P57682	KLF3	S92	KLF3:S92;S96	158.568	166.449	183.672	174.422	163.415	150.223	161.383	169.796	167.572	162.931	174.339	152.616	171.603	186.935	172.517	-0.00621013	0.976988	0.12197	0.314611	0.131934	0.284128	0.0484788	0.66361
P57682	KLF3	S96	KLF3:S92;S96	158.568	166.449	183.672	174.422	163.415	150.223	161.383	169.796	167.572	162.931	174.339	152.616	171.603	186.935	172.517	-0.00621013	0.976988	0.12197	0.314611	0.131934	0.284128	0.0484788	0.66361
Q9Y2F5	ICE1	S1692	ICE1:S1692	19.8184	19.7903	22.1771	19.6264	13.9007	29.0271	26.1661	16.0419	20.7312	18.4344	21.2613	24.4835	15.1148	19.7667	17.9385	0.0172788	0.975228	-0.395197	0.184061	-0.201601	0.548684	-0.470619	0.0692969
Q9Y2F5	ICE1	S1692	ICE1:S1692;S1697	24.6219	16.7204	20.534	18.761	19.4387	25.1026	28.0804	23.2058	19.9579	19.9947	23.5519	22.2253	23.9952	22.7523	21.4673	-0.160079	0.620434	-0.116123	0.704708	-0.257635	0.344013	-0.267641	0.234727
Q9Y2F5	ICE1	S1697	ICE1:S1692;S1697	24.6219	16.7204	20.534	18.761	19.4387	25.1026	28.0804	23.2058	19.9579	19.9947	23.5519	22.2253	23.9952	22.7523	21.4673	-0.160079	0.620434	-0.116123	0.704708	-0.257635	0.344013	-0.267641	0.234727
Q16538	GPR162	S561	GPR162:S561	27.0866	27.5286	21.9483	30.0432	28.2528	28.777	24.1315	29.6961	31.6523	22.0057	24.2811	28.7046	29.0916	28.0998	29.3256	0.00360067	0.993712	0.000885942	0.997515	0.165859	0.531331	-0.0179672	0.940249
Q9H0B6	KLC2	S582	KLC2:S582	70.7774	106.925	53.9696	104.867	121.309	58.6095	70.7737	108.607	122.54	130.381	92.1683	113.893	122.725	75.7241	138.486	0.390884	0.429931	0.303949	0.526536	0.449241	0.321973	0.839418	0.028963
P31323	PRKAR2B	S114	PRKAR2B:S114	148.212	133.987	121.742	124.113	108.468	156.141	149.125	114.296	119.068	117.083	153.212	157.072	122.742	117.167	108.152	-0.0586635	0.70537	-0.351271	0.00334006	-0.344674	0.0033978	-0.456059	0.000190856
P31323	PRKAR2B	S114	PRKAR2B:S114	148.212	133.987	121.742	124.113	108.468	156.141	149.125	114.296	119.068	117.083	153.212	157.072	122.742	117.167	108.152	-0.0586635	0.70537	-0.351271	0.00334006	-0.344674	0.0033978	-0.456059	0.000190856
Q9BYW2	SETD2	S532	SETD2:S532	113.225	121.337	91.042	106.373	108.66	95.6087	115.976	130.133	122.34	140.746	123.63	127.206	141.143	108.318	151.496	0.139858	0.654381	0.107104	0.71118	0.0249539	0.943016	0.263917	0.21793
Q5UIP0	RIF1	Y/S	RIF1:Y/S	10.7598	14.7031	15.3759	14.2243	18.4792	15.8061	11.0023	16.4303	17.081	18.7989	14.2942	14.4558	15.6428	16.3667	15.8514	-0.0186645	0.970846	0.233659	0.422415	0.236654	0.428117	0.393203	0.0991204
Q6PKG0	LARP1	S1067	LARP1:S1067;T1071	22.7178	20.9735	24.398	18.1872	21.149	23.3618	21.2898	18.5747	20.171	20.9658	17.074	22.7632	17.6323	21.0754	17.9332	0.0552182	0.892062	-0.0604833	0.856438	-0.0763333	0.808437	-0.0628388	0.798431
Q6PKG0	LARP1	T1071	LARP1:S1067;T1071	22.7178	20.9735	24.398	18.1872	21.149	23.3618	21.2898	18.5747	20.171	20.9658	17.074	22.7632	17.6323	21.0754	17.9332	0.0552182	0.892062	-0.0604833	0.856438	-0.0763333	0.808437	-0.0628388	0.798431
O00562	PITPNM1	T665	PITPNM1:T665	37.6865	33.6006	38.8726	36.3238	37.4253	38.1615	35.2647	36.4156	33.8942	30.812	39.8503	32.2824	37.1902	36.0057	34.8182	-0.194433	0.247455	-0.0408418	0.842954	-0.123528	0.480582	-0.171137	0.213271
O95678	KRT75	S/T	KRT75:S/T	46.5174	58.0272	55.358	72.3436	80.1377	46.4065	41.9718	59.2442	61.538	78.3576	47.9629	49.4511	53.6936	58.6572	73.6461	0.0727114	0.773026	0.2554	0.157528	0.444878	0.0121956	0.719716	0.000143876
P25054	APC	S127	APC:S127	11.1501	14.2501	9.70564	13.6729	16.511	12.0557	13.1669	11.7329	9.73332	14.4709	12.2302	13.0131	19.0484	9.85751	17.8104	0.190206	0.673101	0.133297	0.755613	-0.108538	0.803829	0.457354	0.131546
P46013	MKI67	S538	MKI67:S538;T543	58.6093	90.9744	96.3034	142.138	189.389	67.0506	72.2185	104.383	120.66	166.968	68.2954	81.9804	94.442	119.674	160.015	0.33498	0.048189	0.607554	0.000683551	0.978321	3.84801e-06	1.41225	3.52607e-08
P46013	MKI67	T543	MKI67:S538;T543	58.6093	90.9744	96.3034	142.138	189.389	67.0506	72.2185	104.383	120.66	166.968	68.2954	81.9804	94.442	119.674	160.015	0.33498	0.048189	0.607554	0.000683551	0.978321	3.84801e-06	1.41225	3.52607e-08
Q92993-4	KAT5	S/T	KAT5:S/T	7.2379	31.6733	20.8733	19.8036	16.2441	7.27221	27.5226	22.4853	15.6639	11.4786	7.64829	28.354	24.6966	18.0751	18.5151	1.98004	1.24225e-06	1.61588	5.60719e-06	1.26663	3.96483e-05	1.03342	0.000206219
Q92993-4	KAT5	S180	KAT5:S180;S	6.37274	19.8479	17.1918	5.56826	7.65543	5.89589	24.1962	12.1496	9.83628	7.26618	6.83324	20.5371	15.1519	6.33932	6.55567	1.75453	3.50117e-05	1.2079	0.000844928	0.145158	0.726161	0.168744	0.59788
Q92993-4	KAT5	S	KAT5:S180;S	6.37274	19.8479	17.1918	5.56826	7.65543	5.89589	24.1962	12.1496	9.83628	7.26618	6.83324	20.5371	15.1519	6.33932	6.55567	1.75453	3.50117e-05	1.2079	0.000844928	0.145158	0.726161	0.168744	0.59788
Q12929	EPS8	S685	EPS8:S685	14.0926	13.8094	16.8115	13.4254	14.5883	13.9825	16.418	9.3389	14.2113	14.2158	12.2715	17.6844	11.8653	13.8391	11.6976	0.243179	0.504935	-0.125449	0.740136	0.0422956	0.924047	0.0015505	0.996369
P11137	MAP2	S833	MAP2:S833	12.3297	13.3328	12.9504	13.6973	10.6132	15.0229	13.5271	9.37078	9.33888	9.8099	10.01	10.3491	7.53632	9.84886	7.11322	0.00320303	0.996988	-0.339855	0.41315	-0.185831	0.690935	-0.44133	0.196266
Q9Y5J1	UTP18	S/T	UTP18:S/T	776.081	775.164	664.409	707.64	696.548	688.381	655.705	714.773	758.325	747.953	780.966	674.157	728.39	668.202	738.023	-0.0946799	0.499844	-0.0901356	0.495546	-0.072852	0.598678	-0.039279	0.735698
Q14738	PPP2R5D	S573	PPP2R5D:S573	189.964	211.177	214.279	244.138	236.693	184.82	211.687	227.3	211.686	206.068	186.019	231.335	202.498	217.097	199.894	0.221024	0.0878524	0.198235	0.114705	0.260225	0.0357556	0.192695	0.0842568
Q13547	HDAC1	S421	HDAC1:S421	18.9965	27.0564	14.4656	21.7828	27.5399	14.0198	20.2529	24.7598	30.4887	33.7474	26.453	35.6026	40.8112	22.8227	44.5847	0.489814	0.412121	0.350985	0.54784	0.368432	0.531986	0.85207	0.0626779
Q13547	HDAC1	S421	HDAC1:S421	18.9965	27.0564	14.4656	21.7828	27.5399	14.0198	20.2529	24.7598	30.4887	33.7474	26.453	35.6026	40.8112	22.8227	44.5847	0.489814	0.412121	0.350985	0.54784	0.368432	0.531986	0.85207	0.0626779
Q13547	HDAC1	S421	HDAC1:S421;S423	1090.52	1282.87	1039.6	1159.33	1184.22	1023.71	1186.08	1378.56	1445.91	1429.32	1218.37	1545.75	1458.26	997.162	1546.37	0.26337	0.309281	0.206554	0.412862	0.099132	0.730239	0.314792	0.128154
Q13547	HDAC1	S421	HDAC1:S421;S423	1090.52	1282.87	1039.6	1159.33	1184.22	1023.71	1186.08	1378.56	1445.91	1429.32	1218.37	1545.75	1458.26	997.162	1546.37	0.26337	0.309281	0.206554	0.412862	0.099132	0.730239	0.314792	0.128154
Q13547	HDAC1	S423	HDAC1:S421;S423	1090.52	1282.87	1039.6	1159.33	1184.22	1023.71	1186.08	1378.56	1445.91	1429.32	1218.37	1545.75	1458.26	997.162	1546.37	0.26337	0.309281	0.206554	0.412862	0.099132	0.730239	0.314792	0.128154
Q13547	HDAC1	S423	HDAC1:S421;S423	1090.52	1282.87	1039.6	1159.33	1184.22	1023.71	1186.08	1378.56	1445.91	1429.32	1218.37	1545.75	1458.26	997.162	1546.37	0.26337	0.309281	0.206554	0.412862	0.099132	0.730239	0.314792	0.128154
Q7Z309-3	FAM122B	S134	FAM122B:S134	57.2059	69.5305	61.2454	53.5471	50.7226	52.954	74.7421	58.8336	54.9137	51.0946	64.6248	76.9572	55.0351	55.5125	58.3582	0.343543	0.0248209	0.00620078	0.977314	-0.0874009	0.620526	-0.124085	0.358602
Q7Z309-3	FAM122B	S134	FAM122B:S134;S138	73.6006	61.2859	71.6133	74.4398	88.0011	71.6582	74.6323	64.2342	63.0376	73.7051	68.7634	74.8733	67.2578	79.6802	78.0268	-0.0275612	0.925575	-0.0764067	0.710551	0.0146726	0.954518	0.160255	0.295326
Q7Z309-3	FAM122B	S138	FAM122B:S134;S138	73.6006	61.2859	71.6133	74.4398	88.0011	71.6582	74.6323	64.2342	63.0376	73.7051	68.7634	74.8733	67.2578	79.6802	78.0268	-0.0275612	0.925575	-0.0764067	0.710551	0.0146726	0.954518	0.160255	0.295326
Q9NYF8	BCLAF1	S658	BCLAF1:S658	1105.98	1036.01	1137.58	970.567	986.31	1047.87	1043.03	1005.92	1058.96	997.082	1015.01	1144.22	974.924	908.915	859.376	0.0239726	0.907589	-0.0254744	0.882671	-0.110833	0.414525	-0.159004	0.143986
O00567	NOP56	S467	NOP56:S467	28.7198	40.9542	26.5129	30.0451	35.2686	31.9267	29.7255	39.2205	37.1487	33.0304	29.7451	36.1094	39.9946	31.6769	50.3775	0.229538	0.506497	0.202879	0.53509	0.124802	0.725381	0.368497	0.150414
Q05513	PRKCZ	S591	PRKCZ:S591	41.8328	50.7127	46.624	53.8285	45.5719	52.0883	55.1442	45.9935	49.1212	44.7518	60.1454	48.8783	54.0974	48.7894	44.9595	0.0202334	0.953599	-0.0586625	0.810797	-0.00758895	0.978773	-0.171778	0.310958
P0CAP2	POLR2M	S72	POLR2M:S72	40.2227	46.9207	39.3433	46.754	51.2732	55.9734	51.7583	57.3169	45.7517	49.1967	44.0633	45.956	48.2121	52.229	55.0627	0.0566464	0.87192	0.0440492	0.887904	0.0571444	0.8421	0.161838	0.416551
Q9H0D6	XRN2	S499	XRN2:S499;S501	3353.29	3012.68	2926.38	2819.36	2702.57	3128.38	3046.97	3070.78	3124.49	2915.2	3291.57	3232.34	2933.58	3050.31	2953.98	-0.0729223	0.463491	-0.129797	0.125234	-0.120609	0.16695	-0.189727	0.0149224
Q9H0D6	XRN2	S501	XRN2:S499;S501	3353.29	3012.68	2926.38	2819.36	2702.57	3128.38	3046.97	3070.78	3124.49	2915.2	3291.57	3232.34	2933.58	3050.31	2953.98	-0.0729223	0.463491	-0.129797	0.125234	-0.120609	0.16695	-0.189727	0.0149224
P10412	H1	S36	H1:S36	256.182	193.684	238.163	268.925	262.383	253.617	202.046	228.374	259.479	310.641	251.812	217.421	256.793	242.759	259.093	-0.314429	0.0131884	-0.0760725	0.59801	0.016727	0.926339	0.122741	0.26651
Q9H1B7	IRF2BPL	S547	IRF2BPL:S547	57.8711	69.5583	57.0729	68.2642	68.2461	47.326	66.9411	68.2376	79.5108	61.2484	53.2013	76.0689	63.5835	57.602	59.2348	0.427162	0.0282947	0.25503	0.188965	0.367155	0.0541303	0.254976	0.130876
Q96RV3-4	PCNX1	S117	PCNX1:S117	10.4821	20.1125	11.3205	13.1634	12.0219	10.974	13.5661	13.1374	9.9595	10.395	13.1162	18.8716	12.2188	12.9315	13.7098	0.590316	0.0523652	0.0894529	0.816457	0.0560672	0.890374	0.0611327	0.843015
O75446	SAP30	S131	SAP30:S131	79.0093	75.398	77.8456	77.776	82.0292	85.0302	80.6115	75.1496	68.6483	72.6928	79.9052	86.1891	79.9588	82.9345	73.3394	-0.0117569	0.963972	-0.0662169	0.69792	-0.0925893	0.573964	-0.0985837	0.442465
O75446	SAP30	S131	SAP30:S131;S138	8.2438	9.43194	16.0993	6.3748	12.1006	11.8471	19.1937	14.1938	9.00881	8.49395	11.1879	14.2512	14.9656	10.1606	6.26461	0.413159	0.425022	0.548682	0.228328	-0.301674	0.555188	-0.254326	0.538202
O75446	SAP30	S138	SAP30:S131;S138	8.2438	9.43194	16.0993	6.3748	12.1006	11.8471	19.1937	14.1938	9.00881	8.49395	11.1879	14.2512	14.9656	10.1606	6.26461	0.413159	0.425022	0.548682	0.228328	-0.301674	0.555188	-0.254326	0.538202
P50750-2	CDK9	S464	CDK9:S464	43.1787	38.2131	30.1355	31.8858	34.1753	36.9	32.9291	33.757	39.7652	25.9021	43.5764	43.8872	38.2509	32.2968	35.6586	-0.110085	0.738743	-0.278449	0.260554	-0.253892	0.320551	-0.379071	0.0740621
Q3B726	POLR1F	S316	POLR1F:S316	21.7767	19.3588	22.0185	19.4428	13.5793	22.2866	19.5042	21.4091	20.2074	18.9632	24.3747	30.3409	18.5503	21.8509	20.4254	-0.0154355	0.977137	-0.145319	0.677837	-0.154177	0.654937	-0.389789	0.128758
Q6ZUT9	DENND5B	S833	DENND5B:S833	19.3358	25.4713	25.2915	27.369	24.34	19.5985	22.3112	32.3111	20.3985	23.9074	26.4434	30.4808	24.4934	20.4727	26.2349	0.263206	0.393946	0.332719	0.227745	0.0632624	0.860979	0.202452	0.404373
Q92922	SMARCC1	S328	SMARCC1:S328;S330	34.007	30.6838	29.9852	32.5526	22.9946	29.3077	28.0725	31.527	32.5203	27.513	31.566	37.3934	25.9744	24.2629	25.4022	0.0113119	0.97938	-0.119183	0.66716	-0.0975384	0.730486	-0.323039	0.11296
Q92922	SMARCC1	S330	SMARCC1:S328;S330	34.007	30.6838	29.9852	32.5526	22.9946	29.3077	28.0725	31.527	32.5203	27.513	31.566	37.3934	25.9744	24.2629	25.4022	0.0113119	0.97938	-0.119183	0.66716	-0.0975384	0.730486	-0.323039	0.11296
Q6RFH5	WDR74	S361	WDR74:S361	12.648	25.5498	25.06	26.0195	41.6509	13.6752	29.7802	46.3289	24.6191	32.9209	18.2427	32.3002	44.8077	38.5436	53.1777	0.987139	0.012777	1.34775	0.00104658	0.989358	0.0101563	1.51013	0.000193817
Q3L8U1	CHD9	S612	CHD9:S612;S616	27.819	26.339	30.636	30.8865	22.7732	29.4987	31.9364	24.8666	26.1748	23.0975	23.0127	27.9614	23.6095	20.2447	26.8599	0.10556	0.769774	-0.0234521	0.951288	-0.0688208	0.836197	-0.139541	0.562638
Q3L8U1	CHD9	S616	CHD9:S612;S616	27.819	26.339	30.636	30.8865	22.7732	29.4987	31.9364	24.8666	26.1748	23.0975	23.0127	27.9614	23.6095	20.2447	26.8599	0.10556	0.769774	-0.0234521	0.951288	-0.0688208	0.836197	-0.139541	0.562638
O94763	URI1	S372	URI1:S372	20.7223	21.643	22.1239	15.4928	21.9111	19.8628	16.1626	21.0521	21.7624	21.1801	23.1444	25.7132	22.6843	17.4864	16.2978	-0.027614	0.958918	0.0497837	0.901745	-0.230749	0.46878	-0.110956	0.684124
O94763	URI1	S372	URI1:S372	20.7223	21.643	22.1239	15.4928	21.9111	19.8628	16.1626	21.0521	21.7624	21.1801	23.1444	25.7132	22.6843	17.4864	16.2978	-0.027614	0.958918	0.0497837	0.901745	-0.230749	0.46878	-0.110956	0.684124
Q7Z5L9	IRF2BP2	S360	IRF2BP2:S360	94.0075	83.0887	89.6085	83.4123	85.9027	92.4219	85.4723	76.374	94.0138	69.6823	88.539	107.885	67.8055	54.6091	61.2356	-0.00193167	0.997256	-0.243067	0.423007	-0.281683	0.351959	-0.356486	0.151736
Q13029	PRDM2	S421	PRDM2:S421	51.1682	73.6115	63.1705	56.5603	52.5394	49.4195	81.5417	62.5886	64.9239	52.9318	55.5704	82.4695	62.1322	46.2665	50.3109	0.605563	0.00111674	0.268617	0.115984	0.0912893	0.654217	-0.0020781	0.992932
P16333	NCK1	S	NCK1:S	18.6923	20.8057	20.8751	20.9516	24.7426	20.6979	19.3194	16.2397	19.6964	27.4926	20.4705	25.1696	23.2196	23.5393	26.8728	0.117744	0.706343	-0.00294084	0.99347	0.0981944	0.733477	0.402237	0.0543598
Q9H2P0	ADNP	S736	ADNP:S736	19.345	18.2732	17.156	20.3785	16.9413	17.2466	18.2757	19.4514	17.4108	18.98	24.6798	17.6582	22.2151	17.3391	19.2803	-0.160537	0.588711	-0.0504906	0.880085	-0.140178	0.61691	-0.136482	0.538547
Q9C0H9	SRCIN1	S307	SRCIN1:S307;S314	15.1925	19.7489	15.9718	21.5683	20.8329	23.0043	17.0312	21.6326	19.638	26.8402	23.2978	20.0155	27.6826	18.6334	19.6186	-0.0914656	0.853939	0.0774158	0.860844	-0.0150027	0.976751	0.143339	0.644125
Q9C0H9	SRCIN1	S314	SRCIN1:S307;S314	15.1925	19.7489	15.9718	21.5683	20.8329	23.0043	17.0312	21.6326	19.638	26.8402	23.2978	20.0155	27.6826	18.6334	19.6186	-0.0914656	0.853939	0.0774158	0.860844	-0.0150027	0.976751	0.143339	0.644125
P14859	POU2F1	S448	POU2F1:S448	46.2403	46.5416	28.9077	46.7228	42.7529	39.3657	50.1537	53.1057	58.8047	43.67	44.0129	83.8781	42.1767	33.7804	34.4169	0.42972	0.316652	-0.102416	0.842718	0.070744	0.8946	-0.106077	0.782829
P55201	BRPF1	S462	BRPF1:S462	26.8102	27.1513	35.8749	35.8514	30.9645	30.0027	35.1583	36.5873	31.3511	35.3182	29.9624	29.9962	35.0667	29.9871	33.8651	0.0828804	0.746566	0.311132	0.0925814	0.161287	0.43351	0.206601	0.208464
P55201	BRPF1	S460	BRPF1:S460;S462	211.698	204.876	206.887	191.275	204.391	192.6	205.933	184.492	196.944	173.865	197.343	188.901	187.917	173.668	176.635	-0.00458963	0.984255	-0.0552724	0.721851	-0.0995213	0.492677	-0.119415	0.297944
P55201	BRPF1	S462	BRPF1:S460;S462	211.698	204.876	206.887	191.275	204.391	192.6	205.933	184.492	196.944	173.865	197.343	188.901	187.917	173.668	176.635	-0.00458963	0.984255	-0.0552724	0.721851	-0.0995213	0.492677	-0.119415	0.297944
P49790	NUP153	S	NUP153:S	281.554	281.913	291.538	309.107	302.431	276.71	294.777	300.158	317.204	298.155	298.232	293.651	287.932	295.273	298.089	0.0235852	0.864792	0.0389697	0.712876	0.10578	0.25464	0.0700636	0.376473
P49790	NUP153	S334	NUP153:S334;S338	112.124	136.143	130.397	121.014	110.631	115.039	133.117	117.486	111.926	111.504	110.416	128.983	105.498	114.283	103.964	0.238281	0.0638466	0.0608182	0.687105	0.0400569	0.801697	-0.0504074	0.676348
P49790	NUP153	S334	NUP153:S334;S338	112.124	136.143	130.397	121.014	110.631	115.039	133.117	117.486	111.926	111.504	110.416	128.983	105.498	114.283	103.964	0.238281	0.0638466	0.0608182	0.687105	0.0400569	0.801697	-0.0504074	0.676348
P49790	NUP153	S338	NUP153:S334;S338	112.124	136.143	130.397	121.014	110.631	115.039	133.117	117.486	111.926	111.504	110.416	128.983	105.498	114.283	103.964	0.238281	0.0638466	0.0608182	0.687105	0.0400569	0.801697	-0.0504074	0.676348
P49790	NUP153	S338	NUP153:S334;S338	112.124	136.143	130.397	121.014	110.631	115.039	133.117	117.486	111.926	111.504	110.416	128.983	105.498	114.283	103.964	0.238281	0.0638466	0.0608182	0.687105	0.0400569	0.801697	-0.0504074	0.676348
Q9H4G0	EPB41L1	S	EPB41L1:S	90.5106	71.3084	85.3528	76.5495	57.4733	86.673	71.1469	77.2586	79.9192	71.7916	78.1251	87.1527	79.9341	82.6385	75.2683	-0.157012	0.442752	-0.0725031	0.736231	-0.0925683	0.655356	-0.326902	0.037353
Q14966	ZNF638	S420	ZNF638:S420	31.9241	39.3605	34.1681	42.5963	40.0175	32.7612	36.6526	39.3748	42.6411	43.2387	45.7755	37.1699	43.4451	42.4772	41.7196	0.0545301	0.86575	0.0959688	0.69852	0.229484	0.292792	0.197492	0.282385
Q6PJT7	ZC3H14	S665	ZC3H14:S665	19.7665	22.8512	22.6162	20.6071	23.3346	19.6847	21.4721	18.5733	27.1017	22.1679	16.7304	20.4529	23.1288	26.3039	19.7869	0.208144	0.428215	0.192557	0.431354	0.391397	0.0849085	0.217626	0.279291
O96028-3	NSD2	T544	NSD2:T544	35.9872	62.092	51.1898	57.221	57.0767	45.8991	61.1559	59.5732	68.6803	50.1502	44.5004	86.4931	63.9203	53.266	53.2926	0.719906	0.00308071	0.469009	0.0421071	0.503295	0.0272992	0.351109	0.0866373
P46379	BAG6	S1117	BAG6:S1117	29.1646	33.6821	28.3838	34.6486	40.1436	23.6374	29.102	36.0226	37.3073	37.0164	25.0813	27.2925	37.2342	27.2234	44.8383	0.209901	0.445149	0.379566	0.106011	0.341733	0.158519	0.648721	0.00379369
P35251	RFC1	S69	RFC1:S69;S71	857.424	885.591	739.341	822.586	842.978	828.498	809.765	851.8	872.824	902.112	887.053	805.951	849.573	799.143	908.082	-0.0415639	0.775176	-0.0786778	0.499164	-0.0450722	0.724141	0.044033	0.657341
P35251	RFC1	S71	RFC1:S69;S71	857.424	885.591	739.341	822.586	842.978	828.498	809.765	851.8	872.824	902.112	887.053	805.951	849.573	799.143	908.082	-0.0415639	0.775176	-0.0786778	0.499164	-0.0450722	0.724141	0.044033	0.657341
Q13415	ORC1	S258	ORC1:S258	42.5987	76.929	67.7618	72.947	74.3966	46.5502	63.1724	80.9074	68.4928	78.0288	49.5044	74.9147	78.403	74.6171	80.1568	0.630306	0.000391804	0.710166	0.000102268	0.641718	0.000182532	0.748306	2.51526e-05
Q13415	ORC1	S258	ORC1:S258	42.5987	76.929	67.7618	72.947	74.3966	46.5502	63.1724	80.9074	68.4928	78.0288	49.5044	74.9147	78.403	74.6171	80.1568	0.630306	0.000391804	0.710166	0.000102268	0.641718	0.000182532	0.748306	2.51526e-05
Q99959	PKP2	S151	PKP2:S151;S154	47.9798	43.4411	47.0269	45.6218	52.1208	52.6392	47.7727	44.5409	43.1238	41.8494	42.7767	52.5099	43.5739	44.0497	50.6353	0.0041494	0.989729	-0.0811023	0.701004	-0.106017	0.606169	0.0106058	0.954584
Q99959	PKP2	S154	PKP2:S151;S154	47.9798	43.4411	47.0269	45.6218	52.1208	52.6392	47.7727	44.5409	43.1238	41.8494	42.7767	52.5099	43.5739	44.0497	50.6353	0.0041494	0.989729	-0.0811023	0.701004	-0.106017	0.606169	0.0106058	0.954584
O15234	CASC3	S363	CASC3:S363	145.583	146.118	147.153	148.996	154.642	136.404	153.193	151.284	151.919	158.541	165.061	172.213	170.903	172.463	172.672	0.0779881	0.694685	0.0716815	0.689452	0.0840505	0.634207	0.123035	0.360061
Q92614	MYO18A	S	MYO18A:S	165.405	167.506	138.571	165.173	158.488	150.055	130.692	160.579	158.164	168.832	158.599	137.378	160.686	151.59	165.265	-0.129446	0.445159	-0.0462408	0.805818	0.00290117	0.990698	0.0559576	0.689157
Q8IZ21	PHACTR4	S150	PHACTR4:S150	23.9182	34.0327	28.658	30.0698	22.7915	26.6548	42.5966	35.5108	32.7377	30.6755	31.4953	59.2991	46.2657	39.3937	34.5731	0.699344	0.045865	0.409831	0.244867	0.316532	0.399901	0.0891971	0.793199
Q96T23	RSF1	T1305	RSF1:T1305	34.2436	32.0921	25.8688	31.2102	32.8928	28.8603	27.2889	34.0133	38.975	37.1969	38.1633	32.9756	39.9964	37.3648	36.6625	-0.128391	0.696046	-0.0333066	0.927287	0.0897142	0.773219	0.0833859	0.733576
Q92610	ZNF592	S1264	ZNF592:S1264	28.7479	25.3866	29.0951	26.8723	26.5194	31.6856	29.6994	28.4217	28.3782	31.6292	29.7401	28.6757	29.3312	29.1599	27.7011	-0.108454	0.615555	-0.0531614	0.808977	-0.0949335	0.637893	-0.0738148	0.65061
Q7Z422	SZRD1	S107	SZRD1:S107	49.9368	57.5554	47.5138	50.611	65.2433	51.5978	49.5475	56.9492	79.9507	69.0328	52.2881	64.2572	68.1861	57.4426	97.4035	0.147909	0.696046	0.151202	0.656419	0.262263	0.403233	0.56773	0.0278266
Q9Y490	TLN1	S1225	TLN1:S1225	315.641	278.156	291.404	291.354	303.979	288.311	266.079	306.433	305.003	285.953	322.641	289.385	301.903	278.977	315.19	-0.151698	0.163487	-0.0410525	0.749289	-0.0813643	0.485666	-0.0332885	0.742797
Q2M2I8	AAK1	S637	AAK1:S637	15.1036	21.7736	13.6799	17.5166	17.0345	14.1065	19.5622	16.3631	17.3245	14.7551	16.9331	21.2857	19.4087	15.1036	16.9352	0.443143	0.0679725	0.0893682	0.763816	0.115107	0.688484	0.0795319	0.733192
P85299	PRR5	S	PRR5:S	38.7818	30.5592	36.4918	37.4648	35.4622	29.0838	33.428	31.0462	36.8529	32.5347	32.4112	33.3342	35.1354	34.364	36.399	-0.0341401	0.913932	0.0409414	0.873424	0.125373	0.555853	0.0666905	0.711065
Q5T0N5	FNBP1L	S489	FNBP1L:S489;S501	63.0636	49.8838	75.0067	57.1158	50.635	65.3525	65.3597	68.5012	63.6386	56.216	62.6548	70.5222	71.7139	60.2958	64.2796	-0.0558087	0.845798	0.170975	0.399817	-0.0788754	0.734562	-0.165665	0.329306
Q5T0N5	FNBP1L	S501	FNBP1L:S489;S501	63.0636	49.8838	75.0067	57.1158	50.635	65.3525	65.3597	68.5012	63.6386	56.216	62.6548	70.5222	71.7139	60.2958	64.2796	-0.0558087	0.845798	0.170975	0.399817	-0.0788754	0.734562	-0.165665	0.329306
P51114	FXR1	S406	FXR1:S406;S409	21.7418	26.4003	28.6114	28.6153	27.2569	25.1182	32.1279	33.3296	30.9108	25.7041	27.469	35.8033	40.8559	23.8879	37.1946	0.339156	0.261068	0.458977	0.0970905	0.164725	0.612717	0.26557	0.283969
P51114	FXR1	S409	FXR1:S406;S409	21.7418	26.4003	28.6114	28.6153	27.2569	25.1182	32.1279	33.3296	30.9108	25.7041	27.469	35.8033	40.8559	23.8879	37.1946	0.339156	0.261068	0.458977	0.0970905	0.164725	0.612717	0.26557	0.283969
Q9HCD6	TANC2	S1545	TANC2:S1545	94.8751	101.171	96.7689	98.1541	108.703	88.2304	81.278	107.941	100.086	103.795	107.95	96.5309	105.847	111.143	115.113	-0.0623411	0.77839	0.0970064	0.597371	0.090985	0.622903	0.174457	0.212271
O43379	WDR62	S	WDR62:S	194.961	218.475	206.296	227.889	253.395	193.343	192.009	222.23	221.133	240.85	231.806	226.308	252.693	217.328	253.504	0.0398895	0.853939	0.13563	0.364339	0.108619	0.49929	0.274756	0.0316678
Q03001	DST	S7510	DST:S7510	46.656	48.3824	51.1677	45.5288	52.2487	50.5405	53.5252	52.4764	49.3784	51.1166	54.475	45.1405	58.0869	59.9049	54.3841	-0.0453249	0.871341	0.0933392	0.656989	0.022745	0.928205	0.0590913	0.733576
Q03001	DST	S7510	DST:S7510;S7513	46.5888	50.5786	46.6228	45.551	48.9302	55.3448	42.2236	52.0926	49.9612	44.6826	52.0559	45.194	48.1177	50.5986	43.5009	-0.158596	0.391124	-0.0666044	0.737597	-0.0737024	0.708147	-0.16567	0.248258
Q03001	DST	S7513	DST:S7510;S7513	46.5888	50.5786	46.6228	45.551	48.9302	55.3448	42.2236	52.0926	49.9612	44.6826	52.0559	45.194	48.1177	50.5986	43.5009	-0.158596	0.391124	-0.0666044	0.737597	-0.0737024	0.708147	-0.16567	0.248258
Q5JRA6	MIA3	S	MIA3:S	182.502	235.373	172.56	239.901	246.551	163.194	138.092	246.327	217.549	283.348	217.009	138.232	266.742	223.912	263.263	-0.174862	0.645462	0.27029	0.388081	0.28482	0.370806	0.502906	0.0543145
P26599	PTBP1	S16	PTBP1:S16	18.3827	20.498	22.2973	24.0936	23.161	20.9061	20.259	26.566	20.389	19.1891	23.4384	23.2054	21.8689	26.4759	26.1195	0.0324519	0.937342	0.174727	0.517434	0.176657	0.52057	0.121986	0.590537
Q9C0H9	SRCIN1	S987	SRCIN1:S987	16.9682	10.9401	12.8479	9.51086	12.4075	15.6603	13.5399	12.9105	13.0376	15.4761	12.1265	14.4676	12.4312	19.7102	12.6089	-0.196151	0.678232	-0.214691	0.610013	-0.13295	0.766102	-0.137475	0.690775
Q15149-4; Q15149; Q15149-2	Later	S4505	NA:S4505	860.337	863.829	885.281	828.44	748.665	878.85	890.343	817.538	788.983	774.69	810.021	772.029	716.422	749.53	649.373	-0.0149052	0.950832	-0.0800821	0.610879	-0.107367	0.478716	-0.23383	0.0505474
Q6P6C2	ALKBH5	S361	ALKBH5:S361	26.0805	24.9641	29.1398	20.4898	23.905	21.2026	23.559	14.3915	22.9016	16.6758	18.3342	27.9474	19.0974	26.4818	20.7852	0.232367	0.59321	-0.113386	0.801205	0.0978706	0.825614	-0.097041	0.779476
Q32MZ4	LRRFIP1	S120	LRRFIP1:S120	447.187	463.763	441.721	471.338	519.527	476.118	429.521	470.86	447.538	491.322	490.383	454.122	539.403	492.156	504.512	-0.0689703	0.638471	0.0345634	0.814246	-0.00274006	0.987804	0.100883	0.321382
Q96LD4	TRIM47	S588	TRIM47:S588	18.251	18.5057	13.734	16.8367	15.1201	16.1684	14.9045	20.6047	14.5385	13.7462	15.6612	14.9824	13.419	14.9036	17.7742	-0.0537872	0.910386	-0.0944494	0.793512	-0.113731	0.742508	-0.10769	0.691147
Q9NTI5	PDS5B	S1257	PDS5B:S1257	56.1617	48.082	49.784	45.7456	51.0176	47.6454	57.3495	61.6437	56.117	48.921	52.6984	63.2097	48.7169	48.6708	41.1764	0.101914	0.717247	0.0281262	0.927287	-0.0581846	0.82731	-0.152137	0.420224
P49736	MCM2	S139	MCM2:S139	350.43	352.489	312.194	335.54	372.196	331.019	313.712	359.937	381.858	363.156	393.537	383.242	383.215	337.98	408.789	-0.0357557	0.88265	-0.0280672	0.895304	-0.0253614	0.902918	0.0918214	0.508242
P49736	MCM2	S139	MCM2:S139	350.43	352.489	312.194	335.54	372.196	331.019	313.712	359.937	381.858	363.156	393.537	383.242	383.215	337.98	408.789	-0.0357557	0.88265	-0.0280672	0.895304	-0.0253614	0.902918	0.0918214	0.508242
P49736	MCM2	S139	MCM2:S139	350.43	352.489	312.194	335.54	372.196	331.019	313.712	359.937	381.858	363.156	393.537	383.242	383.215	337.98	408.789	-0.0357557	0.88265	-0.0280672	0.895304	-0.0253614	0.902918	0.0918214	0.508242
P49736	MCM2	S139	MCM2:S139	350.43	352.489	312.194	335.54	372.196	331.019	313.712	359.937	381.858	363.156	393.537	383.242	383.215	337.98	408.789	-0.0357557	0.88265	-0.0280672	0.895304	-0.0253614	0.902918	0.0918214	0.508242
Q5JTV8	TOR1AIP1	S154	TOR1AIP1:S154;S156;S157	70.0184	88.5372	67.4723	62.2798	71.2641	68.5063	71.1121	72.353	59.8224	69.0705	86.4476	61.0274	70.5336	69.0923	73.8468	-0.0366538	0.912491	-0.0893791	0.704211	-0.229273	0.26559	-0.0633387	0.74138
Q5JTV8	TOR1AIP1	S156	TOR1AIP1:S154;S156;S157	70.0184	88.5372	67.4723	62.2798	71.2641	68.5063	71.1121	72.353	59.8224	69.0705	86.4476	61.0274	70.5336	69.0923	73.8468	-0.0366538	0.912491	-0.0893791	0.704211	-0.229273	0.26559	-0.0633387	0.74138
Q5JTV8	TOR1AIP1	S157	TOR1AIP1:S154;S156;S157	70.0184	88.5372	67.4723	62.2798	71.2641	68.5063	71.1121	72.353	59.8224	69.0705	86.4476	61.0274	70.5336	69.0923	73.8468	-0.0366538	0.912491	-0.0893791	0.704211	-0.229273	0.26559	-0.0633387	0.74138
Q8NG27	PJA1	S126	PJA1:S126	46.2921	35.6202	39.5733	42.7474	47.5447	45.6428	35.9054	42.9855	41.8905	43.234	45.9963	39.9413	42.9212	44.173	48.9568	-0.309297	0.0339729	-0.137534	0.360634	-0.0990162	0.545647	0.0167634	0.911001
B2RTY4	MYO9A	S	MYO9A:S	29.1293	31.6399	29.8381	23.9123	25.5711	28.7267	37.9771	25.2498	27.5	22.043	22.272	35.4167	27.2099	29.5445	20.5476	0.39707	0.0805737	0.0458221	0.882671	0.0199929	0.950982	-0.228765	0.2446
Q5JTV8	TOR1AIP1	S156	TOR1AIP1:S156;S157	806.791	819.692	793.431	782.227	771.09	771.776	834.63	800.164	820.044	809.875	839.682	828.174	826.686	779.856	808.115	0.0386441	0.713288	0.00184016	0.987626	-0.0212411	0.833025	-0.0170205	0.832123
Q5JTV8	TOR1AIP1	S157	TOR1AIP1:S156;S157	806.791	819.692	793.431	782.227	771.09	771.776	834.63	800.164	820.044	809.875	839.682	828.174	826.686	779.856	808.115	0.0386441	0.713288	0.00184016	0.987626	-0.0212411	0.833025	-0.0170205	0.832123
Q9Y608; Q9Y608-5	Later	S328	NA:S328	35.0804	38.4014	36.0648	34.716	32.6953	38.5452	40.2525	33.2703	33.7108	37.7311	32.8738	38.5386	34.2444	34.4772	33.0999	0.140794	0.439474	-0.0378213	0.858217	-0.0465668	0.813483	-0.0408313	0.791698
Q9Y608	LRRFIP2	S328	LRRFIP2:S328	210.245	226.605	225.408	225.378	230.26	221.617	222.375	232.869	218.356	225.255	226.28	221.868	250.805	218.62	234.878	0.0282099	0.844538	0.106792	0.275383	0.00973441	0.943717	0.0694974	0.416551
Q9P270	SLAIN2	S315	SLAIN2:S315	30.4993	30.8874	30.0192	27.1937	23.7652	28.8558	22.2068	15.9663	24.8095	24.0813	28.3825	26.9246	26.038	22.0404	26.969	-0.145232	0.722143	-0.333702	0.286986	-0.249443	0.463078	-0.231525	0.396771
Q9P270	SLAIN2	S315	SLAIN2:S315;S323	39.3958	40.5385	42.1553	40.0779	37.8117	37.0911	47.0104	36.9863	40.8596	31.7704	48.4944	40.6489	44.0526	46.319	37.6007	0.0428511	0.89707	-0.0149998	0.960653	0.0327181	0.904624	-0.216553	0.216493
Q9P270	SLAIN2	S323	SLAIN2:S315;S323	39.3958	40.5385	42.1553	40.0779	37.8117	37.0911	47.0104	36.9863	40.8596	31.7704	48.4944	40.6489	44.0526	46.319	37.6007	0.0428511	0.89707	-0.0149998	0.960653	0.0327181	0.904624	-0.216553	0.216493
Q16637	SMN1	S28	SMN1:S28;S31	149.3	146.911	153.527	167.131	169.764	165.714	137.804	165.396	155.739	160.825	169.826	146.074	171.092	176.86	171.342	-0.168901	0.177889	0.0160743	0.926996	0.0439162	0.765885	0.0516433	0.647002
Q16637	SMN1	S31	SMN1:S28;S31	149.3	146.911	153.527	167.131	169.764	165.714	137.804	165.396	155.739	160.825	169.826	146.074	171.092	176.86	171.342	-0.168901	0.177889	0.0160743	0.926996	0.0439162	0.765885	0.0516433	0.647002
Q9UQ88	CDK11A	T	CDK11A:T	224.582	231.949	223.576	212.734	241.541	253.344	242.443	258.105	217.182	257.445	274.773	220.663	241.322	248.583	257.498	-0.111091	0.485324	-0.0556299	0.73823	-0.148296	0.301291	0.0115057	0.93512
Q9UQ88	CDK11A	T739	CDK11A:T739;S/Y	621.817	567.523	569.602	583.502	582.211	614.155	595.138	637.888	575.53	579.536	606.832	555.375	646.129	589.255	582.612	-0.101674	0.29018	0.00623089	0.963058	-0.0759554	0.435496	-0.079138	0.312175
Q9UQ88	CDK11A	S/Y	CDK11A:T739;S/Y	621.817	567.523	569.602	583.502	582.211	614.155	595.138	637.888	575.53	579.536	606.832	555.375	646.129	589.255	582.612	-0.101674	0.29018	0.00623089	0.963058	-0.0759554	0.435496	-0.079138	0.312175
Q96T37	RBM15	S670	RBM15:S670;S674	326.678	220.088	283.803	213.44	231.15	306.399	292.946	219.485	263.875	234.917	254.041	276.745	214.442	233.444	217.837	-0.170357	0.475887	-0.30958	0.126207	-0.317195	0.124173	-0.368036	0.0425289
Q96T37	RBM15	S674	RBM15:S670;S674	326.678	220.088	283.803	213.44	231.15	306.399	292.946	219.485	263.875	234.917	254.041	276.745	214.442	233.444	217.837	-0.170357	0.475887	-0.30958	0.126207	-0.317195	0.124173	-0.368036	0.0425289
Q5H9F3-3	BCORL1	S1033	BCORL1:S1033	18.3191	23.8034	24.894	14.5017	17.7954	19.3015	35.088	17.2591	20.8536	15.7927	21.7367	30.6127	23.2122	21.5485	15.8179	0.578025	0.0574256	0.12528	0.730214	-0.0793661	0.835845	-0.263297	0.321613
A8CG34	POM121C	S	POM121C:S	92.6766	102.056	97.3242	90.8717	96.2036	101.804	93.3751	91.5004	99.9888	92.5374	95.3987	89.8849	97.6441	85.1712	97.2859	-0.0238314	0.913185	-0.0165963	0.92975	-0.0726447	0.632098	-0.0185128	0.890585
O95071	UBR5	S/T	UBR5:S/T	146.465	189.626	157.583	153.883	149.941	156.404	161.903	165.168	147.08	181.768	159.049	153.309	175.276	167.162	165.546	0.123143	0.4734	0.108123	0.508712	0.0181255	0.93108	0.102805	0.43577
P25490	YY1	T348	YY1:T348	22.0551	36.1031	42.8151	83.611	122.005	21.075	36.9222	59.229	80.4623	108.888	22.1593	42.4421	53.8834	80.9816	144.879	0.819183	0.000289946	1.24323	4.02715e-06	1.90835	1.52716e-08	2.51529	3.40532e-10
Q8IZD4	DCP1B	S283	DCP1B:S283	68.9401	61.6509	86.3881	52.8119	47.415	83.5343	92.2904	60.3176	77.7211	59.2289	62.5662	93.1185	48.5549	62.0039	58.6544	0.185425	0.668308	-0.170023	0.667869	-0.167189	0.672584	-0.376404	0.197518
Q8IYB3	SRRM1	S683	SRRM1:S683;S685;S694	30.1937	41.4874	23.1866	52.2103	54.181	23.8394	13.0352	48.8705	28.5624	55.7758	43.6891	17.838	60.7525	40.5909	34.7561	-0.568279	0.44615	0.376776	0.615371	0.314912	0.683963	0.57994	0.311323
Q8IYB3	SRRM1	S685	SRRM1:S683;S685;S694	30.1937	41.4874	23.1866	52.2103	54.181	23.8394	13.0352	48.8705	28.5624	55.7758	43.6891	17.838	60.7525	40.5909	34.7561	-0.568279	0.44615	0.376776	0.615371	0.314912	0.683963	0.57994	0.311323
Q8IYB3	SRRM1	S694	SRRM1:S683;S685;S694	30.1937	41.4874	23.1866	52.2103	54.181	23.8394	13.0352	48.8705	28.5624	55.7758	43.6891	17.838	60.7525	40.5909	34.7561	-0.568279	0.44615	0.376776	0.615371	0.314912	0.683963	0.57994	0.311323
Q13188	STK3	S316	STK3:S316	76.4234	66.8645	65.4548	67.0379	61.8089	78.7993	69.9224	68.1399	65.5947	68.7534	77.2103	71.8283	77.416	72.7481	71.2811	-0.156481	0.308811	-0.14312	0.324819	-0.179842	0.213781	-0.206075	0.0934441
Q6NZI2	CAVIN1	S365	CAVIN1:S365;S366	17.1434	12.255	16.6646	13.6125	16.1256	22.9258	21.0576	18.4225	13.326	13.6731	15.5554	16.4701	16.264	15.0901	14.1137	-0.17483	0.656183	-0.0973706	0.803812	-0.386422	0.220011	-0.324753	0.226013
Q6NZI2	CAVIN1	S366	CAVIN1:S365;S366	17.1434	12.255	16.6646	13.6125	16.1256	22.9258	21.0576	18.4225	13.326	13.6731	15.5554	16.4701	16.264	15.0901	14.1137	-0.17483	0.656183	-0.0973706	0.803812	-0.386422	0.220011	-0.324753	0.226013
Q6NZI2	CAVIN1	S365	CAVIN1:S365	227.08	174.427	214.216	173.046	187.367	236.996	249.326	182.632	194.32	185.571	221.602	292.422	192.197	236.011	192.248	0.0308917	0.938104	-0.221812	0.36058	-0.195862	0.445873	-0.278411	0.171845
Q9Y608-5	LRRFIP2	S168	LRRFIP2:S168	315.957	281.512	273.22	281.242	277.614	290.507	254.535	276.702	254.442	265.835	317.284	267.615	281.513	286.819	263.784	-0.200952	0.0578147	-0.150826	0.146439	-0.168262	0.107305	-0.193702	0.0365431
Q6UX71	PLXDC2	S506	PLXDC2:S506	57.0531	46.6625	60.3514	50.5861	47.1912	67.5084	74.1576	58.3875	50.2176	47.5376	49.0715	69.7672	43.8089	51.9001	59.2939	0.117716	0.756914	-0.0973285	0.77975	-0.173195	0.587736	-0.168929	0.501821
P46695	IER3	S31	IER3:S31	72.8553	62.964	67.221	70.2256	71.2471	67.4957	54.856	73.4613	66.0939	68.4702	74.7792	56.8019	76.4498	74.2973	73.3752	-0.302117	0.0324924	0.0126468	0.951161	-0.0308814	0.86825	-0.012956	0.929334
P98174	FGD1	S48	FGD1:S48	43.5689	38.3425	47.3523	46.6659	52.9527	55.9017	51.8481	49.1815	54.8904	46.7719	54.8943	45.5983	55.6222	51.4692	52.1953	-0.186878	0.429838	-0.015213	0.961195	-0.00673822	0.982515	-0.0161946	0.938918
Q5FWE3	PRRT3	S854	PRRT3:S854	173.676	145.193	134.95	133.156	124.172	161.521	137.363	128.632	145.18	143.58	149.668	120.091	116.472	118.074	119.307	-0.26993	0.111436	-0.351407	0.0306403	-0.293078	0.0738195	-0.327001	0.0268442
O43294	TGFB1I1	S403	TGFB1I1:S403	90.6076	88.902	83.0349	89.0414	107.108	93.6403	77.5699	89.3232	101.676	95.886	98.2416	92.0027	92.3339	88.793	90.1145	-0.131236	0.445797	-0.0944946	0.578862	-0.0174227	0.934884	0.0503261	0.729309
Q6ZN18	AEBP2	S206	AEBP2:S206	29.0194	30.5488	37.7992	40.153	35.2549	36.415	34.7534	27.2213	32.257	39.0552	37.3572	36.9888	37.0401	41.0794	35.3206	-0.00252508	0.995767	-0.0169179	0.963058	0.143533	0.602111	0.100305	0.655363
Q14934	NFATC4	S289	NFATC4:S289	308.315	280.404	237.883	273.728	285.975	282.666	240.563	244.75	252.913	261.425	287.43	209.862	229.749	255.484	261.76	-0.27445	0.0528669	-0.301699	0.0287147	-0.167366	0.250613	-0.118728	0.338312
Q86Y91; Q86Y91-6	Later	S662	NA:S662	17.5466	14.869	18.1809	18.1745	16.7695	15.8465	18.197	15.1431	15.6288	9.82316	20.443	22.9424	16.3285	14.2073	11.602	0.0423515	0.940354	-0.112829	0.786494	-0.164737	0.672584	-0.52416	0.0683964
Q8WXH0	SYNE2	S4108	SYNE2:S4108	17.1901	20.7148	13.6003	13.6998	13.6059	15.0127	15.8402	14.3933	19.3538	18.4036	15.19	14.524	16.3024	17.8919	18.3133	0.0939361	0.825326	-0.0989212	0.788805	0.0917309	0.801697	0.0754098	0.791484
Q9ULT0	TTC7A	S51	TTC7A:S51	41.5712	56.1367	51.3192	50.0498	52.9965	47.3074	45.9203	40.9778	48.1361	59.1516	43.972	47.4261	53.2596	44.6051	54.4877	0.166507	0.433536	0.124382	0.547268	0.104486	0.626045	0.327336	0.0448389
Q6ZRV2	FAM83H	S892	FAM83H:S892;S903	16.6675	17.9848	16.2568	20.3416	15.2702	17.2058	16.707	13.4108	17.9149	14.7052	18.4279	10.0807	18.2467	16.2573	15.504	-0.267663	0.459057	-0.136581	0.712784	0.0549547	0.897076	-0.20071	0.475918
Q6ZRV2	FAM83H	S903	FAM83H:S892;S903	16.6675	17.9848	16.2568	20.3416	15.2702	17.2058	16.707	13.4108	17.9149	14.7052	18.4279	10.0807	18.2467	16.2573	15.504	-0.267663	0.459057	-0.136581	0.712784	0.0549547	0.897076	-0.20071	0.475918
Q5U5Q3	MEX3C	S537	MEX3C:S537;S540	81.5376	80.8741	75.099	82.0219	81.2639	76.1694	70.9718	75.999	74.7671	78.08	68.3381	75.6542	76.6009	74.6654	84.7768	0.010992	0.964938	0.0142553	0.944192	0.0364956	0.834812	0.113956	0.349612
Q5U5Q3	MEX3C	S540	MEX3C:S537;S540	81.5376	80.8741	75.099	82.0219	81.2639	76.1694	70.9718	75.999	74.7671	78.08	68.3381	75.6542	76.6009	74.6654	84.7768	0.010992	0.964938	0.0142553	0.944192	0.0364956	0.834812	0.113956	0.349612
Q8TER5	ARHGEF40	S961	ARHGEF40:S961	18.5896	17.7078	13.755	17.9372	15.7228	11.5341	15.6591	19.1431	29.3489	20.9026	16.4177	27.9702	21.6225	13.1003	29.5121	0.379874	0.520243	0.23122	0.696616	0.323402	0.571528	0.487398	0.266052
P18858	LIG1	S141	LIG1:S141	40.3263	41.1352	33.2132	52.8673	46.316	40.3159	44.1419	50.7544	58.3963	54.2224	52.6577	59.5769	65.5932	54.2199	70.5698	0.11252	0.823732	0.123042	0.775662	0.322453	0.388353	0.349912	0.249188
P22626	HNRNPA2B1	S344	HNRNPA2B1:S344	15.9201	15.957	20.6522	19.3781	14.1234	20.5399	14.6444	22.7492	26.0069	17.5062	23.0125	20.233	20.5827	22.7368	23.8844	-0.223483	0.562383	0.120616	0.758253	0.202219	0.579962	-0.11656	0.70103
Q8IWI9	MGA	S/T	MGA:S/T	57.123	80.8995	68.0552	60.0366	56.1787	50.3942	82.0592	80.7989	61.2329	64.6885	63.4511	85.0068	76.7154	60.4008	64.471	0.542466	0.00128069	0.402526	0.0104241	0.0939131	0.607714	0.119735	0.395965
P54646	PRKAA2	Y341	PRKAA2:Y341	27.8973	35.1398	33.1002	46.2988	49.4026	36.5518	27.418	35.1625	38.2644	36.6746	33.5603	28.4941	34.4185	39.9814	43.1959	-0.105978	0.722143	0.0757467	0.789767	0.349827	0.118417	0.397813	0.0442385
Q13509; P07437; P68371	Later	S172	NA:S172	6.42234	8.22649	8.51578	16.3264	24.4655	6.13469	7.05167	11.4838	17.7212	22.9167	6.51751	4.49271	8.12322	17.2755	19.31	0.00713803	0.991564	0.543103	0.108985	1.42759	0.000127399	1.79929	7.29355e-06
P54198	HIRA	S661	HIRA:S661	88.2184	80.9257	76.5878	72.6568	84.5445	85.691	78.6499	85.1859	76.8448	87.802	77.7369	80.3211	90.2064	80.1659	85.4799	-0.0670003	0.696046	0.000711909	0.996661	-0.13093	0.349046	0.0369091	0.773924
Q9HCD5	NCOA5	S378	NCOA5:S378	12.2675	13.7739	13.3967	13.3781	18.0964	11.1952	8.25318	11.602	12.0135	18.2875	13.0179	14.7574	14.9837	13.9429	18.9405	-0.0306101	0.958243	0.127137	0.740102	0.108611	0.779943	0.603268	0.0309663
Q96RU3	FNBP1	S359	FNBP1:S359	33.341	36.7149	25.6871	32.519	25.6173	34.2112	30.57	35.0629	25.6276	32.2587	36.1588	29.9938	40.2229	37.4137	31.7505	-0.0976549	0.800576	-0.0623671	0.865014	-0.134522	0.679299	-0.217507	0.369113
Q12888	TP53BP1	S525	TP53BP1:S525	29.317	35.8547	36.7368	42.9834	36.3263	36.2959	43.4527	34.4238	36.7386	38.0994	29.8188	39.5951	36.7556	35.6283	33.4973	0.31972	0.0963241	0.18361	0.346727	0.275443	0.149926	0.182354	0.272597
Q5VT52-5; Q5VT52	Later	S735	NA:S735;S736;S739	12.0724	5.21669	11.6669	10.5734	15.9289	11.9079	13.64	9.8205	11.3552	10.4516	11.5736	12.3767	13.9625	15.9067	13.3865	-0.305933	0.610211	-0.0188731	0.978458	0.0663174	0.922546	0.14056	0.76331
Q5VT52-5; Q5VT52	Later	S736	NA:S735;S736;S739	12.0724	5.21669	11.6669	10.5734	15.9289	11.9079	13.64	9.8205	11.3552	10.4516	11.5736	12.3767	13.9625	15.9067	13.3865	-0.305933	0.610211	-0.0188731	0.978458	0.0663174	0.922546	0.14056	0.76331
Q5VT52-5; Q5VT52	Later	S739	NA:S735;S736;S739	12.0724	5.21669	11.6669	10.5734	15.9289	11.9079	13.64	9.8205	11.3552	10.4516	11.5736	12.3767	13.9625	15.9067	13.3865	-0.305933	0.610211	-0.0188731	0.978458	0.0663174	0.922546	0.14056	0.76331
Q8WYP5	AHCTF1	S2226	AHCTF1:S2226	20.4058	27.2539	28.9201	27.8836	30.0097	17.4422	21.1123	31.2141	28.3242	28.1433	16.652	22.711	26.8511	31.3604	27.0929	0.380228	0.0666499	0.67733	0.00142303	0.687712	0.00100639	0.649625	0.00107523
P51825	AFF1	S750	AFF1:S750	17.1307	19.6019	16.0732	15.0913	19.0451	15.3779	19.3548	21.5919	12.6403	21.2384	16.5933	17.1607	20.206	20.7906	17.6776	0.191586	0.576558	0.227298	0.455434	-0.046786	0.902656	0.236656	0.340723
Q14814	MEF2D	S180	MEF2D:S180	17.3698	14.2184	17.158	17.4014	18.1826	14.255	20.3826	17.5384	17.4826	15.271	13.448	18.6716	19.6077	20.6048	21.7226	0.233499	0.46732	0.275123	0.336942	0.30422	0.294445	0.285701	0.238615
O75533	SF3B1	S488	SF3B1:S488	231.14	229.223	201.539	227.498	224.021	218.499	197.415	240.777	225.998	231.119	229.449	186.897	222.072	224.39	238.742	-0.151448	0.276031	-0.0349288	0.834613	-0.00213266	0.992484	0.0310503	0.80782
Q9Y618	NCOR2	S/T	NCOR2:S/T	270.049	283.121	298.221	250.304	242.675	262.024	337.895	252.42	245.975	225.713	251.739	292.636	257.665	284.534	257.063	0.217416	0.13269	0.0409499	0.821357	-0.00801876	0.969277	-0.113071	0.363424
Q03164	KMT2A	S1115	KMT2A:S1115;S	77.6957	68.6097	71.6049	67.6966	78.0512	63.1717	65.2981	74.4581	77.1149	83.2555	73.128	67.5229	76.505	83.4713	77.1366	-0.0822354	0.679003	0.0615008	0.742474	0.0932787	0.598088	0.160615	0.230054
Q03164	KMT2A	S	KMT2A:S1115;S	77.6957	68.6097	71.6049	67.6966	78.0512	63.1717	65.2981	74.4581	77.1149	83.2555	73.128	67.5229	76.505	83.4713	77.1366	-0.0822354	0.679003	0.0615008	0.742474	0.0932787	0.598088	0.160615	0.230054
Q147X3	NAA30	S199	NAA30:S199	147.045	113.025	130.343	134.805	150.69	125.5	118.984	135.647	148.234	143.477	149.403	122.357	123.666	130.042	158.497	-0.24822	0.0654428	-0.111513	0.434773	-0.0284747	0.872913	0.10457	0.375707
Q5VWG9	TAF3	S199	TAF3:S199	24.6758	22.1627	27.1485	18.3356	15.1656	23.4465	28.9207	16.7674	16.9271	15.6477	18.803	31.4599	15.1706	18.6419	11.4187	0.296772	0.443979	-0.21854	0.566553	-0.303632	0.406091	-0.668428	0.0262252
Q9BSW2-2	CRACR2A	S473	CRACR2A:S473	158.171	202.653	142.597	147.776	131.115	153.372	164.728	157.778	140.883	137.852	191.03	176.5	182.155	166.765	144.677	0.115481	0.596658	-0.0591063	0.790889	-0.138868	0.480394	-0.27518	0.074285
Q9BQA9	CYBC1	S175	CYBC1:S175	34.8692	40.5597	43.5894	48.7915	51.2589	45.2954	43.9102	52.3714	50.0274	56.7853	44.7208	37.7171	61.3962	54.1007	55.2509	-0.0241483	0.947534	0.329547	0.109657	0.30091	0.156455	0.395685	0.0330437
Q92974	ARHGEF2	S174	ARHGEF2:S174	30.2437	34.5941	34.6439	37.8668	35.323	36.0592	35.1416	32.6843	33.8869	35.8512	42.0072	35.3295	32.7471	35.4893	36.3394	-0.0310188	0.917713	-0.101692	0.629316	-0.00286511	0.992923	0.00217492	0.992932
P04406	GAPDH	T	GAPDH:T	132.778	125.295	134.869	132.23	136.008	135.092	128.274	143.656	134.458	124.173	135.464	138.212	134.364	116.452	115.713	-0.043144	0.813543	0.033153	0.843611	-0.0769762	0.602111	-0.104759	0.35489
O43741	PRKAB2	S39	PRKAB2:S39	52.3071	57.8839	51.5778	48.8794	62.0418	54.888	55.5963	51.4467	59.5174	57.7448	58.5735	51.1569	59.0259	49.107	55.2439	-0.0102228	0.973332	-0.034191	0.88028	-0.0784279	0.690902	0.0783326	0.610425
Q9UGU0	TCF20	S583	TCF20:S583	81.346	59.9533	88.0075	52.123	51.9461	79.9332	104.551	59.0135	64.3634	51.9059	65.34	87.206	53.9162	60.6743	58.0132	0.121188	0.776322	-0.200481	0.565598	-0.353863	0.269784	-0.480513	0.0743231
P19634	SLC9A1	S693	SLC9A1:S693	55.4172	62.7599	55.6191	65.4535	63.9914	56.3224	59.9951	60.6813	58.6846	70.3804	68.6647	55.5781	60.1499	59.5195	64.3813	-0.0114695	0.968917	-0.0260728	0.907371	0.0310674	0.883771	0.14536	0.297944
Q86TI0-2	TBC1D1	S	TBC1D1:S	142.192	167.37	148.061	184.121	186.269	139.969	146.108	160.033	161.192	167.12	161.806	146.025	170.925	179.377	189.196	0.0496917	0.80568	0.110237	0.47974	0.241739	0.0880425	0.290314	0.0231946
P18621	RPL17	S/Y	RPL17:S/Y	40.927	42.4266	37.5316	44.6261	50.2505	41.7559	36.7514	45.2862	35.3688	46.7835	42.7328	32.9426	37.0142	41.2749	41.8734	-0.169216	0.466143	-0.0717065	0.773818	-0.0549151	0.827565	0.143599	0.420629
Q5JTD0	TJAP1	S320	TJAP1:S320	51.7178	80.667	84.5724	90.8916	89.9332	57.289	80.0561	77.5203	91.6635	76.2765	65.8417	80.8823	90.4795	90.7641	90.2751	0.473631	0.0036177	0.534811	0.00115967	0.651565	0.000132442	0.5555	0.000426401
P36507	MAP2K2	T394	MAP2K2:T394	133.715	131.029	146.138	127.859	116.037	157.232	147.527	104.708	137.659	123.712	139.434	161.72	120.865	121.094	107.206	0.0309079	0.92064	-0.221515	0.237147	-0.153289	0.452458	-0.309897	0.0561105
Q9H2P0	ADNP	S709	ADNP:S709	16.1505	23.8615	31.0845	25.4223	26.0854	16.4145	24.9391	28.7813	26.0029	24.9379	17.6573	28.37	22.7619	26.9071	29.2229	0.616883	0.00430867	0.707043	0.00123899	0.641981	0.00230422	0.673958	0.000980911
Q9Y5W7	SNX14	S485	SNX14:S485	24.7469	30.3233	32.4947	24.6029	21.8962	22.6259	27.0581	20.4342	22.1255	24.149	27.8707	20.0396	22.9112	22.5856	24.7711	0.0251239	0.960665	-0.0122428	0.976317	-0.114676	0.737637	-0.084222	0.759802
Q8IX03	WWC1	S947	WWC1:S947	50.7846	65.7244	44.2491	59.3094	66.1523	53.8079	36.0702	71.0867	65.8983	69.1925	63.3985	57.8842	76.2975	72.6122	68.8529	-0.112085	0.814098	0.156735	0.690633	0.237352	0.528001	0.287755	0.32737
Q8IX03	WWC1	S947	WWC1:S947	50.7846	65.7244	44.2491	59.3094	66.1523	53.8079	36.0702	71.0867	65.8983	69.1925	63.3985	57.8842	76.2975	72.6122	68.8529	-0.112085	0.814098	0.156735	0.690633	0.237352	0.528001	0.287755	0.32737
Q8IX03	WWC1	S947	WWC1:S947	50.7846	65.7244	44.2491	59.3094	66.1523	53.8079	36.0702	71.0867	65.8983	69.1925	63.3985	57.8842	76.2975	72.6122	68.8529	-0.112085	0.814098	0.156735	0.690633	0.237352	0.528001	0.287755	0.32737
Q8IX03	WWC1	S947	WWC1:S947	50.7846	65.7244	44.2491	59.3094	66.1523	53.8079	36.0702	71.0867	65.8983	69.1925	63.3985	57.8842	76.2975	72.6122	68.8529	-0.112085	0.814098	0.156735	0.690633	0.237352	0.528001	0.287755	0.32737
Q8IX03	WWC1	S947	WWC1:S947	50.7846	65.7244	44.2491	59.3094	66.1523	53.8079	36.0702	71.0867	65.8983	69.1925	63.3985	57.8842	76.2975	72.6122	68.8529	-0.112085	0.814098	0.156735	0.690633	0.237352	0.528001	0.287755	0.32737
Q9BZG1	RAB34	S244	RAB34:S244	50.3441	55.6923	53.7559	50.9174	56.2639	45.7612	64.2993	57.6983	55.6297	54.5204	59.7592	70.855	63.3321	58.2106	56.6957	0.294015	0.119593	0.170928	0.374167	0.0867299	0.693717	0.112379	0.501211
Q13111	CHAF1A	S141	CHAF1A:S141	151.422	137.84	159.143	150.167	167.732	153.474	152.287	152.27	151.483	152.315	148.222	154.651	136.217	165.837	150.415	-0.0285082	0.88838	-0.0204894	0.908445	0.0437185	0.779943	0.0526103	0.658344
Q96KQ7	EHMT2	S232	EHMT2:S232	129.089	130.387	130.276	151.038	159.027	129.027	127.586	150.844	153.316	168.534	134.092	132.02	146.055	142.103	164.394	-0.00807758	0.968917	0.120624	0.289864	0.186365	0.0936293	0.326735	0.00211394
P49792	RANBP2	T2293	RANBP2:T2293	21.4665	12.9789	15.9519	16.9382	8.77648	16.6227	20.659	15.8707	14.4131	16.3656	20.4152	23.0381	16.632	17.9242	14.2891	-0.0793103	0.898043	-0.26361	0.527228	-0.245105	0.567069	-0.609197	0.0629302
O43741	PRKAB2	T	PRKAB2:T	16.2761	25.9852	16.0959	17.4743	21.7793	21.1568	15.2791	25.1085	22.4838	23.2254	24.6121	14.407	20.0568	18.2997	23.1114	-0.189075	0.686011	-0.0214293	0.966411	-0.0791015	0.86811	0.154673	0.646536
O75182	SIN3B	S122	SIN3B:S122	122.965	90.8472	92.3766	102.34	100.35	122.782	98.5287	100.31	102.442	89.6528	107.909	76.7515	77.8154	95.0809	87.3577	-0.415252	0.0189716	-0.391987	0.0234979	-0.23625	0.188517	-0.350561	0.0261297
O76024	WFS1	S32	WFS1:S32	76.7689	70.9732	65.4333	75.3953	55.4172	67.3938	75.86	72.9931	80.0899	61.0502	68.3988	77.9322	66.4085	78.8421	62.4821	0.0819077	0.642619	-0.0526521	0.756881	0.14265	0.326819	-0.247779	0.0423305
Q5T5X7	BEND3	Y499	BEND3:Y499	18.284	32.9912	20.5292	32.6403	23.3366	18.8234	24.8486	27.2733	21.439	31.3295	22.531	20.5737	34.5838	27.4516	33.6038	0.373676	0.338184	0.440083	0.216078	0.436254	0.230411	0.554574	0.0716914
Q15545	TAF7	S264	TAF7:S264	168.416	167.701	168.258	182.262	183.396	167.297	167.363	195.077	184.096	193.833	168.06	165.727	181.999	178.946	179.449	-0.00857848	0.963895	0.111746	0.294266	0.114194	0.295502	0.14331	0.114941
Q9ULU4	ZMYND8	S406	ZMYND8:S406	215.694	279.312	277.232	273.835	262.749	215.225	253.773	260.408	252.336	226.835	197.605	217.966	238.835	227.38	215.978	0.25069	0.134011	0.303474	0.0573616	0.25877	0.111221	0.16292	0.253394
Q05519; Q05519-2	Later	S207	NA:S207	47.7397	126.553	106.739	82.4941	68.2177	51.6893	122.066	99.3787	68.5668	60.6244	57.2184	128.72	107.368	94.5483	73.2131	1.27197	1.72016e-06	1.00397	1.04768e-05	0.640438	0.000540609	0.36687	0.0224826
P18887	XRCC1	S199	XRCC1:S199	22.0363	35.8893	35.4537	31.0659	28.5774	27.7113	32.5759	33.2576	36.5205	34.2022	31.8259	29.4739	33.2788	28.0587	29.6638	0.275414	0.265843	0.337888	0.137739	0.237309	0.32787	0.192372	0.345276
P18887	XRCC1	T198	XRCC1:T198;S229	32.244	41.3282	42.1035	53.5797	54.4283	40.2849	42.5963	42.481	44.7303	52.9486	41.3948	32.3117	40.3523	46.6223	53.4938	0.0270639	0.936733	0.141563	0.521521	0.351747	0.0740517	0.506534	0.00589916
P18887	XRCC1	S229	XRCC1:T198;S229	32.244	41.3282	42.1035	53.5797	54.4283	40.2849	42.5963	42.481	44.7303	52.9486	41.3948	32.3117	40.3523	46.6223	53.4938	0.0270639	0.936733	0.141563	0.521521	0.351747	0.0740517	0.506534	0.00589916
Q9BPX3	NCAPG	S1015	NCAPG:S1015	44.3127	49.5707	41.0051	50.6374	56.1731	42.8731	51.929	56.0042	49.0805	43.1908	59.0733	57.0568	57.4994	58.398	52.9319	0.129377	0.685446	0.0781955	0.802718	0.123659	0.669222	0.0648143	0.786959
Q9P1Y6	PHRF1	S793	PHRF1:S793	20.3324	45.8516	27.3655	26.8994	32.4056	17.2155	40.7762	32.2593	26.8858	31.1859	22.7777	44.8711	32.929	29.6774	37.0832	1.13179	1.47182e-05	0.622106	0.00259918	0.476223	0.0159475	0.744263	0.000293557
Q9BQ39	DDX50	S82	DDX50:S82	91.6394	103.571	93.9665	107.833	101.964	92.9614	89.0659	95.1321	99.4086	154.18	97.7878	66.5969	95.6667	96.0303	103.608	-0.146457	0.642296	0.0126142	0.972077	0.101776	0.733381	0.322448	0.133222
Q96KQ7	EHMT2	S173	EHMT2:S173	125.682	153.231	151.354	142.629	141.181	124.158	149.866	151.991	139.063	137.576	137.04	156.365	153.934	142.2	149.504	0.249247	0.016523	0.242556	0.017338	0.133123	0.208869	0.147134	0.103031
Q14676	MDC1	S168	MDC1:S168	89.2306	97.3863	93.5078	95.853	90.3512	84.1335	88.4146	102.243	92.8132	97.9295	93.8574	89.3622	90.5908	95.342	101.397	0.0423258	0.818194	0.0992308	0.477836	0.0891915	0.536051	0.116181	0.303335
Q52LW3	ARHGAP29	S1029	ARHGAP29:S1029	79.1658	87.071	88.0819	106.98	95.1101	70.9945	82.4399	91.732	99.3586	86.844	81.6877	90.6371	103.151	102.511	96.6949	0.167645	0.2578	0.286751	0.0345681	0.415639	0.00259347	0.266254	0.0303713
Q3T8J9-3	GON4L	S/T	GON4L:S/T	206.398	254.02	217.602	240.915	247.161	209.366	224.977	244.632	220.045	216.156	232.782	211.188	247.149	213.236	220.587	0.0876058	0.614701	0.129083	0.375534	0.0561149	0.739319	0.0761467	0.553403
P49792; Q99666	Later	T2153	NA:T2153	95.1654	194.823	168.491	192.415	176.755	80.4327	173.336	187.734	162.334	196.441	91.6034	147.369	191.584	197.523	196.705	0.942444	1.79486e-05	1.03717	5.37661e-06	1.04579	2.87176e-06	1.09468	8.43049e-07
Q6IAA8	LAMTOR1	S	LAMTOR1:S	44.4386	122.216	134.753	164.152	154.317	47.5795	119.545	147.041	147.171	144.572	52.2828	126.612	144.02	162.056	163.116	1.3549	3.8051e-08	1.56337	3.5363e-09	1.71544	7.37701e-10	1.6803	2.26871e-10
Q4AC94	C2CD3	S554	C2CD3:S554	44.4619	49.6794	47.8178	52.7176	47.8216	46.7512	40.9379	49.2309	46.1425	44.2374	50.9543	43.3834	48.3107	48.2039	55.4956	-0.0878497	0.696046	0.0342259	0.887193	0.0489179	0.821217	0.0495085	0.767517
P30414	NKTR	S463	NKTR:S463	57.8521	73.6928	62.9254	65.06	69.1781	63.3384	61.7157	62.3622	63.7328	72.117	64.4377	57.7726	68.2327	72.9148	70.7119	0.0513967	0.822249	0.0604738	0.75488	0.118888	0.49929	0.193084	0.159695
Q6P0N0	MIS18BP1	S	MIS18BP1:S	189.576	211.194	200.526	199.724	203.545	212.241	196.739	207.453	185.203	218.607	216.316	193.123	236.233	212.238	218.911	-0.0390825	0.838448	0.0583887	0.705469	-0.049607	0.753785	0.0541367	0.657868
P78312	FAM193A	S293	FAM193A:S293	59.2202	61.4742	53.878	67.9749	59.7904	64.7255	54.1294	70.0627	64.1536	64.8718	58.6393	60.0998	71.1209	69.2618	72.7037	-0.0561799	0.831729	0.085441	0.688697	0.1421	0.478856	0.109081	0.504093
Q9UKN8	GTF3C4	S611	GTF3C4:S611	82.0141	80.9357	85.4196	85.4497	74.8262	86.6267	85.3042	77.8382	83.7382	79.5701	92.065	76.6288	82.8822	88.9708	85.6124	-0.102019	0.507679	-0.0824093	0.580206	-0.0130141	0.944814	-0.119915	0.299787
Q6PKG0	LARP1	T649	LARP1:T649	128.521	136.231	126.949	150.312	181.624	142.367	127.141	149.769	143.953	164.672	141.758	141.078	154.177	164.483	167.474	-0.0286872	0.900976	0.0588426	0.725858	0.152151	0.296487	0.31648	0.012632
Q5SQI0	ATAT1	S315	ATAT1:S315	20.0114	20.7757	24.9997	23.949	24.7004	26.1966	28.5535	19.9922	27.3218	23.5043	27.6599	23.283	23.4683	25.8942	26.6843	-0.0233868	0.959288	-0.10198	0.729428	0.0748833	0.807683	0.0318187	0.900064
O15173	PGRMC2	T	PGRMC2:T	2703.85	2381.78	2530.46	2448.21	2417	2633.33	2490.48	2621.94	2613.14	2664	2724.16	2393.04	2627.77	2703.34	2540.24	-0.150136	0.0633068	-0.051282	0.572143	-0.0551537	0.541666	-0.0819796	0.240953
Q9Y618	NCOR2	S1251	NCOR2:S1251	159.949	199.022	175.511	174.632	193.274	162.389	198.482	168.077	186.29	181.619	151.587	194.216	176.129	193.397	185.517	0.320797	0.00225521	0.13337	0.186224	0.225406	0.0214766	0.24197	0.00886041
Q86Y07	VRK2	T397	VRK2:T397	17.2638	23.9084	24.1745	25.2335	24.918	18.351	19.9381	25.0724	23.7567	24.3755	22.6407	20.2052	20.2575	25.0937	25.0955	0.141747	0.589137	0.258504	0.233139	0.356158	0.0946008	0.362506	0.0538908
Q99569	PKP4	S776	PKP4:S776	206.259	229.344	219.384	235.419	242.253	192.7	235.791	261.459	220.023	252.187	214.77	218.892	236.469	240.731	228.435	0.157212	0.218122	0.222696	0.059752	0.182234	0.133354	0.236396	0.0280735
O15173	PGRMC2	S208	PGRMC2:S208;T211	177.081	172.875	167.176	163.319	170.316	176.877	157.609	174.957	176.902	171.957	173.238	158.982	179.106	179.647	167.748	-0.108326	0.34579	-0.0169092	0.90803	-0.0213694	0.87741	-0.0477872	0.621331
O15173	PGRMC2	T211	PGRMC2:S208;T211	177.081	172.875	167.176	163.319	170.316	176.877	157.609	174.957	176.902	171.957	173.238	158.982	179.106	179.647	167.748	-0.108326	0.34579	-0.0169092	0.90803	-0.0213694	0.87741	-0.0477872	0.621331
Q9P2B4	CTTNBP2NL	S/Y	CTTNBP2NL:S/Y	119.75	130.269	143.476	144.971	144.705	119.988	132.78	136.204	142.008	137.582	107.842	131.901	129.447	142.409	144.78	0.186047	0.0937157	0.2357	0.0279395	0.306646	0.00447764	0.298475	0.00362786
Q86TI0; Q86TI0-2	Later	S566	NA:S566;S570	34.5804	44.5768	34.6742	38.1428	40.2419	37.5767	35.4238	36.6723	37.8105	38.0886	34.124	34.0264	41.6187	36.8313	38.7418	0.0923608	0.696046	0.0850679	0.691845	0.0868502	0.688945	0.140456	0.382278
Q86TI0; Q86TI0-2	Later	S570	NA:S566;S570	34.5804	44.5768	34.6742	38.1428	40.2419	37.5767	35.4238	36.6723	37.8105	38.0886	34.124	34.0264	41.6187	36.8313	38.7418	0.0923608	0.696046	0.0850679	0.691845	0.0868502	0.688945	0.140456	0.382278
Q9UPY8	MAPRE3	T	MAPRE3:T	51.2025	53.9364	58.229	67.4109	61.6184	43.7201	57.98	64.7326	57.3152	64.7983	64.2906	59.7628	58.1594	65.43	69.463	0.125647	0.606013	0.202374	0.314945	0.27091	0.174106	0.31548	0.0654369
Q9C0C9	UBE2O	S87	UBE2O:S87;S89	14.4244	12.4947	17.391	13.7998	18.0754	13.6635	13.3429	16.1914	20.8381	17.9847	18.5068	17.9195	14.2396	18.7926	19.4647	-0.0959954	0.82594	0.0455244	0.916572	0.189044	0.580973	0.264918	0.314907
Q9C0C9	UBE2O	S89	UBE2O:S87;S89	14.4244	12.4947	17.391	13.7998	18.0754	13.6635	13.3429	16.1914	20.8381	17.9847	18.5068	17.9195	14.2396	18.7926	19.4647	-0.0959954	0.82594	0.0455244	0.916572	0.189044	0.580973	0.264918	0.314907
Q9BXP5	SRRT	T544	SRRT:T544	46.864	65.5192	40.9126	61.752	62.1684	50.788	36.9906	69.7149	55.051	73.724	73.4253	46.2086	73.2851	67.2813	69.0708	-0.214002	0.646965	0.0860951	0.860844	0.129405	0.774333	0.285716	0.379373
Q9ULI0	ATAD2B	S16	ATAD2B:S16	23.2564	24.5476	23.0134	28.8247	28.6204	21.8096	18.4942	20.2391	29.889	27.5431	18.1684	21.6549	26.6106	20.9564	25.9427	0.0311094	0.945547	0.142534	0.64127	0.323428	0.230782	0.383347	0.0931303
Q96KQ7	EHMT2	T	EHMT2:T	27.7089	27.8634	26.4985	25.7458	30.7739	28.072	31.1167	26.5298	28.4822	32.042	34.58	29.8033	31.5472	28.949	35.4616	-0.0192958	0.956736	-0.0927939	0.687791	-0.113834	0.613572	0.12617	0.470767
Q92615	LARP4B	S451	LARP4B:S451	25.3592	47.8989	55.9483	64.8913	71.9365	21.4983	41.9285	52.3982	68.3611	56.6941	25.0916	50.3716	51.8734	66.7942	80.872	0.9622	5.42686e-05	1.15822	6.43783e-06	1.479	2.39987e-07	1.53054	7.96976e-08
Q99459	CDC5L	T377	CDC5L:T377	57.1133	78.6551	63.1963	63.3731	81.6074	64.424	58.4283	84.9744	67.5397	82.4172	65.987	74.7998	69.0584	76.3756	83.6013	0.167212	0.47761	0.203693	0.330336	0.143037	0.531694	0.403854	0.0257627
O95819-3; O95819-4	Later	S949	NA:S949	30.5908	32.7947	36.2471	36.0469	44.2164	26.7522	29.9289	42.4083	32.996	42.8051	28.4374	33.6644	37.3118	34.9804	39.3185	0.168561	0.366836	0.433767	0.00904001	0.27939	0.0921636	0.559011	0.000666784
P17844	DDX5	S480	DDX5:S480	259.175	279.512	266.458	286.177	280.126	266.587	245.088	285.295	264.022	280.595	247.112	223.112	243.652	272.847	282.085	-0.0532405	0.765284	0.0391612	0.812329	0.0906525	0.533284	0.125664	0.267495
Q9NXH8	TOR4A	S/T	TOR4A:S/T	72.3533	80.6149	75.6455	68.9432	76.5415	73.0426	72.3155	76.841	70.1418	67.6332	80.816	81.6048	71.6654	75.8847	68.9127	0.051855	0.788265	-0.0120107	0.953109	-0.0729827	0.652085	-0.0865649	0.48766
Q9NUQ6	SPATS2L	S159	SPATS2L:S159	23.5116	25.3741	21.4174	26.0406	27.1244	19.4329	25.7996	22.1008	29.3405	22.9075	22.4682	26.9496	30.4508	28.5877	32.3417	0.260404	0.340857	0.163204	0.556201	0.363099	0.146046	0.323017	0.13346
Q96JY6	PDLIM2	S266	PDLIM2:S266	86.0911	107.086	76.3785	104.421	111.132	83.3452	96.1584	109.124	105.268	109.963	87.0289	99.3301	126.557	93.0563	146.267	0.237296	0.374664	0.252107	0.302292	0.23733	0.347254	0.505744	0.0183987
O00178	GTPBP1	S/T	GTPBP1:S/T	73.2271	79.7901	79.8159	72.6629	77.7416	86.0902	68.1409	73.5623	79.6739	80.4235	84.6797	76.1875	76.9823	65.5027	75.3017	-0.121987	0.497606	-0.0800252	0.657782	-0.164455	0.307957	-0.0604191	0.678457
Q9Y6G9	DYNC1LI1	S207	DYNC1LI1:S207	265.159	301.067	257.809	331.996	318.547	253.889	227.165	306.798	300.805	322.156	328.635	265.633	327.558	309.259	353.41	-0.094759	0.694908	0.0759351	0.733618	0.160423	0.425096	0.237689	0.13943
Q12769	NUP160	S1157	NUP160:S1157	48.5993	50.435	43.358	50.0092	53.0688	48.0746	48.1959	45.793	45.3402	55.2769	48.7446	42.6805	53.4751	52.9314	51.9391	-0.0448476	0.856608	-0.0337197	0.881104	0.0252182	0.911414	0.139969	0.332186
Q2M2I8	AAK1	T640	AAK1:T640	18.1905	23.1617	15.8222	16.1444	18.5721	16.3316	17.2397	17.7001	20.4229	23.2047	22.2561	27.8998	23.8288	18.6538	17.0284	0.250895	0.513624	0.00445674	0.99305	-0.0347847	0.940835	0.0501508	0.881537
Q13177	PAK2	T	PAK2:T	29.448	31.7096	24.5711	40.3814	46.459	33.5672	26.1819	37.95	35.4718	39.3926	31.6591	32.383	32.0055	36.7759	41.7095	-0.0730386	0.831312	-0.0228201	0.946534	0.250427	0.305643	0.428806	0.0374757
Q96L91	EP400	S3134	EP400:S3134	30.3412	36.9894	30.2041	45.719	44.8623	30.9289	31.6984	35.8274	34.284	47.0576	28.5367	32.491	43.867	43.3534	44.547	0.169504	0.516293	0.275298	0.21669	0.447809	0.0369403	0.60407	0.00364255
Q15596	NCOA2	S699	NCOA2:S699	45.4856	48.473	46.6362	63.428	60.1668	53.9234	49.0538	50.8637	56.2716	86.8359	48.2288	48.1293	47.7563	65.8616	58.7108	-0.0159187	0.966714	-0.0208133	0.945761	0.330249	0.112128	0.458222	0.0153052
P48634	PRRC2A	S1219	PRRC2A:S1219	138.334	125.04	124.069	138.686	127.942	137.233	136.805	134.996	132.827	133.629	131.637	135.744	141.326	134.217	137.576	-0.0353183	0.831729	-0.0260938	0.863723	-0.0051388	0.976751	-0.0291356	0.792604
Q96QC0	PPP1R10	S	PPP1R10:S	33.2594	40.9641	44.8988	40.2521	30.251	45.6911	53.7768	42.9459	40.809	35.9237	38.5328	48.8084	46.9165	41.9771	41.4249	0.292238	0.212133	0.209178	0.364222	0.0785983	0.773813	-0.126447	0.533074
P08670	VIM	S	VIM:S	2065.38	2281.35	2194.58	2320.27	2566.66	1966.62	2011.31	2434.34	2416.37	2502.66	2067.87	2225.73	2391.76	2399.23	2584.36	0.0940114	0.333912	0.201758	0.0202331	0.226479	0.00879966	0.327631	0.000262432
O60502	OGA	T709	OGA:T709	19.0976	28.9681	21.5278	24.2296	22.983	27.6251	22.9556	28.702	26.7907	26.2671	32.3437	22.0671	24.9621	24.3224	21.094	-0.0725477	0.873439	-0.0485879	0.905476	-0.0373562	0.927043	-0.140732	0.603641
Q9NWZ5	UCKL1	S56	UCKL1:S56	22.417	17.5836	29.0291	22.3995	24.4171	24.5894	24.6953	20.778	24.5658	16.0082	24.3929	23.5923	20.4912	23.6353	24.025	-0.130769	0.746194	-0.0405104	0.925309	-0.0160103	0.970981	-0.172618	0.522846
Q99666	RGPD5	S1742	RGPD5:S1742	16.3319	22.3381	18.8105	22.8941	20.7968	22.3119	17.4061	19.1267	21.9618	24.5757	18.2193	18.2912	19.228	20.8581	19.9838	0.0330919	0.933808	0.0197856	0.9544	0.219869	0.377202	0.207153	0.312175
O75528	TADA3	S280	TADA3:S280	253.913	284.779	257.215	300.379	288.816	254.201	257.192	291.902	273.944	267.461	253.813	239.387	293.31	271.364	276.775	0.0326546	0.859228	0.142271	0.245834	0.148941	0.231634	0.128042	0.225262
Q9UK61	TASOR	S927	TASOR:S927	120.84	131.742	123.48	129.469	146.147	117.021	113.07	118.915	112.19	134.397	125.661	120.623	135.736	154.604	163.658	0.00535079	0.986868	0.0552089	0.804526	0.112575	0.57405	0.285072	0.0624998
Q9H9J4	USP42	S615	USP42:S615	41.7738	46.1119	42.8829	49.018	50.2703	36.3538	43.6131	43.7298	41.0925	47.3537	46.5411	37.5245	41.2525	39.89	44.4132	0.0315082	0.921134	0.0434307	0.864195	0.0616671	0.794233	0.193654	0.243084
Q8NAV2	C8orf58	S233	C8orf58:S233	11.8346	14.8768	17.8472	9.73903	10.4773	10.3377	16.6097	12.5142	12.8412	11.173	11.743	10.6771	14.8668	15.506	13.8018	0.292295	0.461974	0.402876	0.246802	0.144243	0.728488	0.0564732	0.873966
Q9UNF1	MAGED2	S265	MAGED2:S265	27.9476	33.0179	31.8129	25.4704	21.8319	35.2525	35.1939	28.9485	24.4463	25.8332	26.0581	28.4657	33.4727	31.528	29.7981	0.121873	0.704583	0.0879699	0.773273	-0.129036	0.653995	-0.203763	0.347886
Q9UNF1	MAGED2	S	MAGED2:S	66.387	89.3862	66.8788	85.897	93.5601	73.7742	66.837	92.5911	76.3635	82.9528	80.2756	76.1634	86.0008	85.0253	89.531	0.0702726	0.809701	0.145931	0.521853	0.168134	0.458665	0.273864	0.125258
P23508	MCC	S294	MCC:S294	23.0247	28.5404	30.0362	33.8495	28.6115	33.6646	38.138	33.2957	31.8544	30.8492	30.6561	35.873	38.5772	28.9577	32.0691	0.238849	0.387566	0.233066	0.359802	0.131328	0.647372	0.0841409	0.722969
Q8WXI9	GATAD2B	S486	GATAD2B:S486	26.8057	37.4897	41.3884	44.4185	46.1851	38.7616	39.3754	35.6393	44.5823	45.7988	35.2975	37.6869	41.7179	46.6562	44.3903	0.200371	0.35441	0.248875	0.204377	0.444321	0.0191989	0.452081	0.0111477
P48681	NES	T	NES:T	100.577	86.879	93.3023	96.0387	87.8874	100.659	96.2105	96.4846	93.8742	93.721	96.6677	91.3036	87.5708	97.78	93.5515	-0.119597	0.352517	-0.104002	0.394006	-0.0502608	0.720351	-0.114959	0.257419
Q86Y91; Q86Y91-6	Later	S404	NA:S404	79.4376	95.0834	91.7547	103.567	93.4444	78.8247	88.0858	94.5373	95.0377	85.1865	75.3477	93.0886	106.441	88.4595	98.5289	0.241559	0.0883326	0.322872	0.0189464	0.294658	0.0298587	0.244416	0.0473233
Q8NEM2	SHCBP1	T573	SHCBP1:T573	19.5526	28.5625	24.8845	21.3115	18.0408	22.1758	25.8337	22.9198	22.9447	22.6425	23.0071	23.341	28.0674	22.4563	24.2716	0.262607	0.272063	0.227439	0.319657	0.0461656	0.876661	-0.00295373	0.99207
Q8IUG5	MYO18B	S20	MYO18B:S20;S24	65.5268	71.1481	56.6792	70.1813	73.1942	78.0711	58.1392	62.7526	77.0256	74.4973	82.6333	58.7868	67.3653	78.211	72.7926	-0.265923	0.133375	-0.273032	0.107012	6.64998e-05	0.999772	-0.0302962	0.864844
Q8IUG5	MYO18B	S24	MYO18B:S20;S24	65.5268	71.1481	56.6792	70.1813	73.1942	78.0711	58.1392	62.7526	77.0256	74.4973	82.6333	58.7868	67.3653	78.211	72.7926	-0.265923	0.133375	-0.273032	0.107012	6.64998e-05	0.999772	-0.0302962	0.864844
Q9P270	SLAIN2	S391	SLAIN2:S391	46.5222	53.6535	46.2925	58.904	64.2291	41.8897	52.219	57.0942	52.0834	61.2753	46.4346	50.7716	62.4271	53.8325	74.8876	0.217517	0.269699	0.28886	0.108985	0.289318	0.113281	0.567848	0.00130182
O94915	FRYL	S844	FRYL:S844	56.9292	56.6405	53.422	57.888	52.7353	58.7113	59.7556	60.0291	60.4734	54.8395	56.0102	52.3066	56.9882	56.7802	60.51	-0.0268653	0.908762	-0.0115785	0.957039	0.0288193	0.878699	-0.0324447	0.817357
P49116	NR2C2	S19	NR2C2:S19	11.54	13.7277	18.4895	13.3889	16.5664	17.0717	14.3208	15.7239	16.1521	14.6299	14.4135	14.5528	16.2882	24.6436	16.767	0.0036116	0.995767	0.245943	0.485884	0.30277	0.380849	0.172381	0.561413
P55196	AFDN	S424	AFDN:S424	45.0471	42.8955	47.4767	41.355	37.1501	42.3629	40.574	45.2894	36.8344	45.394	42.3965	38.1506	44.3668	43.0132	40.739	-0.0950313	0.645865	0.0792309	0.681352	-0.10143	0.587206	-0.0786346	0.603994
P49116	NR2C2	S55	NR2C2:S55	23.1837	24.1419	16.9412	21.0604	23.5976	25.3032	16.4366	17.6545	22.8721	17.0395	16.5429	14.8926	18.4241	17.6777	13.9927	-0.238533	0.578572	-0.272157	0.479231	-0.062865	0.895162	-0.26215	0.401963
Q460N5-1	PARP14	S33	PARP14:S33	61.3129	64.4236	45.1221	56.4645	64.8196	47.8561	49.121	62.8442	64.4665	65.099	55.5877	58.8644	63.6901	52.4291	69.9773	0.0638883	0.85346	0.0490086	0.876754	0.0755336	0.791005	0.285432	0.154154
Q8WWM7	ATXN2L	S	ATXN2L:S	126.543	142.217	155.175	168.937	174.152	128.635	132.666	159.683	156.019	172.645	137.759	144.777	155.243	171.532	181.39	0.09489	0.443244	0.259525	0.014485	0.33721	0.00181915	0.427399	0.000138111
O00512	BCL9	S278	BCL9:S278	63.4383	61.2795	54.7838	59.5689	66.8356	60.3619	52.487	63.9751	52.2128	65.4121	62.7396	52.4678	62.6505	61.0359	62.9308	-0.169857	0.3135	-0.0432606	0.828944	-0.11325	0.513658	0.0651902	0.654006
Q9UKX7	NUP50	T246	NUP50:T246	17.8047	33.1386	25.3337	32.3932	45.0932	26.7342	29.5926	29.5103	24.298	41.6137	21.7773	28.2106	26.6999	36.2119	47.201	0.472074	0.0708391	0.315115	0.227745	0.486409	0.0558833	1.03167	0.000133409
Q9H6F5	CCDC86	S91	CCDC86:S91	92.4125	71.2028	86.3498	72.6145	60.3705	86.6339	92.6064	66.7245	68.6046	64.4451	69.917	85.3102	60.0651	69.9539	60.4661	0.00236693	0.995767	-0.231243	0.296454	-0.227899	0.317124	-0.416875	0.0305217
Q9ULJ3	ZBTB21	S1003	ZBTB21:S1003	61.3114	69.2444	56.8673	63.3991	66.3702	63.7712	58.6187	54.6108	64.5864	59.5014	64.5447	51.2721	58.8259	56.0251	66.2888	-0.092709	0.673101	-0.155374	0.381878	-0.0458649	0.83016	0.017622	0.921205
Q9P2N5	RBM27	T447	RBM27:T447	12.4692	16.818	16.117	15.1373	13.5868	8.46047	17.1379	12.4146	12.327	12.3512	11.467	12.1102	17.2464	17.4399	18.1265	0.509587	0.158682	0.504086	0.144297	0.47589	0.178892	0.443432	0.144625
Q99719-2	SEPTIN5	S234	SEPTIN5:S234	486.667	441.358	413.581	475.803	479.407	535.804	446.778	480.337	453.481	503.948	566.661	431.488	490.063	502.182	485.47	-0.265433	0.023534	-0.200647	0.0802019	-0.149171	0.212951	-0.111072	0.279943
O60353	FZD6	S629	FZD6:S629	57.5795	57.5439	67.6285	58.0767	65.7672	72.7853	61.1737	66.898	60.2403	63.4765	65.2115	71.3331	69.6885	71.0222	67.0178	-0.0407269	0.882439	0.0687296	0.746744	-0.0457901	0.835976	0.0112694	0.949672
P98174	FGD1	S135	FGD1:S135;S145	24.2747	24.8365	21.9504	32.4876	29.2244	22.7972	23.4928	32.1261	20.9893	25.0262	28.8916	23.673	29.0666	26.9379	29.7123	-0.0703484	0.867934	0.119465	0.710914	0.0667401	0.851801	0.14757	0.556272
P98174	FGD1	S145	FGD1:S135;S145	24.2747	24.8365	21.9504	32.4876	29.2244	22.7972	23.4928	32.1261	20.9893	25.0262	28.8916	23.673	29.0666	26.9379	29.7123	-0.0703484	0.867934	0.119465	0.710914	0.0667401	0.851801	0.14757	0.556272
A0AUZ9	KANSL1L	S	KANSL1L:S	14.4785	20.6905	11.7072	17.3049	20.9267	15.1441	13.3824	14.9441	19.1232	16.5344	17.4003	16.7923	17.4646	15.2648	13.0712	0.0951084	0.847197	-0.106789	0.801088	0.13498	0.736369	0.0818081	0.802255
Q9UHB6	LIMA1	S132	LIMA1:S132	168.698	145.681	170.044	147.083	157.342	137.448	162.38	148.926	161.953	155.896	150.387	160.8	147.637	173.359	161.764	0.0418107	0.845798	0.0335159	0.862192	0.0813174	0.625262	0.0621244	0.646141
Q5T200	ZC3H13	S1208	ZC3H13:S1208	37.4939	20.1546	37.1041	19.0059	15.3841	31.0156	28.65	20.2439	30.1364	24.125	30.5911	44.4296	21.3116	20.8875	23.4138	-0.157197	0.809682	-0.384016	0.434671	-0.524053	0.272329	-0.677812	0.0900968
Q99759	MAP3K3	S337	MAP3K3:S337	32.6076	42.6431	39.463	38.8326	34.0837	38.5049	47.8517	34.2754	37.9251	35.6919	37.1616	45.2146	43.1725	37.3793	36.2074	0.327869	0.0563432	0.107907	0.576968	0.079533	0.694975	-0.0277007	0.875016
Q96C24	SYTL4	S488	SYTL4:S488	15.6033	19.5436	18.5548	18.2228	25.1392	18.4842	16.2803	22.2462	20.1922	20.1858	19.4352	15.4226	24.7198	19.2643	23.0119	-0.0639812	0.863814	0.288068	0.238147	0.112888	0.694878	0.352949	0.0931303
Q15772	SPEG	S390	SPEG:S390	49.0832	34.7386	47.7139	37.9972	34.9938	40.7861	35.2826	33.5596	34.3929	33.7468	36.9719	40.7024	35.4242	35.5232	34.724	-0.189708	0.455164	-0.127955	0.614538	-0.224323	0.333062	-0.283984	0.138432
P82970	HMGN5	T31	HMGN5:T31	24.5513	41.0224	35.4582	46.622	51.4496	18.0312	34.7454	36.3547	41.9809	50.2236	19.2296	34.7104	37.9668	38.1836	56.0058	0.846325	0.000237054	0.841124	0.000188687	1.04469	1.42942e-05	1.36249	4.15401e-07
P82970	HMGN5	T31	HMGN5:T31	24.5513	41.0224	35.4582	46.622	51.4496	18.0312	34.7454	36.3547	41.9809	50.2236	19.2296	34.7104	37.9668	38.1836	56.0058	0.846325	0.000237054	0.841124	0.000188687	1.04469	1.42942e-05	1.36249	4.15401e-07
Q5VUA4	ZNF318	S1896	ZNF318:S1896	45.7347	78.4488	64.4796	68.9289	68.2313	47.914	70.3404	67.7639	54.2643	64.6317	37.5577	66.8224	65.4719	68.4844	76.4197	0.721197	0.000516196	0.59913	0.00197183	0.546014	0.00357276	0.677925	0.000356956
Q09666	AHNAK	S5448	AHNAK:S5448	231.425	223.269	235.893	250.434	220.348	284.437	254.144	215.201	238.264	225.251	232.21	240.805	206.794	232.805	232.222	-0.0539302	0.773026	-0.180692	0.181715	-0.0459905	0.783233	-0.135756	0.250758
P49023	PXN	S258	PXN:S258	253.188	317.225	222.414	296.995	356.712	247.855	210.267	304.193	311.519	349.937	296.695	246.119	335.159	293.012	388.098	-0.0605353	0.86575	0.0947973	0.736011	0.180676	0.484659	0.459861	0.0263221
Q3KQU3	MAP7D1	S460	MAP7D1:S460	79.5129	100.937	117.892	121.155	112.125	68.8573	100.189	105.933	123.627	120.629	72.3028	111.361	113.014	104.942	107.884	0.502788	0.00100228	0.611352	0.000136537	0.663128	4.09356e-05	0.627364	4.74099e-05
Q9UKI2	CDC42EP3	S144	CDC42EP3:S144	7.18643	16.6071	17.4306	9.13432	15.1066	16.2842	17.6925	13.7893	12.0439	10.8766	11.2635	14.9732	11.1007	11.1654	9.89016	0.579614	0.191559	0.339115	0.459942	-0.0339247	0.956977	0.100664	0.810069
P05455	SSB	S92	SSB:S92	104.666	118.657	123.215	152.062	145.939	99.3936	93.2958	144.153	146.108	138.24	155.55	146.907	161.821	153.157	154.625	0.00239648	0.996563	0.276262	0.311903	0.35744	0.186518	0.31564	0.173436
Q96RT1	ERBIN	S715	ERBIN:S715	37.9946	37.684	35.1159	37.5905	33.6254	35.6506	32.6373	35.8661	34.3799	34.8684	43.3178	33.5116	40.7759	33.1512	38.0244	-0.169851	0.400638	-0.0640752	0.772438	-0.151229	0.440264	-0.132096	0.404457
O94979	SEC31A	S1163	SEC31A:S1163	49.0428	61.0948	65.4999	68.1595	73.9934	51.7213	69.083	70.8052	61.734	75.6957	42.8261	69.3303	81.79	69.0779	80.0599	0.476525	0.00498892	0.601327	0.000659738	0.473305	0.00387269	0.681799	9.69605e-05
Q9UPN3	MACF1	S3331	MACF1:S3331	11.0579	13.2793	13.166	11.9018	14.7518	13.0419	11.8051	12.2015	14.9665	14.2793	13.2791	10.2146	17.1832	10.0393	10.7761	-0.0860539	0.859228	0.175826	0.635982	-0.0329375	0.942259	0.0817523	0.793406
Q96NE9	FRMD6	S	FRMD6:S	246.546	229.66	232.18	220.312	231.722	226.421	216.04	209.541	241.979	223.804	228.007	209.818	212.1	213.621	217.921	-0.096671	0.45736	-0.100908	0.395692	-0.0534888	0.691249	-0.0571696	0.584527
P02545-2; P02545	Later	S390	NA:S390;S392	3975.88	4500.69	4307.06	4099.49	4210.01	3890.12	4156.33	4425.65	4301.9	4346	4151.95	4372.83	4465.86	4551.94	4703	0.116381	0.196269	0.135551	0.108377	0.107341	0.223405	0.140738	0.0612757
P02545-2; P02545	Later	S392	NA:S390;S392	3975.88	4500.69	4307.06	4099.49	4210.01	3890.12	4156.33	4425.65	4301.9	4346	4151.95	4372.83	4465.86	4551.94	4703	0.116381	0.196269	0.135551	0.108377	0.107341	0.223405	0.140738	0.0612757
P63000-2	RAC1	S71	RAC1:S71	53.8367	43.2935	65.2214	46.9975	43.7165	72.1031	69.0163	40.7667	50.9694	33.2632	56.7414	60.6225	38.7732	50.9126	42.5847	-0.0940375	0.843775	-0.365085	0.261291	-0.284272	0.413846	-0.610204	0.0315724
P63000-2	RAC1	S71	RAC1:S71	53.8367	43.2935	65.2214	46.9975	43.7165	72.1031	69.0163	40.7667	50.9694	33.2632	56.7414	60.6225	38.7732	50.9126	42.5847	-0.0940375	0.843775	-0.365085	0.261291	-0.284272	0.413846	-0.610204	0.0315724
P63000-2	RAC1	S71	RAC1:S71	53.8367	43.2935	65.2214	46.9975	43.7165	72.1031	69.0163	40.7667	50.9694	33.2632	56.7414	60.6225	38.7732	50.9126	42.5847	-0.0940375	0.843775	-0.365085	0.261291	-0.284272	0.413846	-0.610204	0.0315724
Q9Y679	AUP1	S	AUP1:S	802.474	886.148	844.171	939.925	927.872	793.213	816.81	912.403	892.256	901.991	797.649	780.347	909.942	942.812	918.768	0.0512488	0.64881	0.155021	0.0740193	0.213019	0.0135195	0.199608	0.0130059
O14639-3	ABLIM1	T	ABLIM1:T	302.59	289.089	309.812	305.505	330.315	276.675	286.872	310.816	297.424	329.426	277.763	259.814	286.263	296.091	315.294	-0.0366714	0.798928	0.0817926	0.46078	0.0701138	0.543748	0.187027	0.0382743
O14639-3	ABLIM1	T33	ABLIM1:T33;S47;S51	103.828	102.227	143.711	142.153	118.045	119.26	126.457	112.341	115.804	124.387	119.693	108.107	97.2353	105.277	110.906	-0.0282501	0.940354	0.027651	0.930623	0.0752276	0.781621	0.0452861	0.839458
O14639-3	ABLIM1	S47	ABLIM1:T33;S47;S51	103.828	102.227	143.711	142.153	118.045	119.26	126.457	112.341	115.804	124.387	119.693	108.107	97.2353	105.277	110.906	-0.0282501	0.940354	0.027651	0.930623	0.0752276	0.781621	0.0452861	0.839458
O14639-3	ABLIM1	S51	ABLIM1:T33;S47;S51	103.828	102.227	143.711	142.153	118.045	119.26	126.457	112.341	115.804	124.387	119.693	108.107	97.2353	105.277	110.906	-0.0282501	0.940354	0.027651	0.930623	0.0752276	0.781621	0.0452861	0.839458
Q52LW3	ARHGAP29	S1019	ARHGAP29:S1019	278.582	103.268	104.35	105.521	114.278	104.616	95.8109	111.169	107.936	110.763	107.46	97.4011	97.6585	115.03	107.991	-0.566779	0.168809	-0.488998	0.221986	-0.419093	0.315498	-0.398683	0.251496
P02545-2; P02545	Later	S390	NA:S390	1037.6	984.803	894.403	884.201	800.511	949.185	935.657	936.239	838.901	897.973	981.35	949.704	950.787	867.286	817.522	-0.0477784	0.6853	-0.0932346	0.315761	-0.195749	0.02584	-0.23926	0.00459501
P49792	RANBP2	S833	RANBP2:S833	15.9514	18.9106	18.7409	14.4113	14.7305	16.9146	23.3306	17.4348	18.8973	14.0423	16.1878	24.0598	19.3364	19.0326	17.3891	0.427061	0.0788153	0.17754	0.504471	0.0823316	0.781621	-0.093363	0.683103
Q02880	TOP2B	S1236	TOP2B:S1236	89.6663	101.494	121.723	137.121	171.202	91.3838	104.68	118.018	143.859	163.896	89.9911	116.056	121.193	133.879	172.963	0.247232	0.0266218	0.413136	0.000506901	0.613505	6.57145e-06	0.906145	4.74994e-08
Q8WUF5	PPP1R13L	S358	PPP1R13L:S358	109.03	136.733	121.982	126.031	114.319	106.709	115.181	113.323	129.697	127.187	94.2871	128.372	112.429	105.137	114.315	0.294019	0.0606914	0.167529	0.289864	0.215886	0.170966	0.199833	0.139451
Q7Z5L9	IRF2BP2	S406	IRF2BP2:S406	184.012	215.061	204.762	197.768	230.099	177.228	193.478	210.252	216.556	215.293	207.058	197.209	211.235	216.227	217.485	0.0937331	0.489641	0.143161	0.222856	0.151886	0.202053	0.224678	0.0301004
Q9H1B7	IRF2BPL	S215	IRF2BPL:S215	72.6259	77.7961	89.5951	81.4431	91.0869	77.2333	78.272	85.2917	89.233	86.8194	81.9647	72.6481	83.8062	95.0701	84.8292	-0.0185308	0.934565	0.15939	0.228134	0.195883	0.137357	0.181703	0.111224
O60784	TOM1	S462	TOM1:S462	53.3474	62.4234	63.4391	65.3163	60.8111	56.6561	64.1368	62.1042	53.7587	60.435	43.6554	53.0707	54.7944	58.6529	56.6255	0.229115	0.250125	0.23676	0.205507	0.214111	0.268417	0.21912	0.17744
Q15910	EZH2	T367	EZH2:T367	114.816	107.256	149.262	104.313	134.337	134.964	172.484	103.638	125.738	119.347	118.473	172.376	117.039	136.642	122.293	0.265541	0.384482	-0.00668604	0.986546	-0.011572	0.977122	0.0316375	0.910238
Q15910	EZH2	T367	EZH2:T367	114.816	107.256	149.262	104.313	134.337	134.964	172.484	103.638	125.738	119.347	118.473	172.376	117.039	136.642	122.293	0.265541	0.384482	-0.00668604	0.986546	-0.011572	0.977122	0.0316375	0.910238
Q96N67-6	DOCK7	S864	DOCK7:S864	60.3144	57.0397	56.4512	62.146	56.9693	60.4316	57.7783	52.3675	54.8134	50.8435	56.5695	44.6352	52.0633	51.6875	48.8955	-0.162386	0.429045	-0.140629	0.469873	-0.0759423	0.725381	-0.180627	0.248719
Q96DR7	ARHGEF26	S222	ARHGEF26:S222	41.5831	55.2307	34.8709	41.329	39.5117	32.3278	33.9342	48.6626	38.0905	42.9453	45.5908	34.1844	42.2946	41.1837	37.6853	0.0213441	0.968668	0.0759326	0.841062	0.0270478	0.948401	0.0204227	0.944834
O60934	NBN	S432	NBN:S432	18.2786	16.3006	25.8717	16.7116	20.536	15.8058	29.6833	19.9173	28.7786	21.2144	24.9929	37.4296	18.9159	27.9892	20.0222	0.442209	0.368219	0.14429	0.79528	0.29953	0.546262	0.090889	0.838909
Q5VWG9	TAF3	T237	TAF3:T237;S243	26.0542	28.8674	25.1223	25.6675	30.1017	29.892	25.9641	23.0999	25.3705	28.4753	24.4465	21.6492	19.4398	21.1654	25.007	-0.0768775	0.821718	-0.251677	0.294725	-0.155365	0.561754	0.0569959	0.806374
Q5VWG9	TAF3	S243	TAF3:T237;S243	26.0542	28.8674	25.1223	25.6675	30.1017	29.892	25.9641	23.0999	25.3705	28.4753	24.4465	21.6492	19.4398	21.1654	25.007	-0.0768775	0.821718	-0.251677	0.294725	-0.155365	0.561754	0.0569959	0.806374
P25054	APC	S2512	APC:S2512	96.0282	104.992	106.122	107.387	115.459	92.6966	98.1271	102.48	107.175	95.9245	100.157	87.7928	114.85	115.446	105.968	0.00693222	0.97938	0.162146	0.265185	0.191874	0.187164	0.132203	0.29495
Q09666	AHNAK	S212	AHNAK:S212;S216	152.199	144.824	160.954	143.19	142.355	146.642	154.695	142.432	146.141	142.711	139.45	144.832	150.858	153.78	141.916	0.0200322	0.913221	0.0506996	0.696616	0.0160527	0.91744	-0.0367946	0.72958
Q09666	AHNAK	S216	AHNAK:S212;S216	152.199	144.824	160.954	143.19	142.355	146.642	154.695	142.432	146.141	142.711	139.45	144.832	150.858	153.78	141.916	0.0200322	0.913221	0.0506996	0.696616	0.0160527	0.91744	-0.0367946	0.72958
Q9HCI7	MSL2	S447	MSL2:S447	98.8799	115.058	112.245	117.375	104.417	94.1077	121.824	106.474	109.69	97.79	104.451	112.827	107.272	103.425	106.22	0.234099	0.0543059	0.133157	0.2777	0.151395	0.220809	0.0527382	0.640343
Q9UPY5	SLC7A11	S26	SLC7A11:S26	68.6242	122.527	99.697	96.3396	89.6201	65.3211	85.6119	118.926	97.145	99.9696	88.3112	95.8121	134.483	105.503	109.596	0.44806	0.0563432	0.670013	0.00417967	0.43954	0.0544417	0.436856	0.0340963
Q14160-3; Q14160	Later	S853	NA:S853	85.7019	95.7596	109.621	74.1114	73.4325	83.8653	117.115	77.6886	92.2494	68.6682	73.8473	118.653	77.3781	90.3256	80.5982	0.442002	0.0464985	0.104047	0.689452	0.0728083	0.789812	-0.128379	0.522846
Q96GX2	ATXN7L3B	S92	ATXN7L3B:S92	48.5147	59.5107	46.4065	61.5304	61.9137	54.7362	49.892	53.6973	57.7949	55.3859	49.5512	55.0825	62.0679	65.8867	60.0366	0.104572	0.647083	0.0777287	0.715403	0.277464	0.123184	0.215261	0.168492
Q96B36	AKT1S1	T246	AKT1S1:T246	99.8379	118.736	81.1022	93.0527	97.0302	115.755	83.8527	99.5819	102.407	87.319	124.208	114.257	112.499	112.639	95.1902	-0.111844	0.704388	-0.219941	0.342848	-0.139787	0.588921	-0.277248	0.157544
Q96B36	AKT1S1	T246	AKT1S1:T246	99.8379	118.736	81.1022	93.0527	97.0302	115.755	83.8527	99.5819	102.407	87.319	124.208	114.257	112.499	112.639	95.1902	-0.111844	0.704388	-0.219941	0.342848	-0.139787	0.588921	-0.277248	0.157544
Q96B36	AKT1S1	T246	AKT1S1:T246	99.8379	118.736	81.1022	93.0527	97.0302	115.755	83.8527	99.5819	102.407	87.319	124.208	114.257	112.499	112.639	95.1902	-0.111844	0.704388	-0.219941	0.342848	-0.139787	0.588921	-0.277248	0.157544
Q96B36	AKT1S1	T246	AKT1S1:T246	99.8379	118.736	81.1022	93.0527	97.0302	115.755	83.8527	99.5819	102.407	87.319	124.208	114.257	112.499	112.639	95.1902	-0.111844	0.704388	-0.219941	0.342848	-0.139787	0.588921	-0.277248	0.157544
Q9GZR1	SENP6	S919	SENP6:S919	19.6825	22.9467	27.0516	19.1635	14.9675	18.4153	24.5265	18.104	17.6883	14.5853	22.0375	24.2405	17.869	17.8266	15.4474	0.257422	0.342337	0.0438994	0.897377	-0.134198	0.637992	-0.414689	0.0536755
P50750-2	CDK9	S56	CDK9:S56	31.2784	35.9132	28.9048	37.5344	30.3775	30.7775	36.3259	31.3192	30.0281	28.5615	27.0865	28.9302	30.9902	35.0972	41.5026	0.177824	0.522296	0.0351831	0.91871	0.200422	0.438279	0.155219	0.460952
P46013	MKI67	S	MKI67:S	258.821	318.256	336.001	315.078	332.576	284.459	323.646	297.591	331.445	314.196	251.01	332.533	295.024	287.863	297.055	0.296729	0.0146733	0.224905	0.0575964	0.233982	0.0478262	0.249389	0.021522
Q96HA7	TONSL	S719	TONSL:S719	13.9353	13.3901	10.7716	11.1229	9.85849	12.8245	10.7789	11.3521	10.526	12.2856	7.93765	12.8748	10.751	16.0874	10.1111	0.129831	0.795587	-0.0365868	0.944408	0.136333	0.752739	-0.0706938	0.846038
O43741	PRKAB2	S108	PRKAB2:S108	189.395	255.552	200.175	220.627	187.159	203.254	224.218	224.615	202.437	196.687	205.75	183.663	212.058	205.417	182.096	0.136671	0.443553	0.0892026	0.619682	0.0706891	0.703393	-0.0802372	0.576628
Q13330	MTA1	S522	MTA1:S522	133.807	110.668	118.616	125.443	126.614	115.166	113.378	119.214	131.849	142.94	134.676	119.074	132.332	130.898	147.35	-0.158043	0.275538	-0.0497821	0.765121	0.0203296	0.914005	0.120575	0.309223
P06400	RB1	S807	RB1:S807;S811	83.1694	86.3164	102.218	88.7689	89.0278	79.3462	90.639	75.923	88.7817	77.221	87.1706	106.609	86.4707	108.014	91.3566	0.178658	0.416781	0.0740887	0.754103	0.188467	0.357978	0.0422346	0.826243
P06400	RB1	S807	RB1:S807;S811	83.1694	86.3164	102.218	88.7689	89.0278	79.3462	90.639	75.923	88.7817	77.221	87.1706	106.609	86.4707	108.014	91.3566	0.178658	0.416781	0.0740887	0.754103	0.188467	0.357978	0.0422346	0.826243
P06400	RB1	S807	RB1:S807;S811	83.1694	86.3164	102.218	88.7689	89.0278	79.3462	90.639	75.923	88.7817	77.221	87.1706	106.609	86.4707	108.014	91.3566	0.178658	0.416781	0.0740887	0.754103	0.188467	0.357978	0.0422346	0.826243
P06400	RB1	S807	RB1:S807;S811	83.1694	86.3164	102.218	88.7689	89.0278	79.3462	90.639	75.923	88.7817	77.221	87.1706	106.609	86.4707	108.014	91.3566	0.178658	0.416781	0.0740887	0.754103	0.188467	0.357978	0.0422346	0.826243
P06400	RB1	S807	RB1:S807;S811	83.1694	86.3164	102.218	88.7689	89.0278	79.3462	90.639	75.923	88.7817	77.221	87.1706	106.609	86.4707	108.014	91.3566	0.178658	0.416781	0.0740887	0.754103	0.188467	0.357978	0.0422346	0.826243
P06400	RB1	S807	RB1:S807;S811	83.1694	86.3164	102.218	88.7689	89.0278	79.3462	90.639	75.923	88.7817	77.221	87.1706	106.609	86.4707	108.014	91.3566	0.178658	0.416781	0.0740887	0.754103	0.188467	0.357978	0.0422346	0.826243
P06400	RB1	S807	RB1:S807;S811	83.1694	86.3164	102.218	88.7689	89.0278	79.3462	90.639	75.923	88.7817	77.221	87.1706	106.609	86.4707	108.014	91.3566	0.178658	0.416781	0.0740887	0.754103	0.188467	0.357978	0.0422346	0.826243
P06400	RB1	S807	RB1:S807;S811	83.1694	86.3164	102.218	88.7689	89.0278	79.3462	90.639	75.923	88.7817	77.221	87.1706	106.609	86.4707	108.014	91.3566	0.178658	0.416781	0.0740887	0.754103	0.188467	0.357978	0.0422346	0.826243
P06400	RB1	S811	RB1:S807;S811	83.1694	86.3164	102.218	88.7689	89.0278	79.3462	90.639	75.923	88.7817	77.221	87.1706	106.609	86.4707	108.014	91.3566	0.178658	0.416781	0.0740887	0.754103	0.188467	0.357978	0.0422346	0.826243
P06400	RB1	S811	RB1:S807;S811	83.1694	86.3164	102.218	88.7689	89.0278	79.3462	90.639	75.923	88.7817	77.221	87.1706	106.609	86.4707	108.014	91.3566	0.178658	0.416781	0.0740887	0.754103	0.188467	0.357978	0.0422346	0.826243
P06400	RB1	S811	RB1:S807;S811	83.1694	86.3164	102.218	88.7689	89.0278	79.3462	90.639	75.923	88.7817	77.221	87.1706	106.609	86.4707	108.014	91.3566	0.178658	0.416781	0.0740887	0.754103	0.188467	0.357978	0.0422346	0.826243
P06400	RB1	S811	RB1:S807;S811	83.1694	86.3164	102.218	88.7689	89.0278	79.3462	90.639	75.923	88.7817	77.221	87.1706	106.609	86.4707	108.014	91.3566	0.178658	0.416781	0.0740887	0.754103	0.188467	0.357978	0.0422346	0.826243
P06400	RB1	S811	RB1:S807;S811	83.1694	86.3164	102.218	88.7689	89.0278	79.3462	90.639	75.923	88.7817	77.221	87.1706	106.609	86.4707	108.014	91.3566	0.178658	0.416781	0.0740887	0.754103	0.188467	0.357978	0.0422346	0.826243
P06400	RB1	S811	RB1:S807;S811	83.1694	86.3164	102.218	88.7689	89.0278	79.3462	90.639	75.923	88.7817	77.221	87.1706	106.609	86.4707	108.014	91.3566	0.178658	0.416781	0.0740887	0.754103	0.188467	0.357978	0.0422346	0.826243
P06400	RB1	S811	RB1:S807;S811	83.1694	86.3164	102.218	88.7689	89.0278	79.3462	90.639	75.923	88.7817	77.221	87.1706	106.609	86.4707	108.014	91.3566	0.178658	0.416781	0.0740887	0.754103	0.188467	0.357978	0.0422346	0.826243
P06400	RB1	S811	RB1:S807;S811	83.1694	86.3164	102.218	88.7689	89.0278	79.3462	90.639	75.923	88.7817	77.221	87.1706	106.609	86.4707	108.014	91.3566	0.178658	0.416781	0.0740887	0.754103	0.188467	0.357978	0.0422346	0.826243
P06400	RB1	S811	RB1:S807;S811	83.1694	86.3164	102.218	88.7689	89.0278	79.3462	90.639	75.923	88.7817	77.221	87.1706	106.609	86.4707	108.014	91.3566	0.178658	0.416781	0.0740887	0.754103	0.188467	0.357978	0.0422346	0.826243
Q16514	TAF12	T43	TAF12:T43;S51	69.8247	102.147	95.0545	85.9857	87.8792	73.1576	96.4399	89.2422	92.9877	98.6899	78.0507	89.1157	94.4435	89.9294	98.6903	0.379576	0.00486553	0.335593	0.0101146	0.283591	0.0263621	0.367392	0.00306468
Q16514	TAF12	S51	TAF12:T43;S51	69.8247	102.147	95.0545	85.9857	87.8792	73.1576	96.4399	89.2422	92.9877	98.6899	78.0507	89.1157	94.4435	89.9294	98.6903	0.379576	0.00486553	0.335593	0.0101146	0.283591	0.0263621	0.367392	0.00306468
Q14966	ZNF638	S366	ZNF638:S366	14.2778	12.9451	15.2296	11.3641	15.1229	7.91811	15.4844	14.4164	15.1536	15.7258	16.9766	14.3739	14.5557	15.8421	13.9755	0.195373	0.679296	0.245208	0.54683	0.169117	0.697088	0.264069	0.414861
Q76I76	SSH2	S1217	SSH2:S1217	21.599	25.3332	27.3739	17.6069	24.8262	29.0958	28.6197	20.526	25.3984	21.8018	20.0403	24.454	21.4058	17.976	23.2172	0.164476	0.645662	-0.0221438	0.958753	-0.215909	0.490235	-0.00105843	0.997475
P23588	EIF4B	S93	EIF4B:S93	18.6079	21.7871	20.2503	22.1649	23.0855	17.1582	14.9544	25.3067	17.6426	22.5901	20.5454	17.6555	23.272	20.971	26.6941	-0.0631553	0.873439	0.28748	0.262273	0.107369	0.72497	0.361859	0.099594
P06400	RB1	S807	RB1:S807	70.1111	67.0676	79.3213	67.4164	71.9248	71.2528	79.0781	68.2487	72.7534	72.6802	96.3561	83.6386	87.1574	93.8915	75.7282	-0.0393007	0.919129	-0.00961077	0.977139	-0.0212856	0.949595	-0.0940281	0.666996
P06400	RB1	S807	RB1:S807	70.1111	67.0676	79.3213	67.4164	71.9248	71.2528	79.0781	68.2487	72.7534	72.6802	96.3561	83.6386	87.1574	93.8915	75.7282	-0.0393007	0.919129	-0.00961077	0.977139	-0.0212856	0.949595	-0.0940281	0.666996
P06400	RB1	S807	RB1:S807	70.1111	67.0676	79.3213	67.4164	71.9248	71.2528	79.0781	68.2487	72.7534	72.6802	96.3561	83.6386	87.1574	93.8915	75.7282	-0.0393007	0.919129	-0.00961077	0.977139	-0.0212856	0.949595	-0.0940281	0.666996
P06400	RB1	S807	RB1:S807	70.1111	67.0676	79.3213	67.4164	71.9248	71.2528	79.0781	68.2487	72.7534	72.6802	96.3561	83.6386	87.1574	93.8915	75.7282	-0.0393007	0.919129	-0.00961077	0.977139	-0.0212856	0.949595	-0.0940281	0.666996
P06400	RB1	S807	RB1:S807	70.1111	67.0676	79.3213	67.4164	71.9248	71.2528	79.0781	68.2487	72.7534	72.6802	96.3561	83.6386	87.1574	93.8915	75.7282	-0.0393007	0.919129	-0.00961077	0.977139	-0.0212856	0.949595	-0.0940281	0.666996
P06400	RB1	S807	RB1:S807	70.1111	67.0676	79.3213	67.4164	71.9248	71.2528	79.0781	68.2487	72.7534	72.6802	96.3561	83.6386	87.1574	93.8915	75.7282	-0.0393007	0.919129	-0.00961077	0.977139	-0.0212856	0.949595	-0.0940281	0.666996
P06400	RB1	S807	RB1:S807	70.1111	67.0676	79.3213	67.4164	71.9248	71.2528	79.0781	68.2487	72.7534	72.6802	96.3561	83.6386	87.1574	93.8915	75.7282	-0.0393007	0.919129	-0.00961077	0.977139	-0.0212856	0.949595	-0.0940281	0.666996
P06400	RB1	S807	RB1:S807	70.1111	67.0676	79.3213	67.4164	71.9248	71.2528	79.0781	68.2487	72.7534	72.6802	96.3561	83.6386	87.1574	93.8915	75.7282	-0.0393007	0.919129	-0.00961077	0.977139	-0.0212856	0.949595	-0.0940281	0.666996
Q9P206	KIAA1522	S929	KIAA1522:S929	68.1842	66.1134	62.963	60.7972	70.6305	69.5486	54.9369	58.47	70.3734	68.6459	63.2786	52.0293	55.7287	58.425	63.5229	-0.222378	0.212133	-0.182851	0.288666	-0.0878516	0.656458	0.0125214	0.942662
Q9NRA8	EIF4ENIF1	S587	EIF4ENIF1:S587	62.038	64.0841	53.1945	65.2075	76.9722	61.1464	59.4911	68.8758	53.2335	72.1662	66.2235	52.542	71.6956	52.9959	59.7992	-0.108883	0.694186	0.0214654	0.944964	-0.149836	0.530059	0.134342	0.481105
Q8IZL2	MAML2	S482	MAML2:S482	31.5113	39.7401	47.3867	32.1279	32.6172	35.7929	39.8879	41.8587	32.2102	32.1605	36.2893	36.7587	39.2181	30.0818	30.9733	0.16985	0.35156	0.308815	0.0555004	-0.131616	0.47013	-0.111045	0.448149
Q13263	TRIM28	S752	TRIM28:S752	59.4812	79.983	65.3125	67.0187	75.3351	68.26	70.1435	74.2761	87.0406	73.7031	79.1674	66.2007	77.0443	69.4803	77.0182	0.0694897	0.801744	0.0725219	0.765254	0.111492	0.622884	0.137289	0.431838
Q8N3F8	MICALL1	S295	MICALL1:S295	11.9903	12.0982	15.3171	11.0747	14.017	14.8174	12.5048	11.0186	9.4098	13.4733	12.1439	15.0576	12.1954	13.9509	13.777	0.026124	0.960419	-0.0226596	0.95953	-0.189842	0.570232	0.0900521	0.750525
P41236	PPP1R2	S121	PPP1R2:S121;S122	153.208	134.443	132.923	119.732	116.233	146.64	154.022	117.529	130.223	107.71	156.76	156.728	123.656	124.964	119.705	-0.0393063	0.833738	-0.288794	0.0213694	-0.284675	0.0218736	-0.410888	0.000937758
P41236	PPP1R2	S121	PPP1R2:S121;S122	153.208	134.443	132.923	119.732	116.233	146.64	154.022	117.529	130.223	107.71	156.76	156.728	123.656	124.964	119.705	-0.0393063	0.833738	-0.288794	0.0213694	-0.284675	0.0218736	-0.410888	0.000937758
P41236	PPP1R2	S122	PPP1R2:S121;S122	153.208	134.443	132.923	119.732	116.233	146.64	154.022	117.529	130.223	107.71	156.76	156.728	123.656	124.964	119.705	-0.0393063	0.833738	-0.288794	0.0213694	-0.284675	0.0218736	-0.410888	0.000937758
P41236	PPP1R2	S122	PPP1R2:S121;S122	153.208	134.443	132.923	119.732	116.233	146.64	154.022	117.529	130.223	107.71	156.76	156.728	123.656	124.964	119.705	-0.0393063	0.833738	-0.288794	0.0213694	-0.284675	0.0218736	-0.410888	0.000937758
P85037	FOXK1	S213	FOXK1:S213;S223	207.33	283.869	248.045	292.023	277.886	217.485	249.566	284.365	256.959	279.3	242.577	256.747	305.119	309.295	271.802	0.244572	0.0963241	0.325479	0.0220493	0.361774	0.01061	0.315861	0.0159405
P85037	FOXK1	S223	FOXK1:S213;S223	207.33	283.869	248.045	292.023	277.886	217.485	249.566	284.365	256.959	279.3	242.577	256.747	305.119	309.295	271.802	0.244572	0.0963241	0.325479	0.0220493	0.361774	0.01061	0.315861	0.0159405
Q99569	PKP4	T507	PKP4:T507	9.27385	9.66552	15.2939	13.1814	9.45193	9.9391	12.5031	10.5939	11.1132	10.9783	9.61152	11.8502	5.83815	11.1657	15.3682	0.23095	0.692955	0.0315044	0.963058	0.294867	0.562367	0.282671	0.483684
Q96GY3	LIN37	S182	LIN37:S182	67.7021	69.6535	69.6036	74.5787	78.305	62.8055	68.0374	63.3278	68.7702	63.6828	68.5522	52.8265	68.388	67.5854	71.009	-0.0731692	0.764789	0.0161499	0.950322	0.0833213	0.693717	0.0935716	0.567233
Q92621	NUP205	S1942	NUP205:S1942	50.308	44.9783	43.4043	41.3877	55.3139	48.3318	42.0702	46.1708	45.0363	52.6743	49.3554	39.9404	43.6482	45.8907	45.0888	-0.222362	0.168809	-0.152076	0.341562	-0.162825	0.31853	0.0435136	0.773516
Q9UJ14	GGT7	S72	GGT7:S72	21.7487	18.5864	22.8762	15.4136	15.2582	20.1652	21.8011	25.6623	20.9608	20.6276	21.289	24.619	23.1128	17.708	18.0257	0.0318362	0.940187	0.179761	0.509454	-0.235534	0.370806	-0.239563	0.26784
P29317	EPHA2	S901	EPHA2:S901	80.3513	66.2796	80.2283	83.2106	80.6396	81.0305	72.9975	75.3326	79.3259	79.4503	80.027	70.9064	87.4981	82.6361	79.1566	-0.200982	0.110725	0.00712106	0.967697	0.0220193	0.895162	-0.0130081	0.919767
Q8ND82	ZNF280C	T540	ZNF280C:T540	21.2537	22.8624	19.6177	17.837	22.6168	16.0113	15.9478	18.646	22.1617	22.4051	18.7216	15.6472	20.9786	21.8948	21.7492	-0.0530924	0.901321	0.0894778	0.784326	0.14734	0.62322	0.263558	0.245304
Q09666	AHNAK	S5519	AHNAK:S5519	11.5922	13.6197	13.4279	10.7067	13.894	9.67714	12.3204	12.7786	8.65835	10.7761	14.2879	13.4697	13.0972	13.1532	10.7232	0.165288	0.676037	0.162543	0.649043	-0.131504	0.721168	0.000813255	0.998578
O00512	BCL9	S687	BCL9:S687	109.439	108.382	103.86	123.36	128.192	112.933	124.795	124.861	119.455	127.337	125.028	105.879	119.993	126.083	145.257	-0.0365802	0.87575	0.00335561	0.987756	0.088626	0.604819	0.205908	0.11137
P05412	JUN	S243	JUN:S243	281.756	302.041	251.916	246.35	229.646	281.025	268.007	258.349	241.844	214.81	277.32	238.826	234.931	222.714	191.725	-0.0612407	0.746756	-0.174067	0.213854	-0.24224	0.0781394	-0.405064	0.00215921
P05412	JUN	S243	JUN:S243	281.756	302.041	251.916	246.35	229.646	281.025	268.007	258.349	241.844	214.81	277.32	238.826	234.931	222.714	191.725	-0.0612407	0.746756	-0.174067	0.213854	-0.24224	0.0781394	-0.405064	0.00215921
P05412	JUN	S243	JUN:S243	281.756	302.041	251.916	246.35	229.646	281.025	268.007	258.349	241.844	214.81	277.32	238.826	234.931	222.714	191.725	-0.0612407	0.746756	-0.174067	0.213854	-0.24224	0.0781394	-0.405064	0.00215921
P05412	JUN	S243	JUN:S243	281.756	302.041	251.916	246.35	229.646	281.025	268.007	258.349	241.844	214.81	277.32	238.826	234.931	222.714	191.725	-0.0612407	0.746756	-0.174067	0.213854	-0.24224	0.0781394	-0.405064	0.00215921
P05412	JUN	S243	JUN:S243	281.756	302.041	251.916	246.35	229.646	281.025	268.007	258.349	241.844	214.81	277.32	238.826	234.931	222.714	191.725	-0.0612407	0.746756	-0.174067	0.213854	-0.24224	0.0781394	-0.405064	0.00215921
P05412	JUN	S243	JUN:S243	281.756	302.041	251.916	246.35	229.646	281.025	268.007	258.349	241.844	214.81	277.32	238.826	234.931	222.714	191.725	-0.0612407	0.746756	-0.174067	0.213854	-0.24224	0.0781394	-0.405064	0.00215921
P05412	JUN	S243	JUN:S243	281.756	302.041	251.916	246.35	229.646	281.025	268.007	258.349	241.844	214.81	277.32	238.826	234.931	222.714	191.725	-0.0612407	0.746756	-0.174067	0.213854	-0.24224	0.0781394	-0.405064	0.00215921
P05412	JUN	S243	JUN:S243;S249	40.2027	33.3163	26.9536	33.4985	32.8171	37.1187	42.5689	38.9025	36.6904	36.4843	42.2726	32.8949	34.8291	35.1429	32.8511	-0.145091	0.59321	-0.262843	0.240085	-0.182143	0.454472	-0.227165	0.23901
P05412	JUN	S243	JUN:S243;S249	40.2027	33.3163	26.9536	33.4985	32.8171	37.1187	42.5689	38.9025	36.6904	36.4843	42.2726	32.8949	34.8291	35.1429	32.8511	-0.145091	0.59321	-0.262843	0.240085	-0.182143	0.454472	-0.227165	0.23901
P05412	JUN	S243	JUN:S243;S249	40.2027	33.3163	26.9536	33.4985	32.8171	37.1187	42.5689	38.9025	36.6904	36.4843	42.2726	32.8949	34.8291	35.1429	32.8511	-0.145091	0.59321	-0.262843	0.240085	-0.182143	0.454472	-0.227165	0.23901
P05412	JUN	S243	JUN:S243;S249	40.2027	33.3163	26.9536	33.4985	32.8171	37.1187	42.5689	38.9025	36.6904	36.4843	42.2726	32.8949	34.8291	35.1429	32.8511	-0.145091	0.59321	-0.262843	0.240085	-0.182143	0.454472	-0.227165	0.23901
P05412	JUN	S243	JUN:S243;S249	40.2027	33.3163	26.9536	33.4985	32.8171	37.1187	42.5689	38.9025	36.6904	36.4843	42.2726	32.8949	34.8291	35.1429	32.8511	-0.145091	0.59321	-0.262843	0.240085	-0.182143	0.454472	-0.227165	0.23901
P05412	JUN	S243	JUN:S243;S249	40.2027	33.3163	26.9536	33.4985	32.8171	37.1187	42.5689	38.9025	36.6904	36.4843	42.2726	32.8949	34.8291	35.1429	32.8511	-0.145091	0.59321	-0.262843	0.240085	-0.182143	0.454472	-0.227165	0.23901
P05412	JUN	S243	JUN:S243;S249	40.2027	33.3163	26.9536	33.4985	32.8171	37.1187	42.5689	38.9025	36.6904	36.4843	42.2726	32.8949	34.8291	35.1429	32.8511	-0.145091	0.59321	-0.262843	0.240085	-0.182143	0.454472	-0.227165	0.23901
P05412	JUN	S249	JUN:S243;S249	40.2027	33.3163	26.9536	33.4985	32.8171	37.1187	42.5689	38.9025	36.6904	36.4843	42.2726	32.8949	34.8291	35.1429	32.8511	-0.145091	0.59321	-0.262843	0.240085	-0.182143	0.454472	-0.227165	0.23901
P05412	JUN	S249	JUN:S243;S249	40.2027	33.3163	26.9536	33.4985	32.8171	37.1187	42.5689	38.9025	36.6904	36.4843	42.2726	32.8949	34.8291	35.1429	32.8511	-0.145091	0.59321	-0.262843	0.240085	-0.182143	0.454472	-0.227165	0.23901
P05412	JUN	S249	JUN:S243;S249	40.2027	33.3163	26.9536	33.4985	32.8171	37.1187	42.5689	38.9025	36.6904	36.4843	42.2726	32.8949	34.8291	35.1429	32.8511	-0.145091	0.59321	-0.262843	0.240085	-0.182143	0.454472	-0.227165	0.23901
P05412	JUN	S249	JUN:S243;S249	40.2027	33.3163	26.9536	33.4985	32.8171	37.1187	42.5689	38.9025	36.6904	36.4843	42.2726	32.8949	34.8291	35.1429	32.8511	-0.145091	0.59321	-0.262843	0.240085	-0.182143	0.454472	-0.227165	0.23901
P53814	SMTN	S357	SMTN:S357	58.0071	58.6907	51.2235	48.9369	48.1583	54.1326	54.8883	50.5504	51.2445	45.5986	57.9095	48.4038	52.4365	54.8583	51.1412	-0.0739246	0.70537	-0.140475	0.364451	-0.134166	0.407309	-0.231755	0.0752689
O43815	STRN	S376	STRN:S376	46.5924	65.2223	61.7358	61.8239	70.3218	52.6155	57.9938	68.3449	61.8945	76.9885	62.2678	50.496	59.0122	64.3518	59.8606	0.107788	0.679438	0.235295	0.249545	0.229962	0.272329	0.362051	0.0415335
Q96T88	UHRF1	S287	UHRF1:S287	102.352	104.686	89.3955	84.1009	98.9666	90.5349	88.1632	89.8447	88.8612	100.08	102.357	80.2903	89.7618	98.4049	98.4744	-0.118695	0.513624	-0.131915	0.421238	-0.122359	0.475689	0.013432	0.93314
A1L020	MEX3A	S308	MEX3A:S308	67.1261	58.3679	65.6279	66.9819	61.361	66.3905	56.7599	55.7695	68.7672	56.5214	60.1734	52.646	68.4261	70.8815	60.997	-0.206869	0.185554	-0.0328826	0.871485	0.0946403	0.580124	-0.11404	0.389722
Q92945	KHSRP	S480	KHSRP:S480	37.1665	30.1021	39.9457	33.9236	33.819	44.2836	37.8876	32.2261	28.6985	32.4211	34.6078	44.5863	39.056	33.4055	33.6007	-0.0545614	0.882439	-0.0600196	0.844497	-0.269509	0.265089	-0.209539	0.307258
Q6NZY4	ZCCHC8	S649	ZCCHC8:S649	26.4732	36.5873	28.8004	34.6101	34.7231	30.8161	31.2916	33.929	34.1375	32.4027	31.8162	34.9051	36.2444	29.3771	27.6782	0.207526	0.372687	0.149462	0.516642	0.139755	0.55348	0.0875913	0.654734
Q12906	ILF3	T592	ILF3:T592	106.234	119.11	117.323	129.954	155.909	95.5026	97.4297	123.465	135.598	159.07	119.013	125.533	125.296	134.524	161.398	0.0902684	0.644623	0.195982	0.204299	0.324405	0.0292852	0.576335	0.000238754
Q9NZM5	NOP53	S93	NOP53:S93	8.96645	12.7666	13.9804	13.5448	22.2866	8.09768	10.7238	16.8727	15.5608	24.9956	9.73746	9.66079	14.084	21.0464	27.0137	0.301198	0.347548	0.744117	0.00949503	0.883142	0.00224727	1.47058	9.8251e-06
Q5TKA1	LIN9	S65	LIN9:S65	70.5784	130.274	151.254	113.181	113.837	70.5608	163.625	119.298	116.455	101.057	78.5631	157.58	130.626	112.523	113.179	1.03396	3.93732e-06	0.863608	1.87578e-05	0.640817	0.000225213	0.578199	0.000412779
Q9Y2S7	POLDIP2	T292	POLDIP2:T292	94.6444	94.4579	94.1406	87.9243	101.145	90.4899	90.093	92.9162	82.969	88.8916	97.3036	85.8917	87.6119	89.6232	93.1742	-0.0630546	0.696046	-0.0402976	0.797197	-0.116687	0.378234	0.00251853	0.986322
Q96P48	ARAP1	S229	ARAP1:S229	85.9307	98.3441	103.621	92.4065	92.5614	84.084	102.584	105.383	94.233	107.284	107.998	94.5651	102.048	100.181	95.8838	0.0966473	0.610362	0.171352	0.269411	0.0536102	0.775039	0.095707	0.48687
P55196	AFDN	S1799	AFDN:S1799	45.8736	49.7078	57.6667	52.3206	41.9741	52.9386	51.6006	57.6572	45.6989	41.1837	44.2375	56.8312	47.3716	42.3845	38.181	0.146763	0.491309	0.184002	0.329623	-0.0280593	0.912154	-0.234275	0.142029
O43719	HTATSF1	S676	HTATSF1:S676	90.0089	82.4832	77.4282	96.1335	92.129	104.357	96.9343	98.8941	94.8026	90.5042	101.795	90.2071	85.0223	92.585	96.5641	-0.135589	0.445153	-0.184843	0.236717	-0.0601227	0.749342	-0.0826626	0.561253
Q9UP95	SLC12A4	S967	SLC12A4:S967	22.7213	13.474	17.471	17.9307	17.3881	19.718	21.1356	19.6932	16.0785	14.8991	19.8201	21.5895	11.5467	23.2624	13.857	-0.176778	0.703453	-0.386793	0.284952	-0.134984	0.754715	-0.435524	0.158925
Q9H7P9	PLEKHG2	S1261	PLEKHG2:S1261	46.9879	63.8104	45.849	40.9445	44.2825	44.9398	60.8714	50.4874	59.2255	48.7914	59.6374	48.0755	54.8537	54.5372	46.0861	0.189452	0.501323	0.00396667	0.991536	0.0235431	0.945253	-0.112934	0.614274
Q9H7P9	PLEKHG2	S1254	PLEKHG2:S1254;S1261	66.2778	69.2445	52.9161	59.0285	52.2004	66.9046	58.3164	58.9109	53.5098	43.2176	66.8092	64.415	58.381	58.7684	52.9721	-0.0625596	0.777253	-0.234312	0.137559	-0.224807	0.165939	-0.436588	0.00362786
Q9H7P9	PLEKHG2	S1261	PLEKHG2:S1254;S1261	66.2778	69.2445	52.9161	59.0285	52.2004	66.9046	58.3164	58.9109	53.5098	43.2176	66.8092	64.415	58.381	58.7684	52.9721	-0.0625596	0.777253	-0.234312	0.137559	-0.224807	0.165939	-0.436588	0.00362786
Q9Y6X4	FAM169A	S378	FAM169A:S378	20.1821	23.0178	24.6237	18.0555	18.6233	19.0211	27.897	23.388	26.2484	27.3809	21.2536	21.2285	26.4759	25.8621	25.3456	0.246829	0.440406	0.300707	0.288666	0.195711	0.531986	0.221213	0.368238
Q96T23	RSF1	T	RSF1:T	66.6749	28.8435	67.6511	30.821	31.2695	71.2232	86.3689	34.3248	51.5795	32.0152	53.9335	66.5339	32.2738	44.0062	30.7312	-0.209275	0.77839	-0.590982	0.279091	-0.624085	0.262472	-1.01915	0.0323101
Q86SQ0	PHLDB2	S468	PHLDB2:S468	91.8541	119.346	129.434	103.889	112.775	91.2728	159.74	102.793	107.249	106.72	93.52	156.479	119.889	114.433	118.11	0.642608	0.000678185	0.341542	0.0448712	0.233829	0.186518	0.286128	0.060238
Q9UHV7	MED13	S890	MED13:S890	25.7795	22.6232	29.5134	18.6986	20.1398	23.36	26.021	21.4641	24.2426	22.3192	21.015	26.8922	20.8272	27.0357	21.1566	0.107662	0.7654	0.020027	0.960117	-0.0154468	0.968422	-0.137411	0.570073
Q92738	USP6NL	S716	USP6NL:S716	30.0547	27.175	25.5243	24.8378	25.7648	26.2456	29.4851	37.1422	29.6506	37.0274	26.4001	34.2451	28.6999	25.3101	33.6965	0.132652	0.696046	0.12859	0.677244	-0.0532982	0.878367	0.208795	0.363635
Q9NQW6	ANLN	S	ANLN:S	262.675	346.203	347.51	384.832	442.058	269.037	301.892	375.747	370.434	405.161	301.482	328.023	429.137	409.52	488.133	0.228764	0.123633	0.465033	0.00181332	0.484742	0.00102345	0.678951	2.41622e-05
Q9UJF2-2	RASAL2	S159	RASAL2:S159	116.826	121.018	142.521	123.857	133.748	131.711	137.182	124.325	129.278	131.759	114.351	136.83	114.927	135.744	129.858	0.122829	0.455164	0.0702678	0.677761	0.101609	0.526993	0.12638	0.314612
Q6WKZ4	RAB11FIP1	S545	RAB11FIP1:S545	92.7249	91.3809	100.597	76.1688	86.2381	80.0319	98.7381	81.3695	85.5469	75.568	77.7678	104.702	75.4382	80.2968	78.586	0.237005	0.199096	0.032532	0.894702	-0.047149	0.831474	-0.0574444	0.73632
P04183	TK1	S231	TK1:S231	154.735	181.056	156.08	187.399	199.146	161.658	150.345	183.619	175.459	201.237	153.658	149.397	196.087	199.942	208.772	0.0271302	0.913185	0.182674	0.222772	0.258118	0.0791033	0.374061	0.00638666
Q86YV5	PRAG1	T	PRAG1:T	38.4559	48.9463	41.475	46.9394	41.7378	35.0097	39.8724	45.5042	45.8141	44.9684	36.8799	38.2154	41.7359	50.3559	53.1082	0.19565	0.338734	0.221912	0.236697	0.374986	0.0369308	0.335136	0.0403136
O43719	HTATSF1	S714	HTATSF1:S714	92.0419	112.411	95.5984	100.989	113.116	98.0936	100.71	105.044	112.292	105.114	114.656	106.38	111.117	106.238	104.696	0.0727699	0.706009	0.0360782	0.854462	0.0729463	0.676611	0.0886895	0.50611
P49327	FASN	S974	FASN:S974	170.408	160.113	156.186	160.24	165.562	171.483	140.66	164.819	159.78	150.506	163.32	151.079	161.656	152.972	146.092	-0.162719	0.165717	-0.0658975	0.613902	-0.09506	0.444202	-0.13023	0.187437
Q5HYJ3	FAM76B	S	FAM76B:S	97.2246	80.736	91.2092	100.283	89.3414	96.8762	91.4909	124.355	103.506	94.0963	112.544	104.041	104.274	118.439	98.7551	-0.154654	0.486639	0.0526663	0.831656	0.0712811	0.760851	-0.11752	0.497051
P49454	CENPF	T154	CENPF:T154	20.067	34.383	33.0931	38.3034	44.7442	23.7024	24.6321	34.3522	33.4498	40.9113	20.3437	23.9117	39.1887	39.1757	43.7569	0.35517	0.121943	0.73431	0.00151425	0.791661	0.000606142	1.01642	3.45566e-05
P38432	COIL	T303	COIL:T303	48.4402	121.929	107.653	100.471	100.069	49.3266	106.534	114.73	96.0259	95.4328	63.894	112.714	113.556	95.9636	98.3526	1.08719	1.77517e-06	1.06652	1.46528e-06	0.86679	6.57145e-06	0.873706	3.45507e-06
Q6ZSR9	Later	S93	NA:S93	38.4139	51.3347	42.6574	44.7307	59.157	44.245	42.4449	50.709	48.6212	56.0259	39.6301	41.0028	54.4525	58.007	63.4827	0.135837	0.585498	0.268767	0.186205	0.30178	0.140309	0.547757	0.00398597
Q9Y618	NCOR2	S2113	NCOR2:S2113	49.9879	55.0175	50.3276	53.8382	49.778	48.5271	46.9392	45.9756	56.8523	55.9111	50.9541	49.2401	50.2791	47.3028	56.7702	0.0136496	0.961726	-0.0291301	0.895304	0.0760691	0.688858	0.118069	0.403253
Q13813	SPTAN1	S1550	SPTAN1:S1550	43.2072	38.709	40.6133	39.999	39.5465	37.4423	38.7622	39.9103	45.6176	42.7442	42.3078	38.2098	40.6698	33.996	42.1538	-0.085201	0.708682	-0.0180647	0.944023	-0.0473143	0.828963	0.0193579	0.914551
A1L020	MEX3A	S462	MEX3A:S462	34.2903	23.5244	34.3564	23.0135	18.2948	37.2897	32.555	22.4021	27.0346	20.4016	25.9012	40.916	25.687	34.6603	21.8194	-0.0266318	0.966479	-0.248115	0.517434	-0.20634	0.605247	-0.674624	0.0288355
Q5T5P2	KIAA1217	S1044	KIAA1217:S1044	100.509	87.6631	99.1553	110.481	123.872	103.707	86.0226	102.555	118.337	116.232	102.344	95.5863	106.649	116.974	116.554	-0.18852	0.10379	0.00792481	0.963128	0.173208	0.128535	0.217866	0.0309946
Q9H6F5	CCDC86	S18	CCDC86:S18	523.199	530.306	552.651	514.914	522.482	521.569	556.419	537.835	524.977	559.806	542.925	563.817	541.94	559.279	538.134	0.0557512	0.59749	0.040231	0.690344	0.00972682	0.936391	0.0291005	0.725525
Q9H6F5	CCDC86	S18	CCDC86:S18;S21	15.2919	16.3047	14.5185	16.5083	19.4382	16.6213	14.1944	13.6437	14.6972	17.1948	18.7923	13.8415	14.2365	13.7542	16.1954	-0.192108	0.4642	-0.253404	0.271951	-0.172442	0.494346	0.0601725	0.786697
Q9H6F5	CCDC86	S21	CCDC86:S18;S21	15.2919	16.3047	14.5185	16.5083	19.4382	16.6213	14.1944	13.6437	14.6972	17.1948	18.7923	13.8415	14.2365	13.7542	16.1954	-0.192108	0.4642	-0.253404	0.271951	-0.172442	0.494346	0.0601725	0.786697
Q9C086	INO80B	S/T	INO80B:S/T	6.80107	13.43	15.0099	12.4365	11.5156	15.6715	10.7667	8.4874	12.7205	10.2341	13.8462	15.9352	8.65115	9.05532	9.46919	0.214263	0.741128	-0.140397	0.818278	-0.0142938	0.984777	-0.134391	0.772152
Q9NRL3	STRN4	S276	STRN4:S276	52.0447	59.8875	51.5763	49.017	55.6262	58.632	51.8951	52.7031	52.9432	56.0433	59.1538	67.3108	52.1573	59.9835	51.7456	0.0709285	0.764789	-0.116148	0.544235	-0.0712055	0.731342	-0.0540555	0.744709
P24941; P06493	Later	T14	NA:T14;Y15	144.668	150.578	126.556	134.387	118.363	152.938	124.015	134.033	118.769	113.552	159.098	136.967	134.839	115.395	119.366	-0.153585	0.288933	-0.207338	0.114769	-0.311493	0.0165574	-0.377881	0.00279601
P24941; P06493	Later	Y15	NA:T14;Y15	144.668	150.578	126.556	134.387	118.363	152.938	124.015	134.033	118.769	113.552	159.098	136.967	134.839	115.395	119.366	-0.153585	0.288933	-0.207338	0.114769	-0.311493	0.0165574	-0.377881	0.00279601
O43847	NRDC	S	NRDC:S	195.268	220.581	184.798	197.843	167.815	189.037	202.494	209.837	183.513	163.603	238.928	224.09	219.187	188	176.216	0.0608555	0.760182	-0.0177752	0.933156	-0.123244	0.439551	-0.288762	0.0257615
O43847	NRDC	S86	NRDC:S86;S94	118.191	114.87	102.758	103.756	82.2202	119.314	109.007	113.767	103.719	86.1742	113.788	107.769	107.228	97.0339	85.6096	-0.0832846	0.532798	-0.118738	0.301401	-0.206592	0.061572	-0.467828	8.55904e-05
O43847	NRDC	S94	NRDC:S86;S94	118.191	114.87	102.758	103.756	82.2202	119.314	109.007	113.767	103.719	86.1742	113.788	107.769	107.228	97.0339	85.6096	-0.0832846	0.532798	-0.118738	0.301401	-0.206592	0.061572	-0.467828	8.55904e-05
Q13428-3; Q13428-7; Q13428-6	Later	S1379	NA:S1379	217.238	216.565	226.266	208.363	213.896	229.034	224.546	228.003	209.424	206.13	232.062	248.494	217.766	191.867	173.989	0.0218906	0.91985	-0.0131669	0.944964	-0.154575	0.251308	-0.196632	0.0831388
Q9UNE7	STUB1	S19	STUB1:S19;S23	64.8222	67.9212	74.0473	61.4282	74.628	62.0243	55.9927	66.8668	70.5245	72.1579	72.7084	63.9335	65.4067	59.5673	75.0803	-0.0885903	0.66872	0.0492441	0.808942	-0.0599658	0.75999	0.155956	0.26699
Q9UNE7	STUB1	S23	STUB1:S19;S23	64.8222	67.9212	74.0473	61.4282	74.628	62.0243	55.9927	66.8668	70.5245	72.1579	72.7084	63.9335	65.4067	59.5673	75.0803	-0.0885903	0.66872	0.0492441	0.808942	-0.0599658	0.75999	0.155956	0.26699
Q9Y4F1-2	FARP1	T24	FARP1:T24	60.6437	55.8504	51.6963	48.3926	48.0138	58.0319	55.1574	47.9575	55.1412	46.0331	55.3169	48.8895	49.2721	48.5948	50.5006	-0.123426	0.4694	-0.224112	0.122148	-0.195402	0.193681	-0.267501	0.0396476
P49756	RBM25	S677	RBM25:S677	14.342	18.0376	20.0853	11.5621	16.8831	12.5289	17.4054	13.1997	16.6238	15.9126	14.3005	24.8105	13.7088	9.43163	8.23035	0.533309	0.258012	0.166725	0.75796	-0.167778	0.754434	-0.0722638	0.874093
Q9Y4F5	CEP170B	S1135	CEP170B:S1135	22.0054	17.3801	22.0017	15.956	18.8079	14.0896	16.1404	14.7741	14.1072	15.1736	17.2156	20.3152	13.2809	18.9069	17.135	0.031488	0.959654	-0.102055	0.808325	-0.108921	0.791005	-0.0421196	0.902348
Q8TBE0	BAHD1	S184	BAHD1:S184	44.3719	45.158	53.2467	43.8748	48.0165	45.0712	55.4724	46.9033	44.9799	47.5719	56.2991	52.7172	45.4321	45.9596	40.7285	0.0766884	0.768729	0.00371053	0.989216	-0.103974	0.637235	-0.0917608	0.603668
P46821	MAP1B	S1501	MAP1B:S1501	372.429	380.698	335.874	391.051	403.493	389.398	327.549	398.687	343.132	393.963	411.64	370.687	425.666	413.353	459.906	-0.123012	0.498803	-0.0222323	0.92299	-0.0353661	0.86232	0.097448	0.48766
P24941; P06493	Later	T14	NA:T14	107.784	149.252	145.999	163.964	175.609	117.276	142.895	155.09	160.111	161.158	131.257	160.258	177.948	163.282	178.633	0.347551	0.0153386	0.426694	0.00315815	0.456458	0.00152502	0.535798	0.000238754
Q99081	TCF12	S98	TCF12:S98	11.362	44.4712	29.8427	22.0285	19.7727	11.7031	37.1312	27.1875	18.8364	23.1213	16.0306	37.0357	26.6176	20.0073	30.0224	1.61416	6.45035e-06	1.11359	0.000188232	0.653824	0.0123208	0.895609	0.000676192
Q5VT52-5; Q5VT52	Later	T638	NA:T638	33.4405	28.3844	32.6424	28.678	29.3292	30.3456	29.3739	27.2883	34.8366	29.4463	30.3486	32.7503	28.2307	30.8834	32.1746	-0.057858	0.830706	-0.0974726	0.651714	0.000888122	0.998501	-0.0494565	0.784262
P20042	EIF2S2	T111	EIF2S2:T111	132.848	150.354	130.811	146.973	131.219	138.917	134.651	151.315	136.23	165.297	152.385	141.93	164.452	154.137	140.419	0.0103473	0.972812	0.0703269	0.715403	0.0446934	0.826438	0.0383504	0.811817
P35269	GTF2F1	S	GTF2F1:S	44.6155	47.7891	58.5077	66.9127	89.1798	44.7096	47.5937	52.0647	67.4515	71.9377	49.4183	53.7013	57.6813	65.8281	77.3296	0.103079	0.588984	0.277954	0.0687635	0.530554	0.000886414	0.777104	1.21326e-05
Q9Y2F5	ICE1	S/T	ICE1:S/T	41.5474	36.5206	41.99	41.8864	38.4107	43.5833	50.4716	39.3885	43.2628	35.7728	35.8386	44.9668	38.3198	40.3841	39.0891	0.117665	0.623248	-0.0113799	0.966411	0.0577827	0.808437	-0.0909699	0.609146
Q03188	CENPC	S773	CENPC:S773	55.9055	107.001	72.4564	99.0176	100.504	60.9814	66.4153	109.597	87.8654	101.456	77.3943	61.7615	104.602	83.2577	102.188	0.244729	0.490304	0.551499	0.0646293	0.485658	0.1098	0.660508	0.0163439
Q03188	CENPC	S769	CENPC:S769;S	24.0283	23.4251	31.2149	37.3555	45.5206	19.4652	31.9422	41.329	37.2068	42.2168	22.2273	24.9786	40.9543	43.4157	49.6201	0.282084	0.261699	0.781812	0.00131108	0.845713	0.00050736	1.06577	3.40479e-05
Q03188	CENPC	S	CENPC:S769;S	24.0283	23.4251	31.2149	37.3555	45.5206	19.4652	31.9422	41.329	37.2068	42.2168	22.2273	24.9786	40.9543	43.4157	49.6201	0.282084	0.261699	0.781812	0.00131108	0.845713	0.00050736	1.06577	3.40479e-05
P27448; Q96L34; Q7KZI7-14	Later	T211	NA:T211	32.1442	48.6421	39.4215	47.6242	42.6083	44.0456	43.3465	52.0323	40.3069	39.2025	43.8663	54.5829	46.047	44.7986	44.1245	0.296635	0.212133	0.20161	0.396461	0.156502	0.53874	0.0823306	0.701277
Q9HAN9	NMNAT1	S117	NMNAT1:S117	63.0885	64.8477	69.3694	58.7349	66.407	64.4639	62.9806	62.7022	61.1297	59.7153	69.4584	80.8578	54.9448	46.88	50.1712	0.0751109	0.807874	-0.0804058	0.766202	-0.248984	0.272329	-0.168574	0.382776
Q9Y294	ASF1A	S166	ASF1A:S166	14.7414	14.3136	13.7104	13.4356	14.836	16.051	12.3567	14.0915	14.7813	11.5291	14.0279	15.9125	16.9994	18.3944	11.2904	-0.0793326	0.846024	-0.00508515	0.990227	0.0460893	0.902386	-0.260453	0.282385
Q96RL1	UIMC1	S44	UIMC1:S44;S46	16.8171	13.7018	14.4651	15.4157	11.4015	14.5794	15.4837	9.36367	12.6637	12.3241	14.5005	15.6387	18.061	15.8146	9.56931	-0.0332418	0.956427	-0.179785	0.64367	-0.0678724	0.878699	-0.467592	0.106154
Q96RL1	UIMC1	S46	UIMC1:S44;S46	16.8171	13.7018	14.4651	15.4157	11.4015	14.5794	15.4837	9.36367	12.6637	12.3241	14.5005	15.6387	18.061	15.8146	9.56931	-0.0332418	0.956427	-0.179785	0.64367	-0.0678724	0.878699	-0.467592	0.106154
Q03468	ERCC6	S486	ERCC6:S486;S489	46.5975	50.0618	54.3785	48.5338	44.187	43.3787	50.8728	49.4723	48.0582	50.6788	42.2293	46.1093	50.7289	43.8042	40.7461	0.153394	0.396909	0.225662	0.155007	0.0864546	0.643258	0.0320619	0.844852
Q03468	ERCC6	S489	ERCC6:S486;S489	46.5975	50.0618	54.3785	48.5338	44.187	43.3787	50.8728	49.4723	48.0582	50.6788	42.2293	46.1093	50.7289	43.8042	40.7461	0.153394	0.396909	0.225662	0.155007	0.0864546	0.643258	0.0320619	0.844852
P20020	ATP2B1	T1165	ATP2B1:T1165	99.3958	93.6659	92.4822	78.5059	99.9413	99.3006	100.56	96.1669	99.0713	98.7026	103.095	96.9924	96.7197	102.748	107.769	-0.0518368	0.804541	-0.0807875	0.639944	-0.116193	0.480394	0.0210479	0.890337
Q8N163	CCAR2	S675	CCAR2:S675;S678	48.6944	49.751	45.1111	42.2737	46.5626	41.612	46.0606	45.8876	43.1061	47.7418	44.6338	45.4615	46.0995	45.1946	49.5812	0.0680027	0.717571	0.0258144	0.896021	-0.0450308	0.800583	0.0951075	0.453076
Q8N163	CCAR2	S678	CCAR2:S675;S678	48.6944	49.751	45.1111	42.2737	46.5626	41.612	46.0606	45.8876	43.1061	47.7418	44.6338	45.4615	46.0995	45.1946	49.5812	0.0680027	0.717571	0.0258144	0.896021	-0.0450308	0.800583	0.0951075	0.453076
P08238; Q58FF8	Later	S255	NA:S255	544.504	486.981	542.681	452.106	483.893	596.943	702.015	424.309	564.004	452.022	505.676	657.821	427.233	441.142	420.981	0.150771	0.560404	-0.246835	0.256714	-0.18238	0.438431	-0.278637	0.134996
Q13428-3; Q13428-7; Q13428-6	Later	S1229	NA:S1229	147.397	129.201	145.908	127.359	131.376	138.018	166.44	141.6	147.421	131.307	132.404	159.625	125.672	154.059	140.47	0.1166	0.550553	-0.0176534	0.941129	0.0342718	0.874498	-0.0508666	0.745875
O14545	TRAFD1	S415	TRAFD1:S415	121.139	130.641	136.096	112.852	117.247	130.946	139.867	137.614	117.979	120.795	129.404	161.589	137.989	126.648	123.045	0.174826	0.198246	0.110764	0.421238	-0.0945784	0.514967	-0.0787384	0.501967
Q14966	ZNF638	S1100	ZNF638:S1100	47.6378	46.783	47.2243	51.7078	53.3519	46.9162	44.6268	50.1812	41.242	46.2026	49.7865	41.296	49.327	53.3549	48.948	-0.122683	0.549401	0.0237027	0.924	0.010723	0.966669	0.0389385	0.818229
P46013	MKI67	S2299	MKI67:S2299	8.7889	25.3592	26.9169	46.2259	63.7348	12.4614	26.7293	30.6235	35.522	46.7444	11.0039	25.2037	36.3767	37.6528	66.6497	1.27511	6.77322e-05	1.54565	8.47324e-06	1.89365	5.09883e-07	2.45475	1.37771e-08
P46013	MKI67	S1329	MKI67:S1329	74.3708	97.4687	103.945	132.119	170.696	72.061	97.9982	111.752	133.195	156.15	80.3005	97.4494	107.65	126.558	156.71	0.370995	0.00181211	0.512965	8.3459e-05	0.790532	5.42329e-07	1.09296	7.4034e-09
Q99733	NAP1L4	T51	NAP1L4:T51	40.7302	38.7604	35.2612	41.7077	46.3428	38.0861	35.0813	39.9457	39.9332	39.5048	38.1981	34.7796	40.5034	43.4417	45.092	-0.108446	0.58155	-0.0182333	0.938914	0.0960405	0.604164	0.159461	0.257469
O75533	SF3B1	T142	SF3B1:T142	46.1548	28.9604	36.5145	39.7724	42.0371	34.3071	46.1361	39.302	37.4288	49.4181	38.5704	40.0157	35.076	48.0617	47.5731	-0.0639797	0.873487	-0.0929762	0.770078	0.0761077	0.81273	0.231455	0.307258
Q9UPQ3	AGAP1	S521	AGAP1:S521	17.6186	10.1746	15.8959	12.908	12.433	17.5728	20.1593	13.5877	16.112	10.3132	17.2539	17.2118	10.9277	12.6915	12.2553	-0.199181	0.663311	-0.39281	0.277867	-0.339038	0.372135	-0.588435	0.0589601
Q9NTI5	PDS5B	S1182	PDS5B:S1182	76.9992	63.6324	69.3448	63.9826	70.1062	85.5147	64.6748	58.1448	59.891	65.0849	78.7654	55.6208	54.6757	61.0301	65.041	-0.39333	0.0138662	-0.411413	0.00919228	-0.383013	0.0133108	-0.268455	0.0538908
P46013	MKI67	S1815	MKI67:S1815	29.3594	33.2409	37.7741	47.9997	40.4775	40.8072	43.3278	37.9559	47.6795	39.9974	25.5439	34.4823	40.2912	46.7302	53.4538	0.232828	0.43111	0.305522	0.241597	0.601709	0.0162712	0.499898	0.029213
Q16204	CCDC6	S	CCDC6:S	181.982	162.997	175.315	160.39	159.261	184.666	168.149	157.177	169.126	154.547	172.987	180.503	168.548	175.733	154.644	-0.0775909	0.556529	-0.107958	0.339187	-0.095435	0.423878	-0.203662	0.0358356
Q16204	CCDC6	S240	CCDC6:S240;S244	369.154	315.577	368.845	326.129	341.131	389.084	363.889	341.591	335.43	291.262	374.561	349.412	342.14	350.028	299.323	-0.14103	0.257142	-0.106545	0.380587	-0.163526	0.165331	-0.285054	0.00762942
Q16204	CCDC6	S244	CCDC6:S240;S244	369.154	315.577	368.845	326.129	341.131	389.084	363.889	341.591	335.43	291.262	374.561	349.412	342.14	350.028	299.323	-0.14103	0.257142	-0.106545	0.380587	-0.163526	0.165331	-0.285054	0.00762942
Q16204	CCDC6	S244	CCDC6:S240;S244	369.154	315.577	368.845	326.129	341.131	389.084	363.889	341.591	335.43	291.262	374.561	349.412	342.14	350.028	299.323	-0.14103	0.257142	-0.106545	0.380587	-0.163526	0.165331	-0.285054	0.00762942
Q52LA3	LIN52	S28	LIN52:S28	14.599	20.9204	17.4462	16.0511	18.0553	18.5776	16.9388	23.6259	18.0435	17.7953	21.2733	16.9128	13.0517	21.5108	18.7084	0.0182926	0.975753	-0.0336537	0.944169	0.0369099	0.936391	0.0197075	0.953558
Q9NR31	SAR1A	T139	SAR1A:T139	63.6032	57.4901	61.2771	55.3546	52.5492	68.672	64.005	57.8311	58.0675	59.3304	64.8293	67.6765	54.4061	63.4479	57.8933	-0.0617714	0.765284	-0.184835	0.221801	-0.15782	0.316517	-0.216544	0.0972486
Q8TDY2	RB1CC1	S222	RB1CC1:S222	64.2283	68.4014	63.8654	61.4889	58.5773	64.5454	75.3987	79.2804	63.3832	68.495	67.1577	86.1378	75.7246	72.7828	82.8153	0.224712	0.315516	0.153895	0.495828	0.00898276	0.977049	0.0850542	0.658843
Q07157-2	TJP1	S912	TJP1:S912	121.612	136.856	166.037	141.3	120.843	107.635	192.007	173.602	183.144	133.209	132.15	188.246	179.598	187.118	161.402	0.505272	0.0272554	0.527145	0.01859	0.495024	0.0250532	0.195621	0.329858
Q52LW3	ARHGAP29	S519	ARHGAP29:S519	20.2882	15.4908	20.0223	20.3015	16.5143	18.4106	18.823	18.5022	15.8032	19.3484	17.6476	28.4718	19.202	20.5916	17.4947	0.110931	0.792371	0.036634	0.933318	0.00106922	0.998501	-0.0792697	0.787036
P19338	NCL	S563	NCL:S563	1246.22	1220.85	1406.19	1224.18	1309.97	1307.45	1364.47	1305.85	1353.36	1292.84	1240.17	1409.58	1317.88	1369.8	1386.61	0.0722165	0.553299	0.0867174	0.420618	0.0558254	0.635884	0.0722651	0.421499
Q9NQV6	PRDM10	S424	PRDM10:S424	66.1333	56.6697	69.0677	53.7606	61.7347	74.6825	73.8558	52.3067	53.3268	57.5964	63.0159	63.824	55.034	61.0601	54.7643	-0.0734928	0.790179	-0.215511	0.284074	-0.276742	0.167207	-0.225523	0.190864
P48681	NES	T338	NES:T338	241.05	197.012	263.094	285.962	307.334	230.092	227.74	259.588	286.32	300.396	186.992	235.064	235.231	301.136	311.522	0.00807043	0.975958	0.210454	0.146439	0.41645	0.00398564	0.490496	0.000657424
O60502	OGA	S364	OGA:S364	24.107	20.8312	19.6393	20.7476	18.0278	23.352	18.1405	21.5106	18.3253	17.0607	19.9477	20.1384	18.9086	21.4007	19.1621	-0.187103	0.424308	-0.163793	0.459597	-0.154927	0.495184	-0.310021	0.081979
Q8N6T7	SIRT6	S303	SIRT6:S303	41.2692	32.9306	54.7444	34.7945	35.5926	56.2677	62.3138	36.8594	36.826	33.6627	49.0807	56.6391	31.1327	43.8875	35.0795	0.00941745	0.98799	-0.28645	0.461456	-0.33971	0.375243	-0.479723	0.123922
O60841	EIF5B	S1168	EIF5B:S1168	15.9573	13.8081	10.8886	12.2688	8.58358	12.9421	10.7818	13.0841	15.8881	15.0559	13.7647	14.2811	9.80037	9.09895	7.12109	-0.139677	0.816987	-0.341904	0.45096	-0.226851	0.644062	-0.542369	0.138406
Q9H869; Q3T8J9-3	Later	S711	NA:S711	23.1403	24.6214	25.1685	22.8364	26.8256	23.222	24.3284	20.0063	26.712	25.0163	25.4893	17.3102	26.8163	25.4958	21.7235	-0.133873	0.682961	-0.00687137	0.985201	0.0610955	0.852624	0.0299781	0.908665
Q96IF1	AJUBA	S119	AJUBA:S119	156.861	196.221	166.768	208.111	239.059	171.09	155.112	184.272	189.541	209.031	180.965	171.339	218.403	208.034	251.765	0.0342295	0.904883	0.155575	0.396829	0.252244	0.152638	0.457737	0.00482702
Q8WX92	NELFB	S557	NELFB:S557	51.8342	63.1668	53.6123	65.0258	69.8904	62.2806	52.608	65.4028	63.5794	77.6205	61.9622	45.481	78.1141	71.7763	67.2732	-0.134788	0.640088	0.15114	0.548687	0.189668	0.445129	0.289163	0.142225
Q13435	SF3B2	T780	SF3B2:T780	188.311	185.378	180.867	188.7	201.862	199.897	176.552	190.472	197.379	191.591	197.476	171.307	201.38	194.981	206.095	-0.135634	0.214219	-0.03321	0.801135	-0.0112172	0.939423	0.0335513	0.73743
Q9H4Z3	PCIF1	T137	PCIF1:T137;T150	35.3591	65.9392	46.0816	42.9601	41.6792	33.5841	51.2502	54.8608	44.8068	31.2041	41.8401	47.7349	54.5822	44.6695	38.0333	0.566331	0.0121435	0.491217	0.0250233	0.263754	0.255293	-0.00213864	0.99421
Q9H4Z3	PCIF1	T150	PCIF1:T137;T150	35.3591	65.9392	46.0816	42.9601	41.6792	33.5841	51.2502	54.8608	44.8068	31.2041	41.8401	47.7349	54.5822	44.6695	38.0333	0.566331	0.0121435	0.491217	0.0250233	0.263754	0.255293	-0.00213864	0.99421
Q8IUW5	RELL1	S109	RELL1:S109	84.1492	97.0889	94.5897	103.486	110.266	82.9241	85.8377	107.508	99.912	107.943	90.9613	98.7472	128.403	103.701	108.686	0.124888	0.497606	0.346888	0.0246767	0.252133	0.108109	0.342403	0.0161445
Q7Z406	MYH14	S1969	MYH14:S1969	65.3381	52.1975	60.8195	57.4591	45.3161	64.6496	66.0434	53.6405	56.7122	56.2757	59.8766	63.5901	62.051	53.4377	56.7141	-0.0687863	0.785548	-0.107083	0.607437	-0.179501	0.347971	-0.268772	0.0876672
Q7Z406	MYH14	S1969	MYH14:S1969;S1980	53.8262	40.8465	40.9445	39.2088	32.1238	46.8946	41.8725	45.0536	42.6448	36.4615	38.6224	43.5704	47.8941	53.3339	33.6277	-0.129201	0.63522	-0.0473366	0.870871	-0.0428566	0.881195	-0.435834	0.0231387
Q7Z406	MYH14	S1980	MYH14:S1969;S1980	53.8262	40.8465	40.9445	39.2088	32.1238	46.8946	41.8725	45.0536	42.6448	36.4615	38.6224	43.5704	47.8941	53.3339	33.6277	-0.129201	0.63522	-0.0473366	0.870871	-0.0428566	0.881195	-0.435834	0.0231387
Q7Z5L9	IRF2BP2	S175	IRF2BP2:S175	187.413	155.427	174.333	145.276	186.689	223.749	186.862	162.881	166.94	182.343	223.672	213.403	191.655	198.341	197.353	-0.199233	0.367216	-0.261769	0.186205	-0.321122	0.102993	-0.16047	0.360061
Q9UEY8	ADD3	S677	ADD3:S677	22.702	24.8864	20.9628	21.1734	26.3722	23.9726	21.0833	30.174	20.8234	25.6601	21.7025	25.5589	24.5004	22.3857	20.5454	0.0610728	0.867207	0.130624	0.635091	-0.0863434	0.765422	0.0784304	0.731781
Q9UEY8	ADD3	S681	ADD3:S681	174.08	183.099	175.344	185.435	182.137	171.84	167.218	156.427	176.744	193.236	167.189	157.287	174.08	163.406	186.157	-0.0181796	0.929972	-0.0222914	0.895304	0.032916	0.829336	0.129869	0.220219
Q9UEY8	ADD3	S679	ADD3:S679;S	89.8546	102.485	127.697	105.685	112.981	85.879	122.13	130.828	128.072	108.015	79.362	155.312	117.168	99.164	95.9477	0.555477	0.00915719	0.558805	0.00786615	0.377351	0.0699772	0.311692	0.0898606
Q9UEY8	ADD3	S	ADD3:S679;S	89.8546	102.485	127.697	105.685	112.981	85.879	122.13	130.828	128.072	108.015	79.362	155.312	117.168	99.164	95.9477	0.555477	0.00915719	0.558805	0.00786615	0.377351	0.0699772	0.311692	0.0898606
Q9H4Z3	PCIF1	S144	PCIF1:S144	117.441	131.091	120.659	141.266	143.131	140.941	132.472	151.091	127.496	133.579	145.404	138.825	145.592	143.32	149.461	0.000807661	0.997859	0.0470606	0.816457	0.033665	0.8739	0.0825618	0.573503
Q9UEY8	ADD3	S677	ADD3:S677;S679	89.6473	113.449	126.889	120.579	125.338	104.875	108.075	119.992	138.29	119.619	107.604	121.506	117.138	112.528	114.213	0.186121	0.240386	0.272659	0.061025	0.297074	0.0400538	0.253084	0.0524008
Q9UEY8	ADD3	S679	ADD3:S677;S679	89.6473	113.449	126.889	120.579	125.338	104.875	108.075	119.992	138.29	119.619	107.604	121.506	117.138	112.528	114.213	0.186121	0.240386	0.272659	0.061025	0.297074	0.0400538	0.253084	0.0524008
Q9BYE7	PCGF6	S115	PCGF6:S115	15.8881	9.83933	12.0296	9.84824	11.2935	11.4973	13.7557	10.9193	9.65713	7.98083	10.2185	8.84248	8.59076	8.67474	6.52052	-0.213749	0.67135	-0.242036	0.586613	-0.392644	0.338547	-0.555753	0.101548
Q5VVJ2	MYSM1	S218	MYSM1:S218	28.8565	26	30.6517	28.6431	29.5459	31.6381	28.7302	32.7515	24.5548	32.3533	28.7109	31.1712	25.7894	36.069	28.5517	-0.0569541	0.873439	-0.00595103	0.985864	-0.0157335	0.962518	0.0194299	0.934296
Q09666	AHNAK	S5125	AHNAK:S5125	121.792	122.303	120.145	109.15	108.02	110.894	114.136	128.518	117.294	113.245	132.936	116.235	133	130.67	112.591	-0.0486929	0.800639	0.0646123	0.689452	-0.0339872	0.848147	-0.127497	0.290105
Q15942	ZYX	S	ZYX:S	307.605	341.086	346.093	407.382	476.318	296.668	316.044	379.051	402.716	446.277	340.002	325.994	402.951	406.906	461.591	0.0598781	0.671552	0.256229	0.0171209	0.368456	0.000949423	0.55367	1.01363e-05
Q9P266	JCAD	S1321	JCAD:S1321	16.0712	12.9396	11.77	14.4037	15.3128	12.5487	10.4718	15.9515	13.0402	17.8693	10.9155	11.8925	13.6546	11.4143	14.9402	-0.150016	0.691981	0.0732612	0.848785	-0.0127172	0.977049	0.297671	0.23901
P60228	EIF3E	S399	EIF3E:S399	36.5818	42.6261	36.9531	42.2113	42.0443	35.2355	35.4936	46.2917	37.0892	48.2629	37.0523	35.7339	35.5576	41.3874	48.217	0.059625	0.831729	0.116298	0.595375	0.146701	0.49049	0.344883	0.0407001
Q8TEA7	TBCK	S890	TBCK:S890	41.698	40.9947	30.3334	34.1783	38.4746	36.8617	30.6192	32.3929	37.6105	39.069	42.7913	33.8773	36.4495	36.1394	35.129	-0.209742	0.322891	-0.292312	0.124686	-0.167211	0.428117	-0.105609	0.552763
Q9UPN3	MACF1	S7279	MACF1:S7279;S7282	21.5281	13.7508	16.6084	13.7865	17.7404	24.2538	12.9648	13.4172	11.7476	16.6636	13.8256	15.4342	11.7824	12.7212	16.4932	-0.463845	0.149509	-0.486385	0.112363	-0.60297	0.0480837	-0.188723	0.504003
Q9UPN3	MACF1	S7282	MACF1:S7279;S7282	21.5281	13.7508	16.6084	13.7865	17.7404	24.2538	12.9648	13.4172	11.7476	16.6636	13.8256	15.4342	11.7824	12.7212	16.4932	-0.463845	0.149509	-0.486385	0.112363	-0.60297	0.0480837	-0.188723	0.504003
Q96D71	REPS1	S709	REPS1:S709	106.233	114.195	117.668	110.846	102.395	111.377	122.593	112.635	110.134	111.984	100.065	128.276	115.444	98.0851	106.167	0.200332	0.116152	0.123312	0.337674	0.00542871	0.977049	0.0133793	0.918402
Q09666	AHNAK	S135	AHNAK:S135	416.571	579.982	502.401	448.499	401.325	390.812	535.211	459.271	413.548	357.191	351.234	596.035	439.996	342.666	330.615	0.564681	0.00101424	0.276068	0.0792632	0.0508307	0.80083	-0.0902825	0.53847
Q9H7L9	SUDS3	S228	SUDS3:S228;S234	28.5397	29.7398	28.2784	34.8939	27.5343	26.9598	26.5012	33.5817	31.7033	28.8152	37.2693	33.1978	30.2837	30.7786	31.2121	-0.0440767	0.9014	0.00138275	0.996519	0.0825886	0.754628	-0.0705361	0.73743
Q9H7L9	SUDS3	S234	SUDS3:S228;S234	28.5397	29.7398	28.2784	34.8939	27.5343	26.9598	26.5012	33.5817	31.7033	28.8152	37.2693	33.1978	30.2837	30.7786	31.2121	-0.0440767	0.9014	0.00138275	0.996519	0.0825886	0.754628	-0.0705361	0.73743
Q9H7L9	SUDS3	S228	SUDS3:S228;S234;S236	197.852	210.169	190.811	234.655	233.344	206.302	172.822	236.714	215.305	217.912	235.157	157.946	213.792	199.091	189.626	-0.247511	0.205071	0.00289958	0.991742	0.0225178	0.931749	0.00218673	0.992932
Q9H7L9	SUDS3	S234	SUDS3:S228;S234;S236	197.852	210.169	190.811	234.655	233.344	206.302	172.822	236.714	215.305	217.912	235.157	157.946	213.792	199.091	189.626	-0.247511	0.205071	0.00289958	0.991742	0.0225178	0.931749	0.00218673	0.992932
Q9H7L9	SUDS3	S236	SUDS3:S228;S234;S236	197.852	210.169	190.811	234.655	233.344	206.302	172.822	236.714	215.305	217.912	235.157	157.946	213.792	199.091	189.626	-0.247511	0.205071	0.00289958	0.991742	0.0225178	0.931749	0.00218673	0.992932
Q9P275	USP36	S682	USP36:S682	160.073	184.833	167.451	183.745	201.103	155.912	143.507	151.723	175.511	183.938	140.309	136.948	148.909	150	154.137	0.0176295	0.959955	0.0371776	0.891282	0.155384	0.471579	0.234432	0.165963
Q8WYB5	KAT6B	S504	KAT6B:S504	16.2192	16.4965	15.6245	19.725	21.6414	13.2714	17.3571	18.5228	26.685	17.3087	15.5126	18.4996	17.976	18.7623	25.0437	0.221907	0.480775	0.213242	0.469225	0.521477	0.0492996	0.496758	0.0379327
Q9P275	USP36	S671	USP36:S671;S679	67.8616	73.8985	88.6892	90.0249	106.267	74.7922	72.3187	85.1359	96.2421	107.259	82.8575	86.1857	89.4191	99.4136	114.406	0.0437494	0.841193	0.227665	0.114315	0.344773	0.0156996	0.544211	0.000262432
Q9P275	USP36	S679	USP36:S671;S679	67.8616	73.8985	88.6892	90.0249	106.267	74.7922	72.3187	85.1359	96.2421	107.259	82.8575	86.1857	89.4191	99.4136	114.406	0.0437494	0.841193	0.227665	0.114315	0.344773	0.0156996	0.544211	0.000262432
P28715	ERCC5	S341	ERCC5:S341	196.197	183.028	154.53	165.577	163.895	175.287	132.951	163.488	160.763	181.514	185.435	136.997	149.907	161.929	171.834	-0.311943	0.0548261	-0.250598	0.113009	-0.188377	0.259172	-0.106355	0.460168
Q3V6T2	CCDC88A	S/T	CCDC88A:S/T	193.54	189.613	190.979	206.36	186.439	189.51	175.098	170.931	186.989	185.665	182.366	176.091	175.947	162.418	168.586	-0.0647308	0.719785	-0.073256	0.644956	-0.0313043	0.861385	-0.0656175	0.605992
Q6PL18	ATAD2	T1152	ATAD2:T1152	32.4489	53.6382	56.6863	43.2574	44.1687	32.3605	51.7941	49.177	49.041	48.0395	31.9456	55.3954	51.1804	48.5082	43.0646	0.732597	4.79964e-05	0.696183	5.82836e-05	0.539046	0.000474726	0.481908	0.000870805
Q5VWG9	TAF3	S755	TAF3:S755	22.3207	29.6038	22.9433	26.2613	29.4567	22.8896	22.7465	27.532	33.0136	31.1198	23.0974	27.5912	26.3927	25.2263	24.9585	0.218276	0.393946	0.16617	0.506739	0.296705	0.199423	0.318386	0.106154
Q9Y490	TLN1	S604	TLN1:S604	17.6506	30.5487	25.2422	35.6111	33.8592	26.1915	27.2151	28.5598	29.451	34.2363	27.313	20.5679	28.711	32.0046	29.7436	0.145839	0.686108	0.237675	0.420784	0.470173	0.0877465	0.483085	0.0477783
Q8IWX8	CHERP	S695	CHERP:S695	22.1115	25.2064	20.3954	24.3958	22.1544	26.6183	20.9516	28.226	24.9887	26.3975	27.1806	24.5724	27.9228	22.0905	25.3516	-0.100635	0.755823	0.00230583	0.994815	-0.0828196	0.775721	-0.0365735	0.880969
O00567	NOP56	S314	NOP56:S314	10.9799	12.4467	11.3641	8.60523	10.8648	11.7888	11.5948	12.4464	13.0439	11.718	11.9813	9.61898	14.8842	10.1382	13.0925	-0.0532926	0.914018	0.14697	0.675078	-0.148872	0.669385	0.0346819	0.90993
Q6VY07	PACS1	S411	PACS1:S411	18.7218	22.7066	19.4616	21.2052	24.3466	23.2631	16.6277	19.5985	21.2179	18.3067	18.6192	18.706	25.3185	20.6928	25.569	-0.0664491	0.873813	0.0840044	0.805407	0.0664248	0.848147	0.163645	0.499001
Q96RN5	MED15	T603	MED15:T603	60.5576	60.3169	50.1126	51.8576	57.3542	67.6718	49.695	61.4845	54.6106	49.6797	53.5105	57.0851	58.6435	64.055	43.2564	-0.119302	0.660025	-0.0931051	0.710519	-0.0912109	0.720849	-0.277072	0.131887
O60885	BRD4	S1117	BRD4:S1117	37.0663	49.3711	37.0178	42.2283	41.7342	45.8914	42.109	45.1928	44.0465	45.9423	40.6293	42.575	46.1434	49.3094	50.0563	0.118985	0.630908	0.0531954	0.833992	0.136084	0.537479	0.157918	0.360865
Q6NZY4	ZCCHC8	S658	ZCCHC8:S658	20.9805	32.8874	31.3444	22.0434	23.2937	24.5749	32.2754	28.264	26.4782	16.7935	22.2881	32.902	23.449	19.0992	22.1284	0.534545	0.034431	0.28473	0.265685	-0.014614	0.968679	-0.136258	0.555985
Q9BZF3-4	OSBPL6	S313	OSBPL6:S313	21.9752	22.6194	20.6747	20.3278	21.0285	20.1419	19.5197	23.9376	22.341	23.7742	20.2462	19.8289	29.284	19.01	26.6271	-0.011209	0.97938	0.231178	0.332794	-0.0179398	0.959296	0.190304	0.352472
Q86X02	CDR2L	S179	CDR2L:S179	11.254	17.0272	16.7327	13.7111	12.7638	10.6413	12.6669	13.9314	12.889	11.7507	15.8737	16.7029	13.6064	12.4823	13.2657	0.307417	0.328605	0.246181	0.419695	0.0715398	0.847192	0.0219158	0.940249
Q96T37	RBM15	S/Y	RBM15:S/Y	56.684	69.8053	70.7604	73.152	79.1089	58.144	64.5869	71.0734	74.7455	73.9157	43.0254	82.6823	68.0392	70.6338	62.2228	0.464799	0.0205068	0.42362	0.0311249	0.481828	0.0135282	0.453135	0.012726
P17026	ZNF22	T134	ZNF22:T134	8.52679	11.4296	8.63022	8.6575	14.4333	9.36977	9.16428	12.0391	15.8207	14.4555	6.03707	8.73466	6.44081	12.6239	12.8294	0.30787	0.537024	0.157476	0.759973	0.613971	0.146719	0.824133	0.0274476
P11388	TOP2A	S1247	TOP2A:S1247	311.149	328.34	315.405	346.445	380.374	289.157	312.429	319.633	309.293	358.884	314.231	283.775	311.098	346.388	362.864	0.0140625	0.940354	0.0499047	0.700809	0.130902	0.248204	0.269695	0.00743713
P11388	TOP2A	S1247	TOP2A:S1247	311.149	328.34	315.405	346.445	380.374	289.157	312.429	319.633	309.293	358.884	314.231	283.775	311.098	346.388	362.864	0.0140625	0.940354	0.0499047	0.700809	0.130902	0.248204	0.269695	0.00743713
P11388	TOP2A	S1247	TOP2A:S1247	311.149	328.34	315.405	346.445	380.374	289.157	312.429	319.633	309.293	358.884	314.231	283.775	311.098	346.388	362.864	0.0140625	0.940354	0.0499047	0.700809	0.130902	0.248204	0.269695	0.00743713
P22314	UBA1	S810	UBA1:S810	39.0245	38.1645	34.2873	35.8986	32.553	47.6696	31.1524	32.1988	30.3736	31.6415	46.0575	34.9573	28.4891	30.3254	35.3221	-0.347906	0.0784203	-0.481931	0.0127186	-0.457872	0.0160677	-0.411902	0.019128
Q9NYF8	BCLAF1	Y511	BCLAF1:Y511	40.6585	49.3011	39.0002	47.6394	45.5607	28.6256	30.7978	35.325	31.9038	45.5548	35.7411	30.4401	41.6124	41.2129	34.3069	0.0506563	0.925482	0.154246	0.683337	0.196843	0.59128	0.25848	0.360061
P04150	NR3C1	S266	NR3C1:S266	10.662	12.357	10.3336	12.721	12.4302	9.30104	9.68215	9.93997	12.346	10.1646	13.4959	13.2637	10.5071	7.91588	14.0763	0.0819175	0.882098	-0.103478	0.816457	-0.0354613	0.943016	0.136743	0.678564
Q5JSZ5	PRRC2B	S388	PRRC2B:S388	418.497	448.316	387.171	422.507	408.859	442.83	421.758	419.112	394.335	420.634	421.264	418.013	453.614	412.101	427.74	0.00592805	0.975219	-0.0283063	0.829587	-0.0617657	0.598269	-0.0285969	0.771861
Q70SY1	CREB3L2	S191	CREB3L2:S191	33.9574	31.0241	35.8294	40.4577	51.3422	37.302	32.3458	33.0092	46.4986	44.8522	43.125	32.1163	41.0528	36.7398	48.1326	-0.253742	0.218831	-0.0566695	0.821611	0.113148	0.615382	0.340279	0.047675
P20700; Q03252	Later	S391	NA:S391;S393	2423.56	3248.37	3370.46	3382.82	3939.23	2298.18	3239.5	3397.05	3415.71	3767.79	2503.56	3281.99	3275.53	3774.54	4219.79	0.436153	4.24558e-05	0.475785	1.36531e-05	0.548371	1.88798e-06	0.722401	4.22974e-08
P20700; Q03252	Later	S393	NA:S391;S393	2423.56	3248.37	3370.46	3382.82	3939.23	2298.18	3239.5	3397.05	3415.71	3767.79	2503.56	3281.99	3275.53	3774.54	4219.79	0.436153	4.24558e-05	0.475785	1.36531e-05	0.548371	1.88798e-06	0.722401	4.22974e-08
Q9BWF3	RBM4	S86	RBM4:S86	9.40193	9.77113	9.7772	16.5341	9.93894	8.16991	9.78866	13.3255	8.75237	12.6578	10.1451	12.4015	11.3703	8.86404	15.1721	0.202029	0.695384	0.308915	0.472031	0.239673	0.598633	0.430801	0.211222
Q7Z2X4	PID1	S236	PID1:S236	35.4123	37.3586	41.0919	36.7569	34.6321	40.7159	40.4669	36.7936	40.6637	37.9785	40.5469	33.6768	40.3297	38.3212	34.5612	-0.0664985	0.774209	0.0202395	0.934602	-0.00984554	0.968533	-0.120996	0.416704
Q13523	PRPF4B	S/T	PRPF4B:S/T	58.1104	75.9503	67.2805	67.3818	63.9682	66.2674	62.7651	67.102	67.6465	64.5092	64.6081	55.3227	73.7491	64.1785	69.5119	0.0280264	0.922303	0.14012	0.442811	0.0778838	0.701409	0.0684367	0.670942
Q9H8G2	CAAP1	S203	CAAP1:S203	195.538	168.374	162.827	187.018	177.397	186.64	154.098	154.565	182.99	165.642	173.697	148.136	149.791	148.132	161.683	-0.240612	0.102989	-0.249923	0.0781028	-0.107482	0.507693	-0.138686	0.275335
P08670	VIM	S412	VIM:S412	104.156	120.009	124.389	142.494	153.47	103.165	120.359	133.808	127.485	129.149	108.828	118.008	136.595	135.487	150.612	0.18121	0.165708	0.319726	0.0103283	0.35788	0.00403719	0.450697	0.000360914
O15446	POLR1G	S136	POLR1G:S136	12.5111	13.0728	11.5462	12.5354	12.6433	11.3431	12.9738	11.0218	8.89491	11.7688	12.6535	15.8897	12.2181	11.7583	8.05132	0.195233	0.612963	-0.0692526	0.868847	-0.151271	0.681308	-0.194643	0.486793
Q641Q2	WASHC2A	S877	WASHC2A:S877	49.6916	50.1569	45.1712	49.0724	43.1355	47.466	47.0902	47.414	43.5695	48.3392	51.9648	40.4388	45.363	52.9321	43.4172	-0.119937	0.553299	-0.111733	0.552063	-0.0383519	0.862036	-0.145697	0.325802
Q03468	ERCC6	S158	ERCC6:S158	35.4263	31.331	36.5941	36.5824	47.4594	28.4054	35.2138	33.7999	42.9445	41.8115	23.244	38.9271	37.0999	48.6884	43.7665	0.29222	0.248875	0.324069	0.170167	0.569787	0.0135797	0.63086	0.00437123
Q16181	SEPTIN7	T	SEPTIN7:T	97.2914	92.8179	86.0749	87.9995	93.1319	96.134	69.6712	82.287	77.3838	78.1023	79.9772	74.0686	89.4812	78.0181	95.596	-0.214373	0.294934	-0.0797021	0.725027	-0.164537	0.423623	-0.0351188	0.857021
Q9H6R7	WDCP	S468	WDCP:S468	135.216	123.082	107.351	122.891	135.061	133.636	123.274	147.837	134.587	126.813	144.266	118.302	142.966	130.373	139.01	-0.179446	0.30666	-0.0667642	0.732069	-0.0912472	0.624283	-0.0435999	0.782733
Q9NQS7	INCENP	T239	INCENP:T239	11.457	19.5103	19.1648	26.8071	26.1651	13.0378	16.7695	24.8458	18.9176	26.5206	11.7214	20.8136	17.3119	22.6591	23.1495	0.653177	0.013796	0.745049	0.00480322	0.904788	0.000810758	1.06589	0.000116125
Q9NQS7	INCENP	T239	INCENP:T239;T250	37.7594	69.4749	66.6492	120.814	144.438	38.3098	57.0337	86.4294	96.4125	122.848	40.0818	57.0085	82.9326	91.8564	137.605	0.653995	0.00181211	1.01418	2.66622e-05	1.40194	5.09883e-07	1.79872	1.52763e-08
Q9NQS7	INCENP	T250	INCENP:T239;T250	37.7594	69.4749	66.6492	120.814	144.438	38.3098	57.0337	86.4294	96.4125	122.848	40.0818	57.0085	82.9326	91.8564	137.605	0.653995	0.00181211	1.01418	2.66622e-05	1.40194	5.09883e-07	1.79872	1.52763e-08
Q6NYC8	PPP1R18	S368	PPP1R18:S368	69.9205	64.4621	48.3453	66.0862	68.6998	69.2095	56.6906	64.2226	61.7555	71.5593	65.1976	51.1144	58.9122	59.6711	59.1214	-0.252071	0.201968	-0.262161	0.160384	-0.124519	0.56	-0.0394597	0.835426
O15446	POLR1G	S128	POLR1G:S128;S136	29.7951	38.6435	36.9059	39.8951	49.1851	27.847	39.4448	47.7162	35.6039	40.053	38.8467	35.675	39.9811	39.6244	42.8194	0.251529	0.28679	0.375753	0.07922	0.268083	0.233394	0.46267	0.0183987
O15446	POLR1G	S136	POLR1G:S128;S136	29.7951	38.6435	36.9059	39.8951	49.1851	27.847	39.4448	47.7162	35.6039	40.053	38.8467	35.675	39.9811	39.6244	42.8194	0.251529	0.28679	0.375753	0.07922	0.268083	0.233394	0.46267	0.0183987
Q9UHR4	BAIAP2L1	S414	BAIAP2L1:S414	71.2003	61.2442	65.9711	64.8186	63.191	67.0642	61.4894	69.7346	67.5354	71.4375	68.4942	62.9614	70.8804	62.1425	73.107	-0.154676	0.268406	-0.00143782	0.994162	-0.0885912	0.546262	0.00433421	0.977388
O60231	DHX16	S103	DHX16:S103;S106	315.359	270.821	301.581	252.598	245.981	281.664	275.459	271.282	267.008	252.969	296.289	277.172	270.835	274.693	249.667	-0.116006	0.299467	-0.0827438	0.458305	-0.168812	0.0983934	-0.253489	0.00743713
O60231	DHX16	S106	DHX16:S103;S106	315.359	270.821	301.581	252.598	245.981	281.664	275.459	271.282	267.008	252.969	296.289	277.172	270.835	274.693	249.667	-0.116006	0.299467	-0.0827438	0.458305	-0.168812	0.0983934	-0.253489	0.00743713
Q13464	ROCK1	S1102	ROCK1:S1102;S1105	75.2168	76.7293	74.1943	69.9439	61.2477	80.2282	70.3163	60.8516	74.7318	73.916	68.5609	76.4881	82.3358	78.7166	81.9593	-0.00122584	0.997256	-0.0514755	0.840901	-0.00265338	0.993654	-0.0523669	0.784656
Q13464	ROCK1	S1105	ROCK1:S1102;S1105	75.2168	76.7293	74.1943	69.9439	61.2477	80.2282	70.3163	60.8516	74.7318	73.916	68.5609	76.4881	82.3358	78.7166	81.9593	-0.00122584	0.997256	-0.0514755	0.840901	-0.00265338	0.993654	-0.0523669	0.784656
Q01082; Q01082-3	Later	S257	NA:S257	34.7717	32.9038	32.5958	33.028	26.6585	30.902	25.3941	32.4543	25.9137	31.2974	32.9643	27.3295	28.8198	27.8098	20.8214	-0.211104	0.452622	-0.0721208	0.81682	-0.191173	0.481098	-0.342605	0.106377
Q96RU2	USP28	S1053	USP28:S1053	106.939	113.598	109.388	103.514	112.493	116.284	108.529	132.394	104.179	105.575	111.775	106.277	117.035	106.284	104.086	-0.0283975	0.88838	0.0953945	0.491314	-0.0927413	0.511546	-0.0563908	0.631639
Q9BW85	YJU2	S	YJU2:S	12.8991	15.2092	16.0191	11.9408	13.6138	16.0097	20.0758	16.782	16.4808	13.3698	16.6323	14.7213	18.1121	16.0612	14.4386	0.129363	0.721487	0.167817	0.591207	-0.0399844	0.917223	-0.128744	0.612328
Q9BW85	YJU2	S211	YJU2:S211;S213	182.077	195.372	195.65	186.551	184.83	203.064	174.901	194.574	193.912	185.148	204.029	188.908	178.431	203.414	210.343	-0.0749377	0.633694	-0.0504345	0.736908	-0.0119549	0.946288	-0.0225434	0.860836
Q9BW85	YJU2	S213	YJU2:S211;S213	182.077	195.372	195.65	186.551	184.83	203.064	174.901	194.574	193.912	185.148	204.029	188.908	178.431	203.414	210.343	-0.0749377	0.633694	-0.0504345	0.736908	-0.0119549	0.946288	-0.0225434	0.860836
O60231	DHX16	S103	DHX16:S103	57.4365	37.6573	44.4597	39.4258	30.0306	39.4758	41.7173	39.3866	36.6487	35.9231	45.2367	47.7231	45.7759	43.0277	33.4134	-0.150722	0.578332	-0.118545	0.648241	-0.240755	0.29955	-0.502887	0.0126669
P46060	RANGAP1	S435	RANGAP1:S435;S442	100.063	128.156	119.808	143.7	174.417	103.5	97.4005	134.079	146.57	167.211	123.728	128.348	138.54	163.244	179.694	0.107421	0.635026	0.265466	0.130005	0.474657	0.00657256	0.67735	0.000211561
P46060	RANGAP1	S442	RANGAP1:S435;S442	100.063	128.156	119.808	143.7	174.417	103.5	97.4005	134.079	146.57	167.211	123.728	128.348	138.54	163.244	179.694	0.107421	0.635026	0.265466	0.130005	0.474657	0.00657256	0.67735	0.000211561
O75385	ULK1	S556	ULK1:S556	29.168	48.7523	64.5231	60.4648	64.1893	34.7089	55.6175	54.6112	64.0389	60.5795	37.527	67.1838	50.5506	65.8154	75.0329	0.753835	0.00115386	0.743041	0.00106428	0.915283	0.000108066	0.980355	3.67074e-05
Q96T23	RSF1	S/T	RSF1:S/T	20.5001	17.1088	19.6559	13.1241	16.1829	19.6741	27.0998	13.5014	20.5232	18.2273	18.4054	23.3136	17.0615	20.1552	12.9411	0.180711	0.685675	-0.237744	0.533597	-0.150477	0.71628	-0.319841	0.289667
P27708	CAD	S1859	CAD:S1859	271.046	229.483	269.337	239.452	249.042	293.133	254.755	238.592	267.768	255.197	295.999	277.296	252.729	272.934	283.831	-0.178922	0.204652	-0.178046	0.184178	-0.142139	0.312008	-0.127553	0.278742
P27708	CAD	S1859	CAD:S1859	271.046	229.483	269.337	239.452	249.042	293.133	254.755	238.592	267.768	255.197	295.999	277.296	252.729	272.934	283.831	-0.178922	0.204652	-0.178046	0.184178	-0.142139	0.312008	-0.127553	0.278742
Q16566	CAMK4	S356	CAMK4:S356;S360	18.7537	17.4018	12.9381	16.9644	17.2656	26.2566	22.0596	18.1046	18.3074	15.6106	17.7985	19.6237	20.1382	16.5544	20.4531	-0.0727914	0.879552	-0.2979	0.339555	-0.256487	0.440394	-0.222954	0.407054
Q16566	CAMK4	S360	CAMK4:S356;S360	18.7537	17.4018	12.9381	16.9644	17.2656	26.2566	22.0596	18.1046	18.3074	15.6106	17.7985	19.6237	20.1382	16.5544	20.4531	-0.0727914	0.879552	-0.2979	0.339555	-0.256487	0.440394	-0.222954	0.407054
P19634	SLC9A1	S703	SLC9A1:S703	29.526	37.106	33.8146	38.437	38.2297	31.588	37.1864	37.2644	36.1787	44.3829	36.1824	32.4316	36.1627	42.4256	45.564	0.135725	0.533419	0.144432	0.468402	0.26864	0.146548	0.398647	0.0160837
P19634	SLC9A1	S703	SLC9A1:S703	29.526	37.106	33.8146	38.437	38.2297	31.588	37.1864	37.2644	36.1787	44.3829	36.1824	32.4316	36.1627	42.4256	45.564	0.135725	0.533419	0.144432	0.468402	0.26864	0.146548	0.398647	0.0160837
P19634	SLC9A1	S703	SLC9A1:S703	29.526	37.106	33.8146	38.437	38.2297	31.588	37.1864	37.2644	36.1787	44.3829	36.1824	32.4316	36.1627	42.4256	45.564	0.135725	0.533419	0.144432	0.468402	0.26864	0.146548	0.398647	0.0160837
P19634	SLC9A1	S703	SLC9A1:S703	29.526	37.106	33.8146	38.437	38.2297	31.588	37.1864	37.2644	36.1787	44.3829	36.1824	32.4316	36.1627	42.4256	45.564	0.135725	0.533419	0.144432	0.468402	0.26864	0.146548	0.398647	0.0160837
P19634	SLC9A1	S703	SLC9A1:S703	29.526	37.106	33.8146	38.437	38.2297	31.588	37.1864	37.2644	36.1787	44.3829	36.1824	32.4316	36.1627	42.4256	45.564	0.135725	0.533419	0.144432	0.468402	0.26864	0.146548	0.398647	0.0160837
P19634	SLC9A1	S703	SLC9A1:S703	29.526	37.106	33.8146	38.437	38.2297	31.588	37.1864	37.2644	36.1787	44.3829	36.1824	32.4316	36.1627	42.4256	45.564	0.135725	0.533419	0.144432	0.468402	0.26864	0.146548	0.398647	0.0160837
Q9Y2X9	ZNF281	S27	ZNF281:S27	19.8547	24.8141	11.7364	27.2288	26.1094	19.0768	20.2205	18.6211	21.2997	24.8916	22.2995	15.4399	19.5079	18.6088	24.9522	-0.0415549	0.942404	-0.328778	0.337674	0.117881	0.77368	0.313695	0.283969
P48681	NES	S352	NES:S352	9.36151	10.4952	10.5103	10.5073	11.2679	10.1278	10.1947	7.97609	12.0747	12.5893	10.4182	8.62009	8.82017	9.50081	11.9624	-0.0329761	0.94406	-0.139273	0.66569	0.0957489	0.775102	0.260225	0.277567
Q5SW79	CEP170	S1165	CEP170:S1165	14.2639	9.2764	16.2901	12.5754	19.706	17.6249	14.0257	13.1636	16.3934	20.603	15.4403	19.3997	13.9813	11.859	13.5352	-0.206982	0.679003	-0.124214	0.800783	-0.222328	0.618114	0.167175	0.644496
P62330	ARF6	T41	ARF6:T41	17.0951	19.3155	22.3517	21.2801	23.5244	21.2713	20.3398	29.3888	25.4008	24.3437	21.3672	18.1956	24.742	21.3857	18.6728	-0.0400789	0.921134	0.354908	0.135718	0.191046	0.47685	0.153585	0.479588
Q14CS0	UBXN2B	S235	UBXN2B:S235	75.3426	76.1079	65.5239	73.5304	77.264	71.8063	71.5546	83.1138	71.299	67.9433	77.1709	74.0185	85.8149	71.8445	78.3516	-0.0168852	0.953467	0.054235	0.788591	-0.04951	0.804641	-0.0071803	0.966954
Q5VUA4	ZNF318	S173	ZNF318:S173	24.5156	22.3027	22.1995	24.5958	26.3263	26.8326	26.084	26.6438	21.8687	23.6288	24.8789	21.7672	24.3946	22.0501	22.937	-0.123356	0.610362	-0.0605729	0.807017	-0.154848	0.473605	-0.0659615	0.726309
Q8IZP0	ABI1	S225	ABI1:S225	77.3026	68.0728	93.3584	94.7729	83.9424	87.8319	93.4919	88.8398	100.092	80.1255	72.4593	92.0261	81.4071	107.156	104.22	0.0838435	0.768729	0.152235	0.506044	0.348979	0.0894561	0.170263	0.352113
Q8IZP0	ABI1	S225	ABI1:S225	77.3026	68.0728	93.3584	94.7729	83.9424	87.8319	93.4919	88.8398	100.092	80.1255	72.4593	92.0261	81.4071	107.156	104.22	0.0838435	0.768729	0.152235	0.506044	0.348979	0.0894561	0.170263	0.352113
Q9UKE5	TNIK	S707	TNIK:S707	121.474	85.2217	103.323	92.1057	89.3397	121.398	103.339	93.7834	100.693	95.5359	108.321	106.62	83.4709	101.621	96.7808	-0.255519	0.123161	-0.327262	0.0388469	-0.253724	0.115677	-0.317139	0.0277025
O14530	TXNDC9	Y/S	TXNDC9:Y/S	80.1715	83.6534	74.49	75.169	85.0236	79.8156	71.9418	89.2676	71.1174	83.8323	94.7607	73.5646	96.1345	80.8239	79.2924	-0.151261	0.439641	0.0253966	0.918711	-0.162976	0.368711	-0.0338323	0.846038
Q7Z6Z7	HUWE1	S3757	HUWE1:S3757	67.7725	80.3424	70.9796	67.0742	76.2253	65.5105	67.3512	70.9039	79.2704	74.1905	76.1228	74.2964	89.754	73.4815	74.9702	0.0834677	0.714357	0.139497	0.455434	0.0697231	0.737637	0.109022	0.484437
Q9UNZ2	NSFL1C	S	NSFL1C:S	53.118	69.77	62.0198	82.0715	80.5978	66.8327	56.0538	64.5052	60.1112	65.3158	50.6866	57.9515	63.1115	58.8365	80.0215	0.110969	0.71118	0.162897	0.518041	0.229956	0.337915	0.409067	0.0416316
Q14CS0	UBXN2B	S231	UBXN2B:S231;S234	50.1035	56.3216	50.1798	52.5326	55.1747	58.7748	49.5041	50.7192	53.4689	62.0374	49.6296	48.7554	51.5399	58.5735	49.5653	-0.0348371	0.900732	-0.0519935	0.808082	0.0569506	0.78509	0.0717222	0.651303
Q14CS0	UBXN2B	S234	UBXN2B:S231;S234	50.1035	56.3216	50.1798	52.5326	55.1747	58.7748	49.5041	50.7192	53.4689	62.0374	49.6296	48.7554	51.5399	58.5735	49.5653	-0.0348371	0.900732	-0.0519935	0.808082	0.0569506	0.78509	0.0717222	0.651303
Q9BZ23	PANK2	S/Y	PANK2:S/Y	46.923	36.2546	33.9609	29.0672	31.7579	40.1766	32.6397	39.2374	27.7449	33.2237	40.6406	34.6371	30.5471	28.4534	34.1514	-0.300822	0.0942974	-0.304145	0.079722	-0.579786	0.00123217	-0.362768	0.0223654
Q14692	BMS1	S/T	BMS1:S/T	460.18	530.416	494.027	519.846	542.321	506.366	520.033	581.006	517.517	560.48	572.074	553.708	622.242	589.792	570.041	0.0654227	0.734335	0.140678	0.339555	0.0837715	0.611938	0.126098	0.317486
Q8TDD1	DDX54	S75	DDX54:S75	49.4423	61.8241	54.3694	59.3709	57.7899	44.5768	49.0426	54.2732	51.5337	61.1657	53.0065	47.037	68.432	59.8836	69.4794	0.0959293	0.729617	0.263165	0.204958	0.216407	0.318554	0.357305	0.0491673
Q14558	PRPSAP1	S215	PRPSAP1:S215	192.751	220.266	235.862	256.64	250.961	224.115	197.965	232.53	240.204	250.339	251.63	206.359	224.571	248.409	246.748	-0.0908804	0.567523	0.0600817	0.700193	0.164811	0.22081	0.170699	0.134876
O60256	PRPSAP2	S227	PRPSAP2:S227	72.3931	73.9795	78.2904	76.0032	85.5206	67.8532	75.9616	78.3352	71.7891	83.5105	79.9853	76.5821	85.6366	78.1854	81.8913	0.0437999	0.812725	0.139573	0.290282	0.0395739	0.808052	0.191312	0.0899217
Q09472	EP300	S1726	EP300:S1726	16.5092	16.0676	15.865	14.1281	16.1316	14.426	14.664	11.7458	17.3426	13.3434	14.3794	14.6557	11.9209	17.4695	17.4614	0.00398511	0.993712	-0.208151	0.46508	0.107263	0.734756	0.0447469	0.86876
P30050	RPL12	S38	RPL12:S38	102.78	124.694	128.908	124.784	151.338	107.924	123.471	139.186	128.658	149.073	103.855	124.919	117.36	122.835	132.796	0.24647	0.0464985	0.290053	0.0165258	0.258514	0.0298587	0.459617	0.000245106
O95248	SBF1	T	SBF1:T	91.894	97.6664	95.1458	103.799	105.145	92.8986	95.9719	97.8582	98.28	108.942	94.6832	88.073	105.855	107.633	101.294	0.0101458	0.962663	0.0953719	0.463145	0.147312	0.231817	0.173843	0.0951947
Q9NRL2	BAZ1A	T1547	BAZ1A:T1547	30.0203	40.5968	42.9598	55.7284	59.964	29.2304	36.4924	46.5204	46.0384	45.7862	36.4335	36.8038	46.7086	51.4056	55.6659	0.256715	0.214219	0.515289	0.00829566	0.681501	0.000707691	0.752377	0.000193817
Q14498	RBM39	S117	RBM39:S117	11.4039	17.2529	13.8711	18.7223	34.0627	14.0702	11.4847	17.1267	18.4754	21.9264	12.1515	18.5001	13.0852	14.3864	21.5601	0.303594	0.445159	0.224322	0.566425	0.450591	0.202611	1.01531	0.00204407
P15822	HIVEP1	S479	HIVEP1:S479	134.554	149.956	125.765	144.214	153.663	145.983	133.078	140.483	139.244	143.836	149.459	115.08	127.966	133.43	136.136	-0.118099	0.494811	-0.125621	0.426897	-0.0439433	0.81273	0.0118343	0.937868
P49327	FASN	S207	FASN:S207	59.2684	58.4802	47.9566	61.0236	66.3592	58.5268	47.5577	68.3985	56.4185	54.6002	55.6504	60.1549	59.5994	46.5142	56.5856	-0.0688159	0.833846	0.00607953	0.985201	-0.0898495	0.740296	0.0289611	0.900674
O95714	HERC2	S1577	HERC2:S1577;S1588	56.8897	53.9146	50.2404	58.9689	66.1485	53.5016	54.2535	63.5481	56.2041	66.1158	57.9794	57.3661	61.8595	68.3336	65.4376	-0.0242327	0.931343	0.054134	0.793512	0.119978	0.513658	0.232511	0.103031
O95714	HERC2	S1588	HERC2:S1577;S1588	56.8897	53.9146	50.2404	58.9689	66.1485	53.5016	54.2535	63.5481	56.2041	66.1158	57.9794	57.3661	61.8595	68.3336	65.4376	-0.0242327	0.931343	0.054134	0.793512	0.119978	0.513658	0.232511	0.103031
Q9ULC8	ZDHHC8	S741	ZDHHC8:S741	31.9794	37.4437	41.2575	34.9483	34.2192	39.0888	35.2089	24.37	34.1908	25.0522	36.0542	36.2598	34.2802	32.2721	37.4799	0.0283227	0.955719	-0.128976	0.697359	-0.0749829	0.831548	-0.162735	0.523588
Q8TDD1	DDX54	S/T	DDX54:S/T	144.982	151.669	133.38	142.343	153.464	155.826	145.671	124.257	124.799	136.463	151.542	152.515	152.064	150.438	144.725	-0.00764858	0.976111	-0.147329	0.308198	-0.119132	0.441155	-0.0586016	0.658344
Q86UU1	PHLDB1	S404	PHLDB1:S404	122.689	119.224	126.342	145.172	131.305	123.498	121.441	107.433	121.43	136.305	104.785	122.634	113.433	119.642	133.535	0.0537906	0.795442	-0.0147682	0.945652	0.136566	0.388657	0.196684	0.124464
Q5VWG9	TAF3	T501	TAF3:T501	10.5114	13.0375	8.82208	11.8766	14.0281	12.3835	12.5657	12.5307	14.6521	13.0668	12.6991	14.7742	11.3374	13.8642	15.0031	0.183378	0.576699	-0.133118	0.677244	0.181834	0.55111	0.244793	0.303263
P42566	EPS15	T	EPS15:T	81.9184	72.5721	81.4111	90.0782	83.3659	72.024	69.876	85.4349	82.6264	87.3928	71.65	72.3084	74.0093	74.8722	74.9718	-0.068419	0.741043	0.0947089	0.586762	0.13286	0.423734	0.123229	0.360668
P50479	PDLIM4	S112	PDLIM4:S112	112.593	104.778	113.295	102.073	108.47	113.114	109.133	109.571	99.6587	107.675	107.353	101.483	107.607	110.768	112.771	-0.078864	0.556529	-0.0111726	0.945652	-0.0930178	0.447009	-0.0179578	0.876018
P50479	PDLIM4	S/T	PDLIM4:S/T	189.527	141.497	200.371	159.036	146.628	181.404	186.062	150.559	162.436	142.088	180.988	182.377	158.13	155.286	133.653	-0.124675	0.556529	-0.1278	0.511374	-0.211119	0.246629	-0.38669	0.0153524
Q9H410	DSN1	S58	DSN1:S58	79.8615	72.6002	74.6761	79.3671	77.265	71.9685	75.2309	73.0146	70.7757	81.1176	70.2076	74.0029	65.8287	77.801	75.5961	0.0007962	0.997256	-0.0563147	0.728385	0.0383632	0.818893	0.0772164	0.529786
Q00610	CLTC	T238	CLTC:T238	32.8143	25.7084	31.0017	27.1408	32.2321	33.7158	28.3978	24.4227	33.7406	32.2889	24.5621	24.2702	25.6579	30.0965	30.2044	-0.20566	0.429931	-0.161404	0.521853	0.00678636	0.984777	0.0700371	0.750116
Q08174	PCDH1	S962	PCDH1:S962	196.171	212.384	202.014	234.302	256.676	210.93	186.84	215.589	205.227	258.647	211.577	210.332	214.446	232.221	247.845	-0.0229692	0.904405	0.0310991	0.837285	0.117009	0.338547	0.303439	0.00501559
Q6P0Q8	MAST2	S1381	MAST2:S1381	30.334	33.7621	44.8405	44.2581	46.2456	29.4535	39.6194	41.5082	37.4592	43.1208	32.9983	39.8717	37.3636	43.5508	39.392	0.285071	0.129186	0.41269	0.0217012	0.430733	0.015519	0.47128	0.00549647
P67870	CSNK2B	S209	CSNK2B:S209	135.85	145.46	140.127	158.321	146.131	127.739	139.809	154.459	140.1	157.409	150.884	130.224	145.906	154.795	158.456	0.00547595	0.980591	0.0901182	0.533976	0.130344	0.342702	0.159073	0.160367
Q8IWW6	ARHGAP12	S213	ARHGAP12:S213	48.8891	52.53	53.2422	48.7021	46.4099	48.4615	59.5197	45.3905	41.9578	39.1006	51.678	52.5756	44.4665	54.421	47.0655	0.141667	0.521253	-0.0627405	0.79032	-0.0462707	0.848836	-0.173203	0.292761
Q15366	PCBP2	S272	PCBP2:S272	191.446	212.1	198.353	213.498	236.689	211.623	178.626	210.236	207.153	222.497	221.03	204.283	219.929	215.141	253.171	-0.0701408	0.674655	0.01148	0.951608	0.0291734	0.863023	0.191404	0.0884312
P31689	DNAJA1	S188	DNAJA1:S188	20.5396	19.3301	25.4736	29.5592	27.4387	29.3187	19.8553	27.5963	24.8977	23.6874	22.2336	20.5486	28.1514	23.6872	29.5532	-0.25452	0.31376	0.187902	0.452485	0.126915	0.637893	0.173559	0.399005
O60271	SPAG9	S183	SPAG9:S183	24.5965	29.9235	25	26.4801	23.0165	22.041	23.0239	35.1992	25.0314	26.9145	27.1371	28.4102	36.3097	23.4911	32.8859	0.137305	0.696046	0.372973	0.162539	0.027287	0.943285	0.156539	0.523054
Q8IWE2	FAM114A1	S196	FAM114A1:S196;S200	72.9004	67.1747	82.2352	84.5266	79.952	67.3619	69.923	75.8338	81.2599	73.6577	79.2566	70.448	77.5043	74.3386	68.3872	-0.078048	0.672807	0.104161	0.508999	0.130557	0.39718	0.0164361	0.911001
Q8IWE2	FAM114A1	S200	FAM114A1:S196;S200	72.9004	67.1747	82.2352	84.5266	79.952	67.3619	69.923	75.8338	81.2599	73.6577	79.2566	70.448	77.5043	74.3386	68.3872	-0.078048	0.672807	0.104161	0.508999	0.130557	0.39718	0.0164361	0.911001
Q8IWE2	FAM114A1	S196	FAM114A1:S196	70.6867	62.0147	61.1415	57.3322	57.3347	61.4354	61.2395	64.3217	71.7942	63.9055	78.6114	67.3544	70.1232	75.5898	63.5919	-0.1388	0.529246	-0.102632	0.635902	-0.0446139	0.854098	-0.183685	0.258963
O00178	GTPBP1	S44	GTPBP1:S44;S47	191.678	172.068	174.031	182.76	174.836	190.038	174.542	200.77	187.293	194.482	222.793	186.97	212.852	215.843	187.065	-0.177104	0.265843	-0.0419776	0.82617	-0.0451467	0.808437	-0.117164	0.371854
O00178	GTPBP1	S47	GTPBP1:S44;S47	191.678	172.068	174.031	182.76	174.836	190.038	174.542	200.77	187.293	194.482	222.793	186.97	212.852	215.843	187.065	-0.177104	0.265843	-0.0419776	0.82617	-0.0451467	0.808437	-0.117164	0.371854
Q7Z6E9	RBBP6	S516	RBBP6:S516	144.284	174.576	184.462	198.556	234.526	139.688	170.772	182.9	189.597	205.949	147.886	165.459	196.457	225.873	213.911	0.242265	0.0474353	0.38433	0.00197183	0.504131	0.000123827	0.597816	1.37381e-05
Q9H4L5	OSBPL3	S410	OSBPL3:S410	31.279	26.7563	31.342	28.9139	29.2892	32.1345	35.5447	33.2895	28.8727	33.6018	31.7425	27.3738	28.6428	30.1645	38.2711	-0.0978091	0.721487	-0.0314651	0.916572	-0.113804	0.636441	0.0798086	0.683984
Q8IZD2	KMT2E	S1444	KMT2E:S1444	30.5626	36.0987	32.8092	27.8257	31.8794	32.0229	33.1832	31.6749	32.1911	28.7174	29.4168	29.1085	27.1117	23.3125	23.9934	0.0921094	0.773026	-0.0103841	0.975649	-0.154441	0.553761	-0.130107	0.537345
Q12959-3; Q12959-4	Later	S546	NA:S546	10.7769	12.6825	12.2261	17.5009	14.1247	9.71012	10.8945	15.5503	12.6945	14.3183	11.0762	6.91653	19.6405	13.3362	12.7772	-0.0927991	0.868659	0.562595	0.114769	0.451338	0.226559	0.385566	0.223951
Q12959-3; Q12959-4	Later	S542	NA:S542	12.4462	9.29442	8.87718	11.8136	13.5884	8.18749	12.0617	8.46993	12.2815	12.9493	14.7154	10.5089	14.6299	10.2135	10.4636	-0.116018	0.841799	-0.149002	0.756091	-0.0057056	0.993474	0.098704	0.796631
P07437; P68371	Later	S278	NA:S278	35.2022	41.1847	37.3603	36.8631	36.7303	38.3224	37.9584	29.8649	38.4873	37.0466	35.578	35.6483	41.4186	45.3912	37.5368	0.0718412	0.796645	-0.0182008	0.950029	0.141378	0.526993	0.0299255	0.883875
Q9Y5X2	SNX8	T450	SNX8:T450;S456	8.51116	6.54048	8.44701	13.7684	15.9898	8.22919	13.7348	9.93912	9.03656	14.0614	10.5107	8.26523	9.2707	12.9489	11.1561	0.00410537	0.99611	0.0267798	0.965038	0.376642	0.393569	0.589536	0.0978451
Q9Y5X2	SNX8	S456	SNX8:T450;S456	8.51116	6.54048	8.44701	13.7684	15.9898	8.22919	13.7348	9.93912	9.03656	14.0614	10.5107	8.26523	9.2707	12.9489	11.1561	0.00410537	0.99611	0.0267798	0.965038	0.376642	0.393569	0.589536	0.0978451
Q9Y657	SPIN1	S124	SPIN1:S124	14.4388	23.8299	28.317	21.5032	26.1758	15.2001	26.505	19.1353	25.2587	22.3737	17.7105	26.3049	23.0541	27.6314	35.1285	0.698577	0.0148891	0.561429	0.0445199	0.649667	0.0191989	0.801348	0.00291473
Q96T23	RSF1	S397	RSF1:S397	39.2861	58.4087	51.2825	46.4998	61.8713	45.5909	57.9896	58.4878	58.6703	49.1091	43.6546	54.5296	38.9534	41.6505	44.3243	0.413373	0.114339	0.19315	0.493003	0.179764	0.532408	0.261487	0.24237
O43166	SIPA1L1	S255	SIPA1L1:S255	118.253	68.8029	94.4237	94.7243	101.05	114.973	99.5416	91.5422	98.3877	92.8431	95.7211	76.6917	76.114	89.0261	88.3746	-0.436343	0.0353144	-0.32804	0.105805	-0.216475	0.31828	-0.216813	0.229417
Q9Y5S9	RBM8A	S/Y	RBM8A:S/Y	39.8025	33.9218	37.7339	40.2673	38.6281	43.7752	35.2181	39.2791	35.3673	36.406	39.4948	33.3716	36.1879	39.6804	35.5652	-0.262494	0.0878524	-0.119835	0.46812	-0.094729	0.587736	-0.153447	0.248347
Q9UQ35	SRRM2	S2123	SRRM2:S2123	144.032	149.046	135.746	142.375	129.364	119.892	141.621	146.223	135.332	143.709	139.337	121.498	138.818	125.809	132.597	0.0306686	0.900732	0.0651895	0.710551	0.00357515	0.987764	0.0116447	0.938918
Q96RT1	ERBIN	S	ERBIN:S	64.1222	56.6578	63.6246	55.8599	54.2884	63.6229	54.1464	56.2397	53.4375	55.5663	66.6607	66.106	56.5375	56.6592	54.0627	-0.141096	0.389941	-0.142276	0.342669	-0.228412	0.11578	-0.245907	0.0539763
P10412	H1	T18	H1:T18	292.915	397.387	531.034	522.949	538.699	328.923	399.689	507.676	538.399	494.199	288.549	426.448	429.772	413.851	415.548	0.428247	0.0171645	0.686411	0.000388343	0.689135	0.00026271	0.664178	0.000262432
Q14155-1	ARHGEF7	S340	ARHGEF7:S340	189.239	177.9	189.393	192.491	198.923	211.008	215.441	178.184	223.645	191.251	177.856	203.086	189.412	207.705	205.592	0.0440773	0.826586	-0.0506482	0.766508	0.110773	0.467842	0.0464133	0.727966
Q9UQ35	SRRM2	S2121	SRRM2:S2121;S2123	976.9	895.189	942.808	973.038	1011.9	962.933	929.008	988.035	956.805	995.426	981.684	912.556	995.556	940.992	1008.8	-0.0943699	0.21061	0.00204126	0.984403	-0.0253341	0.77368	0.0459898	0.473766
Q9UQ35	SRRM2	S2123	SRRM2:S2121;S2123	976.9	895.189	942.808	973.038	1011.9	962.933	929.008	988.035	956.805	995.426	981.684	912.556	995.556	940.992	1008.8	-0.0943699	0.21061	0.00204126	0.984403	-0.0253341	0.77368	0.0459898	0.473766
Q8WVC0	LEO1	T188	LEO1:T188;S197;S205	239.175	207.96	260.127	217.713	216.886	246.266	248.962	236.94	251.226	255.858	249.428	251.345	224.81	255.709	244.157	-0.0583328	0.774209	-0.0281524	0.891282	-0.023662	0.906636	-0.0389359	0.786959
Q8WVC0	LEO1	S197	LEO1:T188;S197;S205	239.175	207.96	260.127	217.713	216.886	246.266	248.962	236.94	251.226	255.858	249.428	251.345	224.81	255.709	244.157	-0.0583328	0.774209	-0.0281524	0.891282	-0.023662	0.906636	-0.0389359	0.786959
Q8WVC0	LEO1	S205	LEO1:T188;S197;S205	239.175	207.96	260.127	217.713	216.886	246.266	248.962	236.94	251.226	255.858	249.428	251.345	224.81	255.709	244.157	-0.0583328	0.774209	-0.0281524	0.891282	-0.023662	0.906636	-0.0389359	0.786959
O75376	NCOR1	S1196	NCOR1:S1196	28.6911	27.7076	32.8196	28.9252	27.6934	30.6572	23.7083	33.2182	29.0988	26.3211	32.4561	30.8679	25.5284	31.001	23.5444	-0.164513	0.509846	-0.0122251	0.967796	-0.0432368	0.878699	-0.244724	0.186679
Q9P2K8	EIF2AK4	S555	EIF2AK4:S555	69.7013	71.0567	72.8678	60.3845	63.9309	78.1253	65.6065	66.9755	64.8907	58.7408	71.7935	55.5778	63.592	62.3987	60.9245	-0.197837	0.237454	-0.111024	0.525159	-0.225708	0.157058	-0.257644	0.0613805
P54646	PRKAA2	S377	PRKAA2:S377	37.414	34.179	26.2818	37.8997	39.137	39.7358	39.7017	34.5154	39.8377	35.7098	39.8541	36.8877	32.7794	45.4943	33.4206	-0.0810989	0.760587	-0.331551	0.0808559	0.0710876	0.765001	-0.114386	0.516072
Q13895	BYSL	S98	BYSL:S98	768.395	808.376	781.972	823.183	813.006	759.11	743.517	804.355	784.049	840.78	803.978	745.216	820.766	823.852	856.014	-0.0220876	0.864214	0.0462027	0.635902	0.0604101	0.521082	0.106439	0.144334
Q8IVF2	AHNAK2	S4477	AHNAK2:S4477	85.5718	146.663	168.582	193.142	217.88	86.5575	161.307	209.45	200.117	211.69	84.1505	185.104	228.894	247.114	249.518	0.937558	5.74284e-05	1.23225	3.02486e-06	1.31257	7.80134e-07	1.40222	1.70898e-07
Q09666	AHNAK	S4908	AHNAK:S4908	117.076	179.378	156.986	158.1	124.717	127.812	175.242	157.261	135.635	129.834	137.283	165.786	167.75	143.721	141.78	0.447684	0.00131754	0.337164	0.0097209	0.195071	0.140919	0.0534503	0.666773
Q9BTC8	MTA3	S	MTA3:S	73.1822	56.3612	66.378	63.0287	64.7603	67.8084	64.3545	70.3656	64.7856	73.3123	63.824	60.1503	52.5768	56.0923	51.3369	-0.179246	0.468319	-0.122351	0.621536	-0.155856	0.515941	-0.125964	0.516683
P37275	ZEB1	S646	ZEB1:S646	12.9904	19.0911	12.519	16.8612	21.7198	17.8985	16.4265	18.7158	13.9256	17.2759	15.6016	14.6518	14.9049	15.3689	15.931	0.113673	0.784369	-0.0182737	0.965401	-0.00250946	0.996646	0.240206	0.361314
Q9H0D6	XRN2	S/T	XRN2:S/T	471.719	534.876	509.246	505.754	522.978	472.747	497.781	525.261	485.589	488.55	479.507	452.66	520.187	507.394	503.195	0.0575311	0.642296	0.126626	0.192981	0.0735765	0.495902	0.0886083	0.300885
Q5H9F3-3	BCORL1	S599	BCORL1:S599	43.1617	57.9368	40.8957	66.9414	52.3935	40.5267	46.7494	53.6063	48.6601	51.6106	45.7583	42.4507	60.5083	50.7219	53.1981	0.174186	0.556529	0.242942	0.338068	0.34853	0.162522	0.281924	0.189701
Q6ZU35	CRACD	S969	CRACD:S969;S975	30.6017	28.6806	27.1462	32.5025	26.5867	29.9806	20.0683	23.8531	28.1404	24.6458	34.5816	21.6464	32.5491	30.5219	23.6384	-0.449507	0.0604736	-0.1967	0.439336	-0.0615348	0.838567	-0.344823	0.0948856
Q6ZU35	CRACD	S975	CRACD:S969;S975	30.6017	28.6806	27.1462	32.5025	26.5867	29.9806	20.0683	23.8531	28.1404	24.6458	34.5816	21.6464	32.5491	30.5219	23.6384	-0.449507	0.0604736	-0.1967	0.439336	-0.0615348	0.838567	-0.344823	0.0948856
P54132	BLM	T	BLM:T	15.9264	18.1739	11.7663	17.2706	14.855	20.6625	17.5735	12.8177	14.3213	12.9782	15.9211	16.2844	16.1017	19.611	18.875	-0.00353853	0.995456	-0.369789	0.210229	-0.0370765	0.928737	-0.17529	0.510202
Q7Z589	EMSY	S257	EMSY:S257	17.0785	19.3179	14.7423	17.8683	23.2763	19.6798	18.9108	18.2629	15.0769	25.9897	18.3927	19.501	16.2354	17.6335	18.6208	0.0682215	0.84564	-0.16667	0.521825	-0.126659	0.643578	0.288561	0.157556
O75122-3; O75122	Later	S689	NA:S689	13.2696	17.1522	11.3025	14.6453	14.1205	14.4021	13.8212	13.4449	15.2555	12.4583	13.5833	13.832	15.1106	10.4288	11.9346	0.11235	0.774209	-0.0589931	0.88028	-0.0519664	0.89284	-0.102062	0.707322
Q09666	AHNAK	S5099	AHNAK:S5099	79.2832	124.365	109.922	122.61	134.784	71.7367	113.647	124.156	128.606	127.673	66.7628	107.865	127.789	133.358	134.184	0.668461	6.06788e-05	0.733135	1.87578e-05	0.823118	3.3792e-06	0.868109	9.89971e-07
Q9BYJ9	YTHDF1	S346	YTHDF1:S346	34.6912	27.5893	32.0023	36.5052	37.0566	29.6744	33.2032	38.2743	34.1897	30.2339	29.9721	36.0488	27.505	34.9885	33.3907	0.0326598	0.93167	0.0422784	0.891282	0.167045	0.499713	0.0926465	0.657341
Q6KC79-2; Q6KC79	Later	S280	NA:S280	21.4257	35.3502	22.6268	23.0907	25.5791	14.8114	15.6453	28.1608	21.1127	31.3882	28.5568	14.9914	32.462	28.4774	26.4572	-0.042767	0.959815	0.396863	0.421238	0.205117	0.713463	0.409653	0.316285
Q6KC79-2; Q6KC79	Later	S274	NA:S274;S280	50.2063	57.4543	45.0388	44.1448	46.2849	54.9473	58.6168	40.7651	35.2871	42.4061	47.4131	45.666	44.6778	48.004	45.2518	0.0778823	0.781062	-0.22438	0.273722	-0.268888	0.18941	-0.186138	0.294798
Q6KC79-2; Q6KC79	Later	S280	NA:S274;S280	50.2063	57.4543	45.0388	44.1448	46.2849	54.9473	58.6168	40.7651	35.2871	42.4061	47.4131	45.666	44.6778	48.004	45.2518	0.0778823	0.781062	-0.22438	0.273722	-0.268888	0.18941	-0.186138	0.294798
Q9BUR4	WRAP53	S54	WRAP53:S54	105.322	92.6982	65.6587	84.9029	93.4905	117.3	78.0666	69.9749	89.9711	70.601	103.498	51.844	59.0216	56.8418	67.2379	-0.589659	0.0672377	-0.745778	0.0174179	-0.51939	0.101425	-0.508872	0.0674439
Q13045	FLII	S856	FLII:S856	88.6967	86.7685	77.3042	81.032	95.5508	74.5748	83.4205	88.7686	83.3821	83.9081	74.0583	79.2991	94.3033	77.7544	86.9977	0.0762156	0.707255	0.133892	0.41475	0.0336408	0.869825	0.169942	0.208652
Q99549	MPHOSPH8	T454	MPHOSPH8:T454	16.8631	20.689	15.4887	12.6683	18.0559	13.0294	18.554	16.5235	14.828	16.9232	13.0515	15.0784	16.3889	18.4188	18.7781	0.337739	0.243821	0.182863	0.546125	0.0902899	0.788376	0.333557	0.158248
Q9ULH1	ASAP1	T	ASAP1:T	29.0079	29.756	28.191	29.9523	27.6242	26.9461	31.4227	27.0185	27.9095	27.0851	28.2351	31.1657	30.6319	30.0536	31.1402	0.133645	0.484534	0.0267356	0.908205	0.0623186	0.756114	0.0260676	0.878117
P04040	CAT	S515	CAT:S515	10.7275	9.45357	15.7102	15.4114	13.087	10.5398	11.9035	15.3189	10.7246	11.0465	9.59789	10.2508	13.5	12.254	11.0816	0.029365	0.951922	0.527341	0.0490933	0.300072	0.294445	0.18731	0.442852
Q6PKG0	LARP1	S/T	LARP1:S/T	32.7272	39.9326	42.9912	33.7232	38.1683	34.3505	39.1504	33.8313	38.1448	37.1016	35.7089	32.3328	41.6022	34.3391	40.4924	0.11083	0.644372	0.197319	0.306995	0.045992	0.851845	0.171468	0.302031
Q00587	CDC42EP1	S	CDC42EP1:S	267.753	315.441	302.342	326.151	335.897	307.817	264.812	306.421	304.277	326.206	298.005	265.028	323.696	326.554	332.686	-0.0499426	0.7654	0.0960094	0.466761	0.133312	0.293659	0.189883	0.072879
P41182	BCL6	S361	BCL6:S361;S366	49.9308	72.6284	90.7778	71.1783	61.1848	51.1713	75.1827	72.8653	75.4863	64.5384	54.3014	78.2281	72.3838	64.7369	57.7925	0.540789	0.00135685	0.595662	0.000502071	0.441995	0.0049641	0.23932	0.0858768
P41182	BCL6	S366	BCL6:S361;S366	49.9308	72.6284	90.7778	71.1783	61.1848	51.1713	75.1827	72.8653	75.4863	64.5384	54.3014	78.2281	72.3838	64.7369	57.7925	0.540789	0.00135685	0.595662	0.000502071	0.441995	0.0049641	0.23932	0.0858768
Q96KQ7	EHMT2	S140	EHMT2:S140	406.789	460.977	456.673	490.783	494.339	425.878	438.835	489.881	484.13	490.125	440.221	462.119	473.932	458.976	492.625	0.0978962	0.300879	0.158441	0.0634791	0.171984	0.043093	0.215397	0.00730851
Q8N5W9	RFLNB	S6	RFLNB:S6	22.5649	48.1726	27.7944	33.2771	22.4989	19.0021	45.056	32.9113	24.0673	21.6593	24.0259	37.6255	38.7879	26.0891	24.1755	0.995605	0.000363003	0.594719	0.0162033	0.340072	0.181821	0.0645172	0.792564
Q14160-3; Q14160	Later	S835	NA:S835	185.672	176.037	174.271	192.119	174.966	201.786	199.114	184.978	178.575	171.872	192.55	172.754	188.119	179.019	194.652	-0.0842098	0.565019	-0.0834931	0.534955	-0.0773923	0.575251	-0.100502	0.347061
Q14839	CHD4	S1535	CHD4:S1535	59.7184	35.1073	33.1376	27.216	21.6541	57.2404	32.1394	15.4535	28.91	16.816	26.152	11.5682	7.89193	7.83793	10.5957	-0.925283	0.37145	-1.48909	0.101412	-1.28585	0.171004	-1.51139	0.0619227
Q14839	CHD4	S1535	CHD4:S1535;S1537	156.335	165.092	157.123	179.215	162.684	163.655	159.48	168.666	165.558	162.808	156.291	156.92	175.353	165.005	178.595	0.0157143	0.933808	0.0722629	0.559828	0.0973363	0.418206	0.0808006	0.409428
Q14839	CHD4	S1537	CHD4:S1535;S1537	156.335	165.092	157.123	179.215	162.684	163.655	159.48	168.666	165.558	162.808	156.291	156.92	175.353	165.005	178.595	0.0157143	0.933808	0.0722629	0.559828	0.0973363	0.418206	0.0808006	0.409428
P07355	ANXA2	S12	ANXA2:S12	18.4962	26.5349	28.99	28.1194	26.0735	19.3053	29.699	25.3817	28.4626	20.7341	17.1222	28.413	28.7737	26.4236	21.9853	0.624254	0.00185916	0.597335	0.00222471	0.59679	0.00189475	0.319678	0.0564296
P06748	NPM1	S88	NPM1:S88	5.44749	13.546	14.1768	14.1548	13.7779	10.1017	15.7138	14.7034	12.8365	18.1097	11.6756	11.8322	12.4163	13.7112	16.1566	0.656952	0.0821969	0.670052	0.0675014	0.651713	0.0781394	0.88316	0.00981574
O14818	PSMA7	T8	PSMA7:T8	15.6168	15.1386	11.8857	16.0869	19.2855	17.4606	12.0717	20.8935	20.4277	21.5195	15.5884	10.5282	15.5431	18.0893	22.2859	-0.381188	0.250837	-0.0463728	0.918738	0.161293	0.657057	0.373871	0.167152
O14818	PSMA7	S11	PSMA7:S11	53.9457	71.0724	65.3816	73.9447	93.1101	54.4821	53.6284	74.7059	82.5881	87.5214	59.4252	57.1246	88.864	84.5577	100.843	0.106012	0.678232	0.437781	0.0233331	0.521318	0.00689913	0.744748	0.000221685
Q9ULH7	MRTFB	T545	MRTFB:T545	55.7563	34.5113	39.6021	37.4169	53.1783	49.0486	41.6644	42.1015	46.5197	49.2748	55.8815	41.0584	37.7043	46.9169	53.2849	-0.457384	0.0125223	-0.427179	0.0167811	-0.301358	0.0946008	-0.0434335	0.808949
Q9P2B4	CTTNBP2NL	T340	CTTNBP2NL:T340	26.9271	32.96	27.7189	46.7664	46.0418	29.8566	30.6326	33.9581	36.6067	37.5445	29.5765	29.1816	33.5504	35.5252	37.9533	0.103098	0.70997	0.136466	0.566933	0.451623	0.0272992	0.488072	0.0111574
Q14315	FLNC	S/T	FLNC:S/T	41.6568	55.8283	45.2322	54.7164	63.7334	42.3652	32.6536	40.5928	49.9294	42.473	40.4162	31.7138	42.1525	44.412	55.6522	-0.101006	0.812256	0.0392756	0.927287	0.255481	0.434469	0.359557	0.166331
Q14686	NCOA6	S1892	NCOA6:S1892	87.2416	97.248	98.7298	105.095	109.144	98.1606	93.2796	95.4708	87.4131	105.788	101.382	99.5116	93.7181	97.2605	101.873	0.0187337	0.93479	0.00832617	0.965038	0.0138112	0.942457	0.146024	0.214076
Q9Y2J2-4; Q9Y2J2	Later	S5	NA:S5;S7	145.202	135.276	128.92	117.775	109.711	148.795	119.186	126.101	129.932	114.594	133.272	134.966	124.009	130.492	111.928	-0.134679	0.30666	-0.17142	0.153157	-0.176003	0.149926	-0.344318	0.00261429
Q9Y2J2-4; Q9Y2J2	Later	S7	NA:S5;S7	145.202	135.276	128.92	117.775	109.711	148.795	119.186	126.101	129.932	114.594	133.272	134.966	124.009	130.492	111.928	-0.134679	0.30666	-0.17142	0.153157	-0.176003	0.149926	-0.344318	0.00261429
Q14160-3; Q14160	Later	Y834	NA:Y834	13.0242	11.7107	11.8471	12.0719	12.9447	18.6487	14.3924	11.6165	13.1537	11.7661	16.1277	13.1935	10.1852	19.4868	14.2399	-0.272284	0.446231	-0.49421	0.106281	-0.113398	0.766369	-0.28429	0.300885
P60660-2	MYL6	S135	MYL6:S135	24.2647	23.8934	15.7124	15.8969	22.3132	21.5234	19.3777	23.1305	21.646	18.5885	26.3653	13.5263	23.958	21.5506	22.2307	-0.378875	0.305343	-0.220401	0.566137	-0.297612	0.421741	-0.192849	0.534606
Q9H3P2	NELFA	T157	NELFA:T157	12.7264	10.4563	12.0632	15.1198	11.6836	9.97346	13.8393	10.0449	11.4807	10.5367	10.332	11.1019	12.0095	9.86303	9.9924	0.0976175	0.827215	0.0500485	0.90803	0.128216	0.729578	-0.0307629	0.922806
Q10571	MN1	S697	MN1:S697	12.3842	12.7521	12.2238	12.2579	13.2574	8.9757	12.6766	12.0032	8.49712	10.4702	8.89687	10.6837	12.8347	11.8756	13.8638	0.268118	0.455164	0.309732	0.334134	0.1076	0.779943	0.320148	0.238734
Q00537	CDK17	S122	CDK17:S122	26.6097	17.9982	12.4399	15.7414	17.3841	20.1157	17.6587	19.8566	18.3462	18.0525	19.2139	17.1577	18.4914	18.9483	18.2193	-0.305114	0.322398	-0.390327	0.162241	-0.303439	0.301879	-0.282331	0.251482
Q9Y618	NCOR2	S2258	NCOR2:S2258	58.2556	64.6397	60.0983	65.8325	53.5094	58.7367	57.2336	68.7317	54.3841	59.9834	63.449	52.2604	59.3379	57.7789	57.433	-0.0557519	0.817547	0.0583321	0.782276	-0.0232428	0.922507	-0.078673	0.615623
Q9Y618	NCOR2	T	NCOR2:T	184.904	184.645	176.102	201.847	202.372	179.47	185.447	191.861	173.827	182.186	189.832	185.734	182.73	161.662	170.953	0.00458623	0.984955	-0.00968542	0.962088	-0.050447	0.757453	0.000257207	0.999001
Q9NU22	MDN1	S4752	MDN1:S4752	61.2677	57.7008	59.3553	50.1529	50.5611	67.0981	60.5373	50.2296	60.0126	54.7767	59.4786	63.8721	51.493	46.2552	49.9896	-0.0440569	0.868468	-0.223826	0.194218	-0.270853	0.114343	-0.273517	0.0681563
Q9Y3M8	STARD13	S389	STARD13:S389	19.8526	21.1639	27.6703	25.8335	24.2827	22.8983	29.0918	19.9838	22.6896	29.5317	25.9893	21.1713	24.2064	29.3784	27.44	0.0472799	0.915546	0.0600229	0.869086	0.18118	0.552058	0.24533	0.301125
P00533	EGFR	S991	EGFR:S991	16.0637	12.1286	14.8109	12.7474	19.2406	13.0194	10.9732	11.4946	12.1109	11.9764	11.009	14.4315	10.8727	14.1792	12.5751	-0.087172	0.867207	-0.104938	0.806822	-0.0242871	0.960937	0.110592	0.734803
P50552	VASP	S322	VASP:S322	10.099	11.409	11.2393	9.32835	11.6757	10.084	9.80624	5.99981	9.58746	10.4573	8.93687	7.93768	10.0814	7.54243	7.90855	-0.0118013	0.9871	-0.140302	0.771559	-0.144039	0.762536	0.0284576	0.943543
P50552	VASP	S322	VASP:S322	10.099	11.409	11.2393	9.32835	11.6757	10.084	9.80624	5.99981	9.58746	10.4573	8.93687	7.93768	10.0814	7.54243	7.90855	-0.0118013	0.9871	-0.140302	0.771559	-0.144039	0.762536	0.0284576	0.943543
P50552	VASP	S322	VASP:S322	10.099	11.409	11.2393	9.32835	11.6757	10.084	9.80624	5.99981	9.58746	10.4573	8.93687	7.93768	10.0814	7.54243	7.90855	-0.0118013	0.9871	-0.140302	0.771559	-0.144039	0.762536	0.0284576	0.943543
P30622	CLIP1	S1364	CLIP1:S1364	76.9953	72.0853	61.934	69.7692	62.0952	74.5892	63.6739	77.3278	74.5826	63.8147	85.3469	68.8561	68.9416	62.8675	63.1642	-0.211029	0.206472	-0.189994	0.236717	-0.194444	0.234508	-0.323199	0.0230063
P22059	OSBP	S190	OSBP:S190;S193	843.25	895.688	724.378	803.25	810.13	842.832	735.202	771.447	750.135	780.816	781.903	668.809	729.004	708.914	727.616	-0.111821	0.492587	-0.14932	0.295755	-0.126529	0.403466	-0.0906269	0.469668
P22059	OSBP	S193	OSBP:S190;S193	843.25	895.688	724.378	803.25	810.13	842.832	735.202	771.447	750.135	780.816	781.903	668.809	729.004	708.914	727.616	-0.111821	0.492587	-0.14932	0.295755	-0.126529	0.403466	-0.0906269	0.469668
Q4KMQ2	ANO6	S909	ANO6:S909	58.4267	55.92	56.1714	62.6108	59.6383	58.1206	57.7726	59.3121	58.5966	52.8063	58.2523	60.4572	58.4773	55.9294	52.7358	-0.00610975	0.979542	-0.00731774	0.969819	0.0176145	0.926419	-0.0840865	0.48766
P17302	GJA1	S328	GJA1:S328;S	110.146	139.381	107.176	126.815	111.585	121.665	145.58	116.236	117.718	120.334	126.934	120.419	124.903	121.435	118.204	0.174167	0.249144	-0.0428492	0.812329	0.0306142	0.870187	-0.0333106	0.811899
P17302	GJA1	S	GJA1:S328;S	110.146	139.381	107.176	126.815	111.585	121.665	145.58	116.236	117.718	120.334	126.934	120.419	124.903	121.435	118.204	0.174167	0.249144	-0.0428492	0.812329	0.0306142	0.870187	-0.0333106	0.811899
Q6WCQ1	MPRIP	S619	MPRIP:S619	224.733	176.755	219.323	191.74	202.292	210.291	205.51	200.205	201.555	190.315	223.676	189.861	190.051	226.429	198.333	-0.205368	0.119888	-0.113694	0.404343	-0.0908728	0.531818	-0.156417	0.163841
Q14847	LASP1	S	LASP1:S	147.498	158.219	233.984	162.847	163.789	161.961	225.008	156.977	179.096	139.454	138.405	252.429	169.057	203.659	180.035	0.480849	0.0775165	0.30308	0.268621	0.281722	0.318895	0.104888	0.681153
P24534	EEF1B2	S8	EEF1B2:S8	51.9466	68.5348	53.6912	65.4913	68.1438	68.0693	60.9551	67.4515	62.9235	66.4896	59.533	50.2261	51.7589	57.8004	67.2746	-0.00156744	0.997229	-0.0557932	0.839436	0.0594193	0.821217	0.178016	0.33703
Q5PRF9	SAMD4B	S592	SAMD4B:S592	69.0757	70.9306	77.4068	67.8827	65.7757	64.853	72.6162	81.0047	68.6214	75.4549	68.2879	67.7281	81.7807	79.1653	68.2668	0.0631573	0.732583	0.248414	0.064887	0.0898632	0.566316	0.0491239	0.708438
Q15596	NCOA2	S565	NCOA2:S565	107.208	110.476	101.387	140.21	133.81	96.8173	107.617	107.855	134.514	131.704	112.141	102.624	111.45	131.893	124.887	0.0226485	0.910386	0.022098	0.895304	0.365215	0.00236192	0.306347	0.0058786
Q9Y365	STARD10	S284	STARD10:S284	16.1164	14.3536	18.3675	8.5459	13.9363	17.3297	17.2904	12.767	15.6554	14.4725	13.0842	15.1332	16.6175	11.8399	15.3879	0.0131672	0.982241	0.0308937	0.949557	-0.401995	0.242308	-0.0785473	0.811817
P51608	MECP2	S229	MECP2:S229	27.9684	31.1536	43.6567	39.7046	42.6138	27.7642	38.3242	33.4739	37.9771	44.3634	26.9738	38.6787	37.9466	36.5716	39.0628	0.380203	0.0462597	0.468209	0.0123428	0.465525	0.0117141	0.605968	0.000975855
Q2M1Z3	ARHGAP31	S460	ARHGAP31:S460	16.282	21.0829	22.0025	21.2803	28.4429	21.0432	18.779	21.7025	19.6732	27.5214	16.0575	17.6606	28.3842	24.9754	28.6488	0.115282	0.717668	0.433578	0.0660556	0.30879	0.210159	0.675739	0.00294311
Q8N9M1	C19orf47	S151	C19orf47:S151;S154	74.5346	90.7232	99.8247	91.2992	83.7711	68.9348	96.0837	93.3789	83.9192	77.2522	70.4009	95.9548	82.0253	94.4658	90.5044	0.403127	0.00652384	0.359942	0.0121405	0.333553	0.0179516	0.23176	0.0672236
Q8N9M1	C19orf47	S154	C19orf47:S151;S154	74.5346	90.7232	99.8247	91.2992	83.7711	68.9348	96.0837	93.3789	83.9192	77.2522	70.4009	95.9548	82.0253	94.4658	90.5044	0.403127	0.00652384	0.359942	0.0121405	0.333553	0.0179516	0.23176	0.0672236
Q49MG5	MAP9	S79	MAP9:S79	50.3855	53.9891	45.5801	43.4365	52.7211	47.8507	58.0767	46.9692	41.9978	53.2983	56.6614	66.1156	54.1994	44.9659	41.1779	0.200567	0.34795	-0.0785061	0.736606	-0.245288	0.213781	-0.0798579	0.659008
Q9NY27	PPP4R2	S159	PPP4R2:S159	182.714	233.625	251	240.502	234.668	178.909	232.392	243.957	244.267	231.606	183.448	236.856	232.624	229.059	224.548	0.36686	0.000338089	0.416041	8.12374e-05	0.388683	9.96508e-05	0.34171	0.000251033
Q13322	GRB10	S	GRB10:S	20.9319	18.4194	18.6726	16.8225	16.7823	21.8244	16.9296	18.4996	18.0959	18.0128	16.9937	19.335	19.645	15.4605	15.959	-0.12155	0.656997	-0.0646868	0.812759	-0.240666	0.279383	-0.228771	0.221331
O14578	CIT	S1432	CIT:S1432	14.2467	27.8003	19.2704	19.1307	20.8216	14.9057	20.6051	22.4154	21.585	21.433	19.9781	18.2223	18.0168	21.9572	20.9487	0.432966	0.120031	0.291773	0.293063	0.365235	0.186578	0.379955	0.108671
P46013	MKI67	S1376	MKI67:S1376;S1380	18.0862	21.1915	22.4142	22.4554	26.96	20.0062	26.077	20.6222	27.4582	20.8395	17.3119	25.6753	23.1814	22.1093	27.9117	0.39318	0.0963241	0.258159	0.275383	0.373949	0.107264	0.441305	0.0325255
P46013	MKI67	S1380	MKI67:S1376;S1380	18.0862	21.1915	22.4142	22.4554	26.96	20.0062	26.077	20.6222	27.4582	20.8395	17.3119	25.6753	23.1814	22.1093	27.9117	0.39318	0.0963241	0.258159	0.275383	0.373949	0.107264	0.441305	0.0325255
P33316-2	DUT	S11	DUT:S11	34.3018	47.7095	47.9263	44.9522	58.7636	34.6904	34.3247	34.1525	43.2247	38.9527	42.7294	70.295	36.1089	33.5498	31.2843	0.392966	0.377877	0.0723723	0.895907	0.119501	0.809938	0.164679	0.659036
Q9UPQ0-3	LIMCH1	S1135	LIMCH1:S1135	49.5643	60.0955	48.9647	63.6015	67.4649	48.9652	63.6959	66.9576	60.377	66.5272	52.894	53.2404	59.3773	54.8288	71.278	0.222272	0.248675	0.200247	0.274896	0.237943	0.196267	0.439125	0.00801078
O15446	POLR1G	S490	POLR1G:S490	83.6177	76.0331	87.1091	75.8129	76.8503	75.3687	84.3232	77.1664	82.3118	82.9756	83.4966	79.597	70.3252	86.7604	88.6889	-0.0147409	0.959144	-0.0515507	0.79032	0.013696	0.950982	0.0346661	0.820691
Q9Y3M2	CBY1	T	CBY1:T	20.8096	25.0781	27.4883	23.398	26.0009	28.6531	20.2176	22.9422	21.303	26.1753	23.2767	26.1771	21.4238	23.5098	20.7633	-0.0214912	0.961726	-0.0129273	0.971692	-0.0813737	0.793772	0.00865986	0.976337
P46013	MKI67	S1376	MKI67:S1376	16.4317	13.6573	15.7207	17.8262	12.518	14.8542	16.3861	16.0795	19.9724	11.3851	19.4039	17.648	15.2271	18.5079	16.5892	-0.087348	0.818577	-0.0997203	0.75875	0.158813	0.602211	-0.334102	0.146978
Q9UPN3	MACF1	S1376	MACF1:S1376	97.7792	119.456	95.1191	100.355	103.349	98.6986	96.3296	115.163	97.9344	94.171	105.038	84.5907	98.7449	97.0347	98.1394	-0.0195022	0.949106	0.0312176	0.897561	-0.029344	0.901975	-0.0286066	0.874195
Q9P2N2	ARHGAP28	S55	ARHGAP28:S55	10.4875	9.45151	10.5253	13.2411	11.2564	10.9082	10.9648	13.9952	12.5786	12.5236	9.64956	12.5671	11.7245	9.91832	9.11025	0.0795094	0.864214	0.215235	0.517837	0.193848	0.57343	0.0727774	0.806581
Q9H0E9-2	BRD8	T264	BRD8:T264;S272	270.358	349.473	318.273	314.885	295.371	296.969	336.653	361.821	311.416	304.139	295.38	308.109	338.972	321.686	291.562	0.204043	0.0597151	0.239651	0.0228623	0.137189	0.211852	0.0477693	0.633617
Q9H0E9-2	BRD8	S272	BRD8:T264;S272	270.358	349.473	318.273	314.885	295.371	296.969	336.653	361.821	311.416	304.139	295.38	308.109	338.972	321.686	291.562	0.204043	0.0597151	0.239651	0.0228623	0.137189	0.211852	0.0477693	0.633617
Q6PK04	CCDC137	S233	CCDC137:S233	61.7464	71.0223	69.2738	85.1795	100.699	62.4232	80.4105	82.3609	84.7089	92.1362	63.1816	75.0072	82.3412	91.621	86.6991	0.271581	0.0638247	0.31598	0.0262201	0.480252	0.0011207	0.574609	0.000141888
Q13547	HDAC1	S393	HDAC1:S393	1418.11	1522.55	1439.56	1521.54	1608.1	1502.76	1509.65	1534.69	1500.31	1611.71	1565.38	1430.76	1515.07	1535.68	1620.65	-0.00687303	0.960892	0.00161991	0.988705	0.0238559	0.808437	0.110805	0.105321
Q92769	HDAC2	S394	HDAC2:S394	2934.41	2900.28	3039.17	3199.8	3572.5	3185.81	3067.03	3262.89	3049.26	3496.8	3327.92	2901.1	3256.94	3282.7	3702.67	-0.089905	0.350212	0.0179986	0.88028	0.0139914	0.906427	0.190729	0.0152206
Q92769	HDAC2	S394	HDAC2:S394	2934.41	2900.28	3039.17	3199.8	3572.5	3185.81	3067.03	3262.89	3049.26	3496.8	3327.92	2901.1	3256.94	3282.7	3702.67	-0.089905	0.350212	0.0179986	0.88028	0.0139914	0.906427	0.190729	0.0152206
Q9UEE5	STK17A	T17	STK17A:T17	62.5757	55.8775	55.7098	56.3211	68.9714	61.2556	47.6584	53.7066	51.2481	58.4212	55.9656	56.2362	49.2356	61.7558	60.964	-0.172828	0.354162	-0.180751	0.292342	-0.0890783	0.651923	0.0651547	0.683723
Q9H3Q1	CDC42EP4	S118	CDC42EP4:S118	79.8173	75.065	73.3254	85.462	88.8476	84.0681	81.1771	85.2573	83.7333	87.3686	82.9757	87.0606	82.6267	81.5903	82.3227	-0.0232393	0.915546	-0.036069	0.833991	0.0228439	0.899092	0.0662624	0.590508
P28715	ERCC5	S384	ERCC5:S384	31.975	27.4225	32.909	32.1492	26.6012	31.4057	35.1665	27.6376	28.1609	28.6003	30.0949	29.284	30.3639	28.7962	31.125	-0.0326042	0.919423	-0.0433383	0.867651	-0.0710434	0.762984	-0.117296	0.501157
O95125	ZNF202	S466	ZNF202:S466	44.2894	42.0608	53.2692	46.5652	46.0347	49.3009	55.1482	50.9087	56.8597	45.8672	47.1295	54.697	48.3274	47.6387	43.5356	0.100681	0.673201	0.116284	0.578969	0.0978622	0.651064	-0.0542759	0.761526
Q13033	STRN3	S229	STRN3:S229	43.3093	52.3837	47.9784	67.5309	59.411	53.7804	47.2283	57.1807	57.4543	60.3217	53.9971	49.696	63.2095	60.1904	60.3973	-0.0109142	0.975133	0.154471	0.437041	0.297618	0.107305	0.261083	0.105825
Q9Y2L9	LRCH1	T568	LRCH1:T568	56.6467	54.4231	61.7171	64.6825	57.127	71.6274	68.465	52.7546	62.6088	48.462	66.6288	59.8982	62.9637	68.7877	60.1457	-0.092184	0.717247	-0.133054	0.533976	0.0144141	0.960177	-0.233054	0.163734
P49792	RANBP2	T2613	RANBP2:T2613	76.763	160.589	157.559	184.89	199.35	96.8802	116.893	162.236	161.592	185.782	91.2642	121.853	163.556	180.235	181.752	0.584277	0.00192978	0.8743	4.19623e-05	0.996011	6.57145e-06	1.10333	1.24739e-06
Q7Z2Z1	TICRR	S923	TICRR:S923	33.7422	31.928	41.1409	38.7706	43.6017	38.6915	36.7353	38.2339	38.4588	40.583	31.7288	37.8866	40.1276	40.8767	44.6497	0.0337722	0.902097	0.202553	0.230521	0.18573	0.286445	0.310515	0.0358689
Q9UJ55	MAGEL2	S12	MAGEL2:S12	17.9664	16.1545	19.9004	23.7633	19.0195	22.3178	18.4181	21.1688	19.5245	18.28	22.7543	18.8418	20.655	16.3582	17.7692	-0.234209	0.382544	-0.0228018	0.947926	-0.0885329	0.761668	-0.187503	0.374202
P48681	NES	S931	NES:S931	27.6716	26.8912	23.7865	27.2271	31.2	44.6548	26.6219	23.5957	27.8445	26.6391	28.5606	24.13	20.7127	25.1304	27.4688	-0.343557	0.195967	-0.534025	0.0316879	-0.29646	0.259172	-0.209457	0.349612
P51788	CLCN2	S712	CLCN2:S712	48.7913	51.1366	52.2059	53.8121	53.6595	51.7946	54.775	50.6049	49.583	51.5203	51.5239	49.0694	52.6633	53.0109	54.9977	0.0260104	0.904883	0.0318745	0.856438	0.0397994	0.809964	0.0745596	0.538202
Q9BSI4	TINF2	S295	TINF2:S295	46.2552	61.5669	68.8368	58.1289	89.105	42.2649	60.0197	77.2849	63.1994	71.4434	45.6817	67.2203	78.2805	76.4114	84.8432	0.491932	0.00735956	0.740442	0.000215622	0.550753	0.00232295	0.865471	1.94744e-05
O14523	C2CD2L	T417	C2CD2L:T417	64.2133	51.4596	57.0647	55.488	66.5129	70.4461	61.9979	65.1184	58.48	74.786	71.6423	49.82	50.7018	52.8773	68.1677	-0.342607	0.0539887	-0.260835	0.132885	-0.305813	0.0793167	0.0217626	0.904413
O95772	STARD3NL	S27	STARD3NL:S27	92.7392	95.1935	84.0543	100.263	93.0336	82.9872	77.4924	88.0658	80.0285	90.2935	89.0987	88.4211	91.3582	102.923	90.1224	-0.0240544	0.93167	-0.00667813	0.977236	0.089419	0.637893	0.0475956	0.76331
Q05655	PRKCD	S664	PRKCD:S664	19.5928	27.4394	22.4214	21.8694	23.6801	28.0898	25.7467	22.5943	26.4414	28.6487	29.556	29.4074	29.5507	23.0851	26.854	0.117666	0.74067	-0.0399306	0.916572	-0.0950488	0.767039	0.0544866	0.837325
Q05655	PRKCD	S664	PRKCD:S664	19.5928	27.4394	22.4214	21.8694	23.6801	28.0898	25.7467	22.5943	26.4414	28.6487	29.556	29.4074	29.5507	23.0851	26.854	0.117666	0.74067	-0.0399306	0.916572	-0.0950488	0.767039	0.0544866	0.837325
Q9NRY4	ARHGAP35	S970	ARHGAP35:S970	29.2575	35.9524	30.0473	27.2905	28.1566	38.7407	29.2893	33.5767	28.4567	29.6433	30.4678	30.849	34.1764	30.7351	31.6048	-0.0294204	0.933087	-0.000749056	0.997515	-0.177631	0.421741	-0.129541	0.477953
P15531	NME1	S120	NME1:S120	45.8875	48.6774	41.6227	41.0662	43.1979	53.7647	40.7605	42.3858	49.7877	45.8945	39.4837	37.1531	36.4766	32.915	38.4037	-0.134037	0.679296	-0.199364	0.463145	-0.177844	0.528803	-0.118496	0.611356
P15531	NME1	S120	NME1:S120	45.8875	48.6774	41.6227	41.0662	43.1979	53.7647	40.7605	42.3858	49.7877	45.8945	39.4837	37.1531	36.4766	32.915	38.4037	-0.134037	0.679296	-0.199364	0.463145	-0.177844	0.528803	-0.118496	0.611356
Q8WW12	PCNP	T139	PCNP:T139	21.9236	25.8358	30.8568	36.12	38.4681	27.3436	28.7131	26.2413	30.9832	35.2721	24.2543	25.797	27.2692	28.6275	32.1618	0.132117	0.601711	0.200922	0.339555	0.379918	0.0586998	0.528534	0.00532064
P22392	NME2	S	NME2:S	57.385	79.4072	55.0193	76.3542	73.9805	63.8529	54.2194	65.1978	96.1935	78.7976	41.3427	52.4253	52.4044	50.0393	56.8984	0.191761	0.6853	0.103797	0.824461	0.426217	0.258694	0.376876	0.235178
Q9BUA3	SPINDOC	S248	SPINDOC:S248;S251	1018.35	1053.74	975.133	1005.3	1061.33	1051.16	958.008	1029.94	992.434	1044.25	1051.34	864.333	958.947	1011.24	1022.48	-0.122383	0.248875	-0.0748905	0.493408	-0.0525474	0.651923	0.00333005	0.977385
Q9BUA3	SPINDOC	S251	SPINDOC:S248;S251	1018.35	1053.74	975.133	1005.3	1061.33	1051.16	958.008	1029.94	992.434	1044.25	1051.34	864.333	958.947	1011.24	1022.48	-0.122383	0.248875	-0.0748905	0.493408	-0.0525474	0.651923	0.00333005	0.977385
O94876	TMCC1	S382	TMCC1:S382;S392	32.3214	24.7975	23.9728	30.9816	24.0695	35.7313	18.1009	16.0716	22.1641	19.183	23.9796	18.1344	16.6633	21.6186	18.2066	-0.588835	0.0819374	-0.702968	0.032469	-0.299859	0.409892	-0.573332	0.05127
O94876	TMCC1	S392	TMCC1:S382;S392	32.3214	24.7975	23.9728	30.9816	24.0695	35.7313	18.1009	16.0716	22.1641	19.183	23.9796	18.1344	16.6633	21.6186	18.2066	-0.588835	0.0819374	-0.702968	0.032469	-0.299859	0.409892	-0.573332	0.05127
Q8WUB8	PHF10	S327	PHF10:S327	68.0752	62.3345	58.37	61.851	64.1378	67.1969	65.0094	57.9118	63.6535	50.6781	64.9247	43.1622	44.7893	43.1483	43.9418	-0.254614	0.452189	-0.324016	0.278338	-0.268649	0.397914	-0.352053	0.168704
O60841	EIF5B	S214	EIF5B:S214	720.134	747.338	788.007	817.376	809.976	789.252	716.137	849.243	792.58	797.997	827.422	866.231	770.935	694.374	721.874	-0.00687594	0.978062	0.04454	0.792879	-0.0213687	0.907309	-0.00378855	0.981344
Q15642	TRIP10	S351	TRIP10:S351	86.2817	74.3372	73.3442	84.7483	87.816	79.1112	77.4249	89.6398	83.1378	90.4747	90.1759	76.0579	81.7929	91.4897	89.4454	-0.163899	0.267086	-0.0649601	0.689452	0.022207	0.906427	0.0691095	0.588055
Q15642	TRIP10	S335	TRIP10:S335;S343	93.7017	122.15	97.6547	117.838	115.502	91.4462	103.109	125.064	131.713	127.62	107.718	107.735	125.392	119.159	135.136	0.185299	0.337126	0.243491	0.161502	0.334229	0.0514147	0.369928	0.0186193
Q15642	TRIP10	S343	TRIP10:S335;S343	93.7017	122.15	97.6547	117.838	115.502	91.4462	103.109	125.064	131.713	127.62	107.718	107.735	125.392	119.159	135.136	0.185299	0.337126	0.243491	0.161502	0.334229	0.0514147	0.369928	0.0186193
Q6VMQ6	ATF7IP	S113	ATF7IP:S113	87.6058	106.162	166.261	125.553	92.5226	118.335	163.42	116.778	115.172	108.272	121.925	179.964	98.727	109.547	125.465	0.434864	0.206472	0.200254	0.593007	0.108554	0.789008	-0.00271561	0.995184
[truncated: 7,763 more rows]
