# Supplementary material for: Temporal phosphoproteomics reveals WEE1-dependent control of 53BP1 pathway
Source: iScience. 2022 Dec 13;26(1):105806. doi: 10.1016/j.isci.2022.105806 (PMC9827073; doi:10.1016/j.isci.2022.105806)
Supplement: Table S2. Phophoproteomic data of the single timepoint experiment, related to Figure 1 [file mmc3.xlsx]

## Sheet: Description
Table S2: Phophoproteomic data of the single timepoint experiment, Related to Figure 1
Accession	Uniprot accession of the protein
GeneName	HUGO gene symbol of the protein
MasterMod	Phosphorylated residue and position in protein sequence
GeneMod	Concatenation of the GeneName and the phosphorylation site
WEE1i	Treated with adavosertib for 90min
CTRL	Control samples
logFC	log fold-change after 90min of adavosertib treatment
FDR	False discovery rate after 90min of adavosertib treatment

## Sheet: SI_2
Accession	GeneName	MasterMod	GeneMod	WEE1i1	WEE1i2	WEE1i3	WEE1i4	CTRL1	CTRL2	CTRL3	CTRL4	logFC	FDR
Q9NQC3-2; Q9NQC3	NA	T	NA:T	2873.55	2787.53	2711.39	2773.75	2959.96	3029.34	2728.34	2725.25	-0.0365761	0.506854
P31948	STIP1	S481	STIP1:S481	2342.15	2493.85	2334.24	2388.8	2172.34	2229.22	2158	2253.95	0.116876	0.0150773
P21333	FLNA	S1459	FLNA:S1459	4822.01	4707.61	4675.39	4654.9	5155.79	4765.33	4875.25	4826.28	-0.0566728	0.188214
Q9NZW5	MPP6	S106	MPP6:S106	633.42	613.628	618.817	597.044	771.61	660.711	722.004	654.815	-0.186777	0.0153924
Q9NZW5	MPP6	S106	MPP6:S106;S/Y	655.283	635.486	653.694	639.003	696.699	701.014	670.65	657.697	-0.0771364	0.0985159
Q9NZW5	MPP6	S/Y	MPP6:S106;S/Y	655.283	635.486	653.694	639.003	696.699	701.014	670.65	657.697	-0.0771364	0.0985159
P31751	AKT2	S126	AKT2:S126	203.351	219.284	195.888	211.039	221.027	238.825	200.482	226.906	-0.0953576	0.222369
Q9HCM4	EPB41L5	S550	EPB41L5:S550	216.189	225.612	226.89	217.428	175.966	208.577	206.962	220.145	0.131242	0.126779
Q9C0H2	TTYH3	S496	TTYH3:S496	1046.61	1101.2	1058.94	1011.58	1123.96	1086.46	1047.64	1055.56	-0.0323332	0.522407
Q9C0H2	TTYH3	S496	TTYH3:S496;S/T	245.063	237.926	229.08	190.853	267.903	247.4	218.135	233.168	-0.10079	0.363586
Q9C0H2	TTYH3	S/T	TTYH3:S496;S/T	245.063	237.926	229.08	190.853	267.903	247.4	218.135	233.168	-0.10079	0.363586
Q9BPX3	NCAPG	S973	NCAPG:S973	210.069	211.789	212.99	219.418	235.501	248.447	221.424	217.862	-0.110237	0.0964608
Q9BPX3	NCAPG	S973	NCAPG:S973;S975	2715.36	2700.09	2798.04	3005.3	2847.95	3300.82	2830.97	2945.88	-0.0866667	0.214913
Q9BPX3	NCAPG	S975	NCAPG:S973;S975	2715.36	2700.09	2798.04	3005.3	2847.95	3300.82	2830.97	2945.88	-0.0866667	0.214913
Q03001-11	DST	S157	DST:S157	1058.48	1018.48	1025.13	1033.29	1188.09	1186.24	1100.35	1134.93	-0.156036	0.00478454
O75928	PIAS2	S499	PIAS2:S499	839.999	853.441	817.94	839.546	849.428	804.537	771.27	786.85	0.0618265	0.211011
Q8N3V7-2; Q8N3V7	NA	S510	NA:S510	1437.65	1381.92	1348.88	1358.41	1492.45	1460.3	1621.44	1416.27	-0.114814	0.0569839
Q8N3V7-2; Q8N3V7	NA	S510	NA:S510;S514	4248.3	4296.35	4617.58	4265.66	5341.36	4400.27	5079.98	5175.79	-0.195375	0.0173565
Q8N3V7-2; Q8N3V7	NA	S514	NA:S510;S514	4248.3	4296.35	4617.58	4265.66	5341.36	4400.27	5079.98	5175.79	-0.195375	0.0173565
Q9UQ35	SRRM2	S2132	SRRM2:S2132	1283.4	1290.57	1285.25	1235.66	1471.38	1383.54	1555.58	1543.96	-0.22358	0.00134703
Q96EV2	RBM33	S741	RBM33:S741	426.531	431.47	457.883	448.406	443.247	417.061	471.145	429.189	0.00388531	0.956201
P78559	MAP1A	S986	MAP1A:S986	572.56	545.938	603.072	555.518	652.253	636.262	605.662	606.041	-0.135163	0.026189
Q3KQU3	MAP7D1	S254	MAP7D1:S254	364.693	402.08	379.744	387.316	354.202	404.964	349.917	423.401	0.00532485	0.957194
A6NHR9	SMCHD1	S1974	SMCHD1:S1974	60.5466	65.932	62.4296	79.0808	36.9756	55.8315	45.9946	51.0364	0.505984	0.00824806
Q96C24	SYTL4	n.m.	SYTL4:n.m.	402.017	372.47	391.576	352.487	356.287	380.772	347.329	343.339	0.0883337	0.190745
Q86X27	RALGPS2	S343	RALGPS2:S343	214.428	333.173	302.842	290.937	97.7651	154.975	178.111	279.4	0.765375	0.0326933
Q9HBH9	MKNK2	S437	MKNK2:S437	235.681	223.956	241.613	218.874	218.003	228.663	214.189	239.078	0.0322269	0.64278
Q8WUM9	SLC20A1	S269	SLC20A1:S269	226.663	238.864	212.673	233.792	252.374	260.298	250.267	229.716	-0.12211	0.0874002
Q5VWN6	TASOR2	S1541	TASOR2:S1541	708.345	729.619	646.88	680.861	773.88	788.847	720.437	727.527	-0.122818	0.0567989
P20700	LMNB1	S200	LMNB1:S200	439.921	474.29	457.392	433.308	461.732	374.609	510.195	521.686	-0.038708	0.755669
O94806	PRKD3	S452	PRKD3:S452	93.2831	94.7729	107.977	108.606	80.0724	82.5342	99.0059	115.416	0.114296	0.435348
Q13813-3; Q13813	NA	S1303	NA:S1303	264.849	239.262	229.785	229.809	309.381	259.684	293.572	261.444	-0.220469	0.0235031
Q9Y2H6	FNDC3A	S213	FNDC3A:S213	85.4405	96.0069	96.2661	82.5893	103.781	85.9311	90.6191	94.1932	-0.0557631	0.585217
Q9UPV9	TRAK1	S803	TRAK1:S803	86.6199	93.1565	87.7707	78.4806	82.367	82.8803	88.953	76.7096	0.0637215	0.486145
P02765	AHSG	S138	AHSG:S138	5557.61	4726.53	6201.81	4872.87	5907.65	4550.01	4558.44	5747.88	0.0431709	0.768026
Q8N3V7-2; Q8N3V7	NA	S510	NA:S510;T	311.99	366.02	360.127	381.664	300.176	331.644	382.248	435.262	-0.0194003	0.89937
Q8N3V7-2; Q8N3V7	NA	T	NA:S510;T	311.99	366.02	360.127	381.664	300.176	331.644	382.248	435.262	-0.0194003	0.89937
Q8ND30	PPFIBP2	n.m.	PPFIBP2:n.m.	389.977	360.842	364.946	367.985	457.087	411.918	387.528	372.52	-0.13109	0.104856
Q96JM3	CHAMP1	S603	CHAMP1:S603	1907.07	1886.66	1916.28	1903.63	1940.84	1941.36	1935.94	1959.57	-0.030767	0.38818
Q9BYW2	SETD2	S905	SETD2:S905	214.642	208.226	232.754	208.403	211.312	210.767	202.821	198.8	0.0679263	0.289073
P01106	MYC	T343	MYC:T343;S348	579.827	540.173	544.328	549.116	835.864	792.407	750.621	712.045	-0.479733	2.18028e-05
P01106	MYC	S348	MYC:T343;S348	579.827	540.173	544.328	549.116	835.864	792.407	750.621	712.045	-0.479733	2.18028e-05
P18583-5; P18583-3	NA	S94	NA:S94	377.487	372.069	346.829	367.555	431.353	416.94	393.458	407.627	-0.171998	0.00831765
Q9P0K8	FOXJ2	S46	FOXJ2:S46	447.334	451.646	420.188	431.818	361.105	440.669	379.596	411.662	0.13999	0.0816449
O95425-2; O95425-4	NA	n.m.	NA:n.m.	39032.8	37833.6	37922.1	37645.3	39331.8	37870.6	37193.4	36774.8	0.0123321	0.780243
Q8NFH5	NUP35	T265	NUP35:T265	504.464	500.413	508.464	468.309	461.65	559.93	618.066	656.814	-0.200953	0.0971514
Q5UIP0	RIF1	S2172	RIF1:S2172;S2176	263.647	252.597	271.382	255.246	209.049	187.24	210.769	211.498	0.350656	0.00024912
Q5UIP0	RIF1	S2176	RIF1:S2172;S2176	263.647	252.597	271.382	255.246	209.049	187.24	210.769	211.498	0.350656	0.00024912
Q8NFH5	NUP35	S259	NUP35:S259;S261	773.724	834.072	828.32	774.166	599.147	555.3	625.045	632.712	0.413284	5.25208e-05
Q8NFH5	NUP35	S261	NUP35:S259;S261	773.724	834.072	828.32	774.166	599.147	555.3	625.045	632.712	0.413284	5.25208e-05
O95425-2; O95425-4	NA	T283	NA:T283;T	174.301	181.238	166.09	178.208	133.031	162.501	126.096	128.762	0.353386	0.0035918
O95425-2; O95425-4	NA	T	NA:T283;T	174.301	181.238	166.09	178.208	133.031	162.501	126.096	128.762	0.353386	0.0035918
P43243	MATR3	S234	MATR3:S234	606.672	685.647	613.752	709.154	471.545	461.893	525.084	578.689	0.362963	0.00297091
Q03188	CENPC	S620	CENPC:S620	465.984	427.225	471.434	443.24	465.156	456.282	455.678	424.507	0.0047439	0.945481
Q9UPQ0-6; Q9UPQ0	NA	S527	NA:S527	223.87	230.514	223.803	228.069	206.726	209.202	234.414	216.591	0.0656437	0.296211
Q9UPQ0-6; Q9UPQ0	NA	S516	NA:S516;S527	236.373	218.012	249.865	208.956	267.498	206.21	272.523	229.522	-0.0897083	0.453105
Q9UPQ0-6; Q9UPQ0	NA	S527	NA:S516;S527	236.373	218.012	249.865	208.956	267.498	206.21	272.523	229.522	-0.0897083	0.453105
Q14680	MELK	S505	MELK:S505	304.455	313.407	298.712	317.129	390.589	397.924	387.169	400.018	-0.353271	2.05338e-05
Q96B97	SH3KBP1	S108	SH3KBP1:S108	377.12	356.14	385.969	360.779	442.425	393.214	392.166	400.225	-0.136489	0.0433389
Q9H6U6	BCAS3	n.m.	BCAS3:n.m.	84.8552	88.2155	103.512	105.79	93.899	87.2112	88.0121	92.0931	0.0761198	0.459202
O14686	KMT2D	S2260	KMT2D:S2260	481.671	443.946	450.506	431.09	431.626	383.511	386.755	362.986	0.209396	0.011762
P19634	SLC9A1	S796	SLC9A1:S796	53.4387	52.0078	50.6873	49.4956	54.4094	59.256	61.6372	60.8156	-0.19838	0.029569
Q9BPX3	NCAPG	S975	NCAPG:S975	296.211	282.844	277.183	276.725	324.676	338.589	307.065	296.176	-0.159402	0.0235698
Q5M775	SPECC1	S361	SPECC1:S361	467.87	441.921	431.855	388.477	508.996	439.463	479.872	422.981	-0.0970934	0.283246
Q702N8	XIRP1	S1392	XIRP1:S1392	26.4308	31.4186	33.5603	32.7674	32.6995	33.7668	36.7157	41.4522	-0.219966	0.112828
Q96EY9	ADAT3	S18	ADAT3:S18	114.154	112.65	109.308	109.995	110.417	104.089	117.173	111.687	0.00994684	0.895612
Q9BSW2-2	CRACR2A	S501	CRACR2A:S501	98.494	94.4087	94.0487	81.7374	105.202	104.382	94.9338	87.7426	-0.0889338	0.387339
Q9C0H2	TTYH3	S496	TTYH3:S496;S504	209.231	211.708	220.536	215.187	227.327	231.821	185.268	199.714	0.0271103	0.779239
Q9C0H2	TTYH3	S504	TTYH3:S496;S504	209.231	211.708	220.536	215.187	227.327	231.821	185.268	199.714	0.0271103	0.779239
Q5XUX1	FBXW9	S18	FBXW9:S18	81.3289	84.6555	89.2052	93.2038	106.769	90.8607	102.983	91.6393	-0.169372	0.0777559
Q8IWB9	TEX2	n.m.	TEX2:n.m.	83.3275	78.2167	85.1965	66.7244	145.813	79.8244	92.4651	85.8471	-0.32957	0.12886
Q8IWB9	TEX2	S790	TEX2:S790;S794	575.815	564.05	548.916	540.042	683.562	669.435	666.719	645.013	-0.257835	0.000193548
Q8IWB9	TEX2	S794	TEX2:S790;S794	575.815	564.05	548.916	540.042	683.562	669.435	666.719	645.013	-0.257835	0.000193548
Q9P258	RCC2	S51	RCC2:S51	129.687	128.974	118.546	122.235	130.036	149.058	130.814	129.667	-0.109976	0.163344
Q9Y3Z3	SAMHD1	S18	SAMHD1:S18	103.427	106.787	106.391	98.4208	126.783	132.93	132.405	130.466	-0.332977	0.000270092
Q9Y3Z3	SAMHD1	S33	SAMHD1:S33;S/T	1154.58	1204.14	1207.06	1209.07	1386.84	1371.74	1445.03	1377.02	-0.224924	0.000254189
Q9Y3Z3	SAMHD1	S/T	SAMHD1:S33;S/T	1154.58	1204.14	1207.06	1209.07	1386.84	1371.74	1445.03	1377.02	-0.224924	0.000254189
Q9Y3Z3	SAMHD1	S18	SAMHD1:S18;T21;S33	467.016	500.446	497.112	523.628	499.031	506.075	482.924	487.581	0.00822141	0.891624
Q9Y3Z3	SAMHD1	T21	SAMHD1:S18;T21;S33	467.016	500.446	497.112	523.628	499.031	506.075	482.924	487.581	0.00822141	0.891624
Q9Y3Z3	SAMHD1	S33	SAMHD1:S18;T21;S33	467.016	500.446	497.112	523.628	499.031	506.075	482.924	487.581	0.00822141	0.891624
P06748-2; P06748	NA	S125	NA:S125	21554.3	19569.5	20363	20408.1	27942.2	24322.1	23211.1	21020.9	-0.229918	0.0240359
Q53H80	AKIRIN2	S57	AKIRIN2:S57	55.1338	51.5782	52.2076	59.2423	57.4915	52.1505	59.6281	51.1329	-0.0139211	0.9005
Q15365	PCBP1	S231	PCBP1:S231	154.52	139.227	151.427	135.885	82.2219	84.2793	81.1239	77.8406	0.834652	7.53549e-07
Q9NQW6; Q9NQW6-2	NA	S388	NA:S388	377.873	347.525	355.086	407.59	61.7273	85.6983	97.586	92.4037	2.15955	1.55021e-07
P48729-2	CSNK1A1	S156	CSNK1A1:S156	919.985	910.879	898.797	979.69	611.707	625.393	592.488	573.919	0.625988	4.66313e-07
O75132	ZBED4	S1053	ZBED4:S1053	90.2669	88.6493	80.9383	88.4679	86.2384	79.4809	94.9128	123.857	-0.122965	0.422333
Q96S59	RANBP9	S467	RANBP9:S467	280.728	295.8	301.303	319.746	298.855	321.898	316.746	333.073	-0.0858193	0.195546
Q96JN0-3	LCOR	n.m.	LCOR:n.m.	347.956	337.274	338.293	326.44	225.51	269.024	246.518	269.057	0.421848	0.000178448
Q9NYP9	MIS18A	n.m.	MIS18A:n.m.	179.123	168.639	172.992	175.907	229.931	184.279	193.156	181.3	-0.172709	0.072306
Q9HCK8	CHD8	n.m.	CHD8:n.m.	151.475	162.213	156.476	130.794	156.745	157.814	144.276	145.074	-0.0105184	0.919204
Q8TD55	PLEKHO2	n.m.	PLEKHO2:n.m.	124.723	120.748	135.659	139.172	92.9279	94.6374	97.0638	110.498	0.397971	0.00100219
Q5H9R7	PPP6R3	n.m.	PPP6R3:n.m.	100.968	92.7956	88.1859	87.864	64.8358	66.8597	69.5897	68.987	0.450643	0.000170809
Q5VZL5	ZMYM4	n.m.	ZMYM4:n.m.	369.218	376.587	345.684	352.931	437.619	431.779	400.612	397.179	-0.206417	0.00479993
Q13077	TRAF1	S66	TRAF1:S66	223.672	230.905	223.369	218.878	211.832	211.032	194.723	210.149	0.116257	0.0537636
Q9BTT6	LRRC1	S443	LRRC1:S443	84.8155	86.3618	92.7471	76.7732	97.5723	84.4703	81.4144	79.8361	-0.00965311	0.935323
Q8ND82	ZNF280C	S105	ZNF280C:S105	147.119	134.206	141.788	132.204	90.4282	102.185	81.0331	91.9597	0.606561	5.58379e-05
Q7L2J0	MEPCE	S69	MEPCE:S69	98.5701	87.1105	89.651	95.4054	135.144	136.793	105.457	110.35	-0.387639	0.00535489
Q9ULD4	BRPF3	S26	BRPF3:S26	466.469	554.08	481.706	519.285	378.886	437.434	410.982	411.875	0.301111	0.00235743
O15027	SEC16A	S2295	SEC16A:S2295	296.826	325.349	370.246	375.628	293.035	304.832	381.269	327.095	0.0674479	0.589687
Q9NYF8-3; Q9NYF8-4	NA	S688	NA:S688	1299.27	1302.89	1253.41	1250.68	1554.71	1498.52	1480.42	1455.22	-0.229861	0.000258419
Q8IY17	PNPLA6	S420	PNPLA6:S420	346.237	343.377	326.787	335.282	350.567	322.507	353.06	343.349	-0.0183328	0.753827
O60343-2	TBC1D4	S318	TBC1D4:S318	446.603	459.284	465.402	469.986	501.077	495.795	441.334	553.468	-0.108918	0.16679
P46013; P46013-2	NA	S827	NA:S827	692.994	688.682	696.054	690.974	519.659	530.195	543.809	551.932	0.368207	6.39133e-06
Q6IQ19	CCSAP	S80	CCSAP:S80	367.8	362.855	368.724	336.51	410.05	425.06	360.695	356.679	-0.10934	0.180533
Q7L2J0	MEPCE	S60	MEPCE:S60	599.117	628.858	594.239	593.553	734.225	676.785	745.674	735.482	-0.259042	0.000451054
Q9P206-2	KIAA1522	S386	KIAA1522:S386	104.032	123.26	109.195	124.15	115.045	125.108	115.844	127.575	-0.0727949	0.428381
Q8WYP5	AHCTF1	S528	AHCTF1:S528	162.323	140.068	132.968	144.683	148.915	148.642	133.881	138.389	0.0232406	0.806237
P62280	RPS11	S67	RPS11:S67	198.71	178.425	184.815	222.246	159.663	179.614	150.599	178.186	0.230048	0.0367941
P30291	WEE1	S150	WEE1:S150	130.259	141.145	138.887	138.933	89.3422	95.9825	94.7109	104.06	0.517395	3.52488e-05
Q9C0C4	SEMA4C	S760	SEMA4C:S760	785.464	816.372	763.255	744.853	831.785	832.945	782.265	794.651	-0.0601299	0.248672
Q8TDM6	DLG5	S1146	DLG5:S1146	102.164	87.8959	98.319	97.8294	108.798	97.4618	109.787	93.6138	-0.0838562	0.369427
Q8IZM8	ZNF654	S576	ZNF654:S576	745.202	716.475	757.016	707.501	847.674	772.051	763.941	749.098	-0.0973046	0.104268
Q14493	SLBP	S23	SLBP:S23	452.415	463.275	463.145	461.842	697.78	655.473	694.097	698.702	-0.576686	2.62701e-07
Q13136	PPFIA1	n.m.	PPFIA1:n.m.	931.872	904.922	910.784	850.419	917.815	886.341	862.919	836.035	0.0385885	0.482552
Q9UQ35	SRRM2	T1511	SRRM2:T1511	130.292	130.878	126.906	137.649	154.599	138.182	146.16	131.143	-0.114769	0.139514
Q14966; Q14966-6	NA	S558	NA:S558;S560	450.651	442.986	448.093	452.57	506.242	506.514	517.134	509.805	-0.184927	0.000875227
Q14966; Q14966-6	NA	S560	NA:S558;S560	450.651	442.986	448.093	452.57	506.242	506.514	517.134	509.805	-0.184927	0.000875227
Q14493	SLBP	S20	SLBP:S20;S23	176.759	206.18	187.917	197.858	209.8	253.246	216.16	238.49	-0.253834	0.012721
Q14493	SLBP	S23	SLBP:S20;S23	176.759	206.18	187.917	197.858	209.8	253.246	216.16	238.49	-0.253834	0.012721
Q7L2J0	MEPCE	S60	MEPCE:S60;S69	620.048	634.756	646.295	619.11	675.618	716.68	644.302	656.704	-0.0948855	0.081117
Q7L2J0	MEPCE	S69	MEPCE:S60;S69	620.048	634.756	646.295	619.11	675.618	716.68	644.302	656.704	-0.0948855	0.081117
Q13136	PPFIA1	S745	PPFIA1:S745;T	141.931	135.985	131.439	146.909	155.551	138.43	152.31	152.453	-0.105989	0.148835
Q13136	PPFIA1	T	PPFIA1:S745;T	141.931	135.985	131.439	146.909	155.551	138.43	152.31	152.453	-0.105989	0.148835
Q8TDM6	DLG5	S1146	DLG5:S1146;S1156	101.262	95.3947	105.94	111.298	108.302	109.065	106.427	112.673	-0.0786243	0.299867
Q8TDM6	DLG5	S1156	DLG5:S1146;S1156	101.262	95.3947	105.94	111.298	108.302	109.065	106.427	112.673	-0.0786243	0.299867
Q9C0C4	SEMA4C	S760	SEMA4C:S760;S772	789.853	762.686	762.637	777.49	745.644	720.129	714.781	704.84	0.100239	0.0312716
Q9C0C4	SEMA4C	S772	SEMA4C:S760;S772	789.853	762.686	762.637	777.49	745.644	720.129	714.781	704.84	0.100239	0.0312716
Q9BUB4	ADAT1	S191	ADAT1:S191	439.615	434.495	412.672	447.525	395.304	419.151	400.695	412.502	0.0913005	0.0863062
Q0ZGT2	NEXN	S226	NEXN:S226	28.0659	32.8374	34.7945	30.2371	45.7554	33.0081	35.4979	33.3133	-0.220315	0.151045
Q5HYK7	SH3D19	S275	SH3D19:S275	168.105	166.782	159.623	166.626	188.981	179.755	187.751	160.724	-0.114766	0.128523
Q5T8I3	FAM102B	S288	FAM102B:S288	176.853	170.733	167.452	168.621	188.296	190.16	170.933	177.207	-0.0868142	0.174851
Q9H0G5	NSRP1	S248	NSRP1:S248	286.476	272.22	279.698	252.04	381.622	298.262	320.214	262.144	-0.199353	0.116294
Q9UKJ3	GPATCH8	S653	GPATCH8:S653	83.5369	90.1359	86.6158	91.0936	106.415	103.772	116.27	119.591	-0.342478	0.00115132
Q13480-2	GAB1	n.m.	GAB1:n.m.	302.108	299.528	326.921	305.583	299.185	303.95	317.029	295.38	0.0215502	0.718728
P49327	FASN	S207	FASN:S207	1041.42	1001.85	1006.95	997.286	984.561	1016.92	991.147	988.345	0.0238185	0.568959
Q8IWB7	WDFY1	S408	WDFY1:S408	209.961	213.917	231.341	228.066	205.808	194.865	207.774	197.558	0.131392	0.0454173
O95071	UBR5	S2028	UBR5:S2028	417.161	401.05	394.497	397.884	456.984	437.195	472.431	457.247	-0.179188	0.00333033
Q14966; Q14966-6	NA	S650	NA:S650	291.584	289.871	302.34	284.118	380.493	349.82	335.689	358.678	-0.285577	0.000518005
Q8N3A8	PARP8	n.m.	PARP8:n.m.	65.8603	71.7158	68.3132	69.5142	86.976	69.2544	65.6754	66.8772	-0.0595542	0.618957
P49589-3	CARS1	S79	CARS1:S79	482.132	547.962	506.242	583.774	190.266	256.942	244.5	261.106	1.1612	3.25888e-06
Q9UMN6	KMT2B	S351	KMT2B:S351	441.585	434.167	408.497	422.59	409.42	394.702	431.569	414.368	0.0489188	0.372409
Q8IY81	FTSJ3	T573	FTSJ3:T573	278.402	266.342	283.647	279.364	240.412	207.307	219.651	218.464	0.324199	0.000418796
Q9GZM8	NDEL1	S194	NDEL1:S194;S198	309.502	313.619	311.394	324.779	359.797	402.672	351.223	378.266	-0.242852	0.00197639
Q9GZM8	NDEL1	S198	NDEL1:S194;S198	309.502	313.619	311.394	324.779	359.797	402.672	351.223	378.266	-0.242852	0.00197639
Q15468	STIL	S753	STIL:S753	73.8216	68.4162	77.8675	78.5793	57.082	55.8598	59.691	66.8666	0.319977	0.00564895
Q9HCD6	TANC2	S1722	TANC2:S1722	241.972	252.331	279.515	245.169	300.465	253.313	268.412	312.045	-0.151866	0.111415
Q8NG31	KNL1	S767	KNL1:S767	818.167	837.86	841.525	801.536	582.639	653.16	601.893	638.649	0.415078	1.73321e-05
Q6VMQ6	ATF7IP	S445	ATF7IP:S445	198.158	201.074	198.599	202.308	227.656	215.826	231.566	229.622	-0.176654	0.0050731
Q9BWF3	RBM4	S86	RBM4:S86	1250.13	1188.39	1307.72	1131.75	1312.45	1222.99	1218.26	1169.9	-0.0142993	0.843607
Q9NTZ6	RBM12	S422	RBM12:S422	422.802	420.493	445.232	454.351	397.927	423.217	430.195	412.636	0.0666685	0.225178
Q9NTZ6	RBM12	S422	RBM12:S422;S424	2725.84	3696.86	3358.28	3247.03	2522.52	2623.21	3561.86	3886.7	0.065618	0.729452
Q9NTZ6	RBM12	S424	RBM12:S422;S424	2725.84	3696.86	3358.28	3247.03	2522.52	2623.21	3561.86	3886.7	0.065618	0.729452
Q6ZSZ5-1	ARHGEF18	S733	ARHGEF18:S733	315.929	326.304	312.347	341.535	218.37	229.635	250.329	248.425	0.454561	5.44538e-05
P39880	CUX1	S1069	CUX1:S1069	222.753	215.15	234.623	231.222	301.511	281.622	276.76	266.206	-0.316686	0.000432787
P57740	NUP107	S86	NUP107:S86	182.573	165.805	158.641	170.007	208.064	195.523	184.062	176.712	-0.17416	0.0437326
O43432	EIF4G3	S1409	EIF4G3:S1409	180.873	181.683	173.263	187.799	200.304	198.986	215.993	202.098	-0.175586	0.010546
Q76L83	ASXL2	S139	ASXL2:S139	508.77	506.66	500.671	489.122	589.955	548.469	531.143	553.307	-0.147777	0.0120218
Q96EZ8	MCRS1	S85	MCRS1:S85	147.549	121.301	133.015	140.709	130.879	145.421	118.212	114.329	0.0952646	0.391915
Q9UGU0	TCF20	S1322	TCF20:S1322	1644.34	1547.27	1584.02	1602.95	1958.79	1715.1	1804.97	1753.13	-0.179654	0.0067163
Q9Y2X3	NOP58	S502	NOP58:S502	1369.89	1395.17	1362.19	1375.28	1629.48	1798.91	1637.43	1693.32	-0.295667	8.40099e-05
Q9UGU0	TCF20	S1322	TCF20:S1322;S1335	500.127	439.554	454.839	450.172	543.207	500.646	417.281	374.083	0.0211253	0.885793
Q9UGU0	TCF20	S1335	TCF20:S1322;S1335	500.127	439.554	454.839	450.172	543.207	500.646	417.281	374.083	0.0211253	0.885793
Q9Y2X3	NOP58	S502	NOP58:S502;S514	10834.4	11564.4	10834.5	10912.9	11750.9	12460.2	11773.3	12301.6	-0.129375	0.0115298
Q9Y2X3	NOP58	S514	NOP58:S502;S514	10834.4	11564.4	10834.5	10912.9	11750.9	12460.2	11773.3	12301.6	-0.129375	0.0115298
Q9HBL0	TNS1	S794	TNS1:S794	312.283	310.725	297.441	293.604	293.178	271.31	314.037	323.792	0.0168119	0.835538
Q6PL18	ATAD2	S1243	ATAD2:S1243	558.378	603.598	566.864	569.718	482.763	504.437	530.42	552.587	0.152188	0.02429
Q14839	CHD4	S1602	CHD4:S1602	304.141	311.995	311.773	307.541	333.436	338.015	321.567	321.789	-0.0895478	0.072011
Q5H9R7	PPP6R3	S525	PPP6R3:S525	706.168	583.841	660.337	761.21	534.502	658.618	589.537	548.991	0.21577	0.0596833
Q8IY33	MICALL2	S249	MICALL2:S249	788.702	763.577	765.698	732.132	756.387	787.022	719.869	696.78	0.044292	0.448407
P39880	CUX1	S1337	CUX1:S1337	185.358	186.834	175.702	180.551	207.083	255.284	224.416	225.303	-0.320686	0.00163095
Q8N556	AFAP1	n.m.	AFAP1:n.m.	425.029	420.524	412.154	430.765	532.902	492.426	466.236	482.27	-0.223711	0.00224245
P39880	CUX1	S1237	CUX1:S1237	49.8416	48.1584	45.9375	50.9754	59.7031	46.4638	59.8269	46.814	-0.11676	0.366647
P39880	CUX1	S1237	CUX1:S1237	49.8416	48.1584	45.9375	50.9754	59.7031	46.4638	59.8269	46.814	-0.11676	0.366647
P39880	CUX1	S1237	CUX1:S1237;S/T	121.876	122.755	104.72	103.863	126.051	109.499	132.496	114.683	-0.0915294	0.386548
P39880	CUX1	S/T	CUX1:S1237;S/T	121.876	122.755	104.72	103.863	126.051	109.499	132.496	114.683	-0.0915294	0.386548
Q9NR30	DDX21	S171	DDX21:S171	342.718	327.566	344.156	318.363	425.255	419.601	403.982	387.57	-0.295889	0.000319957
Q9NR30	DDX21	n.m.	DDX21:n.m.	931.395	911.358	920.001	913.84	1202.13	1141.46	1176.3	1079.41	-0.321922	5.47865e-05
Q6DD87	ZNF787	S173	ZNF787:S173	192.092	181.402	174.807	173.966	96.9342	105.28	96.2402	102.271	0.849784	3.29243e-07
Q8N3V7-2	SYNPO	n.m.	SYNPO:n.m.	341.201	335.701	340.02	341.616	373.546	358.941	391.804	377.107	-0.143586	0.0113576
O60292	SIPA1L3	n.m.	SIPA1L3:n.m.	253.837	256.708	256.619	251.94	244.227	324.297	256.293	281.973	-0.110537	0.264883
Q8N3V7-2	SYNPO	S871	SYNPO:S871	47.7278	43.6854	47.1431	48.2188	37.3977	46.876	49.3482	53.0516	0.0116078	0.940138
Q96S90	LYSMD1	S33	LYSMD1:S33	385.643	383.765	361.052	396.031	306.269	323.607	315.953	331.685	0.256686	0.000708479
Q6KB66-2	KRT80	S421	KRT80:S421	88.2424	84.567	96.7696	90.8087	89.0584	83.4402	90.0126	85.5145	0.0492899	0.530017
P04183	TK1	S231	TK1:S231	683.894	640.708	646.123	624.938	485.934	451.835	459.517	429.433	0.507464	6.20019e-06
P25054	APC	S1100	APC:S1100	198.094	188.507	176.832	167.362	169.698	174.499	154.917	154.839	0.159421	0.0680358
Q8N3V7-2	SYNPO	S837	SYNPO:S837	155.479	164.873	142.222	148.131	174.773	157.801	175.254	161.677	-0.133261	0.0942847
Q96F46	IL17RA	S708	IL17RA:S708	156.373	158.198	159.828	158.396	152.345	160.454	165.236	156.677	-0.00375976	0.955661
Q2VPK5	CTU2	S508	CTU2:S508	405.246	413.913	403.725	409.768	386.372	392.265	374.389	366.608	0.103928	0.040511
Q9BXK1	KLF16	S238	KLF16:S238	849.575	876.436	811.841	865.499	942.072	1009.19	939.795	932.788	-0.167935	0.00542419
P04049	RAF1	S642	RAF1:S642	535.902	540.844	538.576	502.381	488.088	494.821	494.593	471.893	0.119092	0.0266783
Q8IX90	SKA3	S346	SKA3:S346	126.663	113.401	118.544	113.703	119.301	106.126	118.465	103.68	0.0790362	0.35052
Q70J99	UNC13D	S150	UNC13D:S150	791.338	795.138	806.443	810.361	789.991	762.427	840.378	777.768	0.0157058	0.761739
Q8N3V7-2	SYNPO	S894	SYNPO:S894	1229.41	1253.41	1197.45	1230.23	1413.02	1460.97	1352.13	1365.93	-0.187028	0.00142025
P50895	BCAM	S621	BCAM:S621	177.397	170.865	168.452	174.753	205.846	196.756	198.373	193.214	-0.199724	0.00307902
Q5T5U3	ARHGAP21	S1669	ARHGAP21:S1669	264.82	263.694	255.915	233.854	289.178	275.372	271.738	278.999	-0.132665	0.0479862
O75494-3	SRSF10	S160	SRSF10:S160	151.1	158.019	157.349	148.281	156.082	166.518	148.418	151.515	-0.0173012	0.809606
Q9BQA9	CYBC1	S187	CYBC1:S187	316.416	301.063	299.78	317.184	282.475	341.001	328.569	319.376	-0.0395591	0.612497
Q13459	MYO9B	S2141	MYO9B:S2141	107.31	101.32	108.68	102.04	119.944	97.9616	109.952	94.5887	-0.00483329	0.967077
Q9H6R7	WDCP	S501	WDCP:S501	100.899	94.8175	97.8994	91.5734	104.45	104.527	115.135	110.094	-0.172559	0.028283
Q3KQU3	MAP7D1	S368	MAP7D1:S368	301.391	284.628	286.39	310.143	277.06	273.003	239.418	239.836	0.202732	0.0177792
Q96AP0	ACD	S316	ACD:S316	255.668	242.639	231.674	225.001	223.261	230.398	204.576	213.455	0.131421	0.074518
Q9BQ04	RBM4B	S86	RBM4B:S86	444.958	426.113	434.456	443.551	513.382	447.544	443.274	447.871	-0.0800302	0.224174
Q9UPT8	ZC3H4	S1299	ZC3H4:S1299	210.017	211.236	198.507	198.643	178.84	184.29	173.492	166.371	0.219704	0.00368417
O75054	IGSF3	S1177	IGSF3:S1177	143.747	132.867	134.711	135.396	130.74	143.455	145.149	140.539	-0.033808	0.628812
Q9BXB5	OSBPL10	S30	OSBPL10:S30	276.654	278.358	296.14	314.84	179.27	207.386	187.312	207.402	0.5784	2.60174e-05
Q04695	KRT17	S39	KRT17:S39	593.668	570.617	567.455	591.799	683.814	650.273	652.289	643.111	-0.178358	0.00220537
P55196-1; P55196-3	NA	T1194	NA:T1194	1042.47	1006.09	1015.82	987.862	1326.37	1134.63	1254.49	1103.38	-0.246234	0.00437428
Q147X3	NAA30	S199	NAA30:S199;S/T	146.37	138.998	148.109	138.402	144.197	137.783	141.927	154.514	-0.0157798	0.830603
Q147X3	NAA30	S/T	NAA30:S199;S/T	146.37	138.998	148.109	138.402	144.197	137.783	141.927	154.514	-0.0157798	0.830603
Q8N3V7-2	SYNPO	S840	SYNPO:S840;T/S/Y	1389.61	1406.92	1405.68	1342.1	1585.54	1586.33	1678.52	1546.48	-0.205967	0.000778682
Q8N3V7-2	SYNPO	T/S/Y	SYNPO:S840;T/S/Y	1389.61	1406.92	1405.68	1342.1	1585.54	1586.33	1678.52	1546.48	-0.205967	0.000778682
Q8IWY9	CDAN1	S277	CDAN1:S277;S/T	130.932	110.164	123.002	117.382	154.529	143.465	125.206	123.69	-0.180314	0.0977198
Q8IWY9	CDAN1	S/T	CDAN1:S277;S/T	130.932	110.164	123.002	117.382	154.529	143.465	125.206	123.69	-0.180314	0.0977198
Q9BXK1	KLF16	S226	KLF16:S226;S238	480.148	474.803	473.301	453.447	548.677	538.369	525.498	533.008	-0.189473	0.00136286
Q9BXK1	KLF16	S238	KLF16:S226;S238	480.148	474.803	473.301	453.447	548.677	538.369	525.498	533.008	-0.189473	0.00136286
P55196-1; P55196-3	NA	S1184	NA:S1184;T1194	213.69	210.055	229.841	215.971	249.015	221.005	236.269	224.872	-0.0980229	0.143193
P55196-1; P55196-3	NA	T1194	NA:S1184;T1194	213.69	210.055	229.841	215.971	249.015	221.005	236.269	224.872	-0.0980229	0.143193
Q9UKA4	AKAP11	S422	AKAP11:S422;S433	698.248	683.622	727.825	693.404	547.16	571.175	587.248	556.352	0.309591	6.11755e-05
Q9UKA4	AKAP11	S433	AKAP11:S422;S433	698.248	683.622	727.825	693.404	547.16	571.175	587.248	556.352	0.309591	6.11755e-05
Q03111	MLLT1	S475	MLLT1:S475	153.551	162.204	163.699	141.74	200.786	178.907	206.274	216.109	-0.367593	0.00131271
Q6PL18	ATAD2	n.m.	ATAD2:n.m.	533.428	516.27	509.281	505.075	631.673	595.973	609.276	596.483	-0.237406	0.0003571
Q6PL18	ATAD2	T1152	ATAD2:T1152;T1158	631.424	570.01	613.779	542.018	464.68	439.026	473.505	426.534	0.384768	0.000224824
Q6PL18	ATAD2	T1158	ATAD2:T1152;T1158	631.424	570.01	613.779	542.018	464.68	439.026	473.505	426.534	0.384768	0.000224824
P35221	CTNNA1	n.m.	CTNNA1:n.m.	98.3545	110.297	109.024	110.53	110.796	110.113	118.415	123.985	-0.113591	0.157064
Q9Y6Q3; P13682	NA	T400	NA:T400	113.852	124.368	119.121	107.326	70.767	71.7297	57.2657	74.5064	0.765805	3.56031e-05
Q8NDW4; Q9H0M5	NA	T431	NA:T431	102.718	132.879	131.28	116.699	42.4179	57.8005	54.1888	66.1494	1.14312	3.56828e-05
Q9H0M5; Q8TAQ5; Q96LW9	NA	T413	NA:T413	475.388	549.031	506.762	495.08	130.372	163.541	159.354	152.773	1.74476	1.81305e-08
Q6P0N0	MIS18BP1	S690	MIS18BP1:S690	286.554	270.918	278.299	258.705	270.707	230.436	243.503	227.7	0.173109	0.0369027
Q9NQW6; Q9NQW6-2	NA	T472	NA:T472	671.133	668.519	665.934	642.626	213.02	245.725	228.028	209.25	1.56611	4.87416e-09
Q14315	FLNC	n.m.	FLNC:n.m.	513.35	458.301	480.121	405.409	461.958	391.882	410.2	377.646	0.176866	0.0904043
Q86W92-4; Q86W92-2	NA	S37	NA:S37	649.037	625.542	647.424	593.659	627.654	636.062	633.193	642.613	-0.0144944	0.783847
Q86SQ0	PHLDB2	n.m.	PHLDB2:n.m.	383.203	387.901	391.776	378.773	421.442	436.644	396.947	394.787	-0.0966635	0.0875899
P21333	FLNA	S2152	FLNA:S2152	5818.52	6195.02	5953.95	6332.18	6176.9	7120.75	6205.99	7247.02	-0.135412	0.0767769
P21333	FLNA	S2152	FLNA:S2152	5818.52	6195.02	5953.95	6332.18	6176.9	7120.75	6205.99	7247.02	-0.135412	0.0767769
P21333	FLNA	S2152	FLNA:S2152	5818.52	6195.02	5953.95	6332.18	6176.9	7120.75	6205.99	7247.02	-0.135412	0.0767769
P21333	FLNA	S2152	FLNA:S2152	5818.52	6195.02	5953.95	6332.18	6176.9	7120.75	6205.99	7247.02	-0.135412	0.0767769
P21333	FLNA	S2152	FLNA:S2152	5818.52	6195.02	5953.95	6332.18	6176.9	7120.75	6205.99	7247.02	-0.135412	0.0767769
P21333	FLNA	S2152	FLNA:S2152	5818.52	6195.02	5953.95	6332.18	6176.9	7120.75	6205.99	7247.02	-0.135412	0.0767769
P21333	FLNA	S2152	FLNA:S2152	5818.52	6195.02	5953.95	6332.18	6176.9	7120.75	6205.99	7247.02	-0.135412	0.0767769
P21333	FLNA	S2152	FLNA:S2152	5818.52	6195.02	5953.95	6332.18	6176.9	7120.75	6205.99	7247.02	-0.135412	0.0767769
P21333	FLNA	S2152	FLNA:S2152	5818.52	6195.02	5953.95	6332.18	6176.9	7120.75	6205.99	7247.02	-0.135412	0.0767769
P21333	FLNA	S2152	FLNA:S2152	5818.52	6195.02	5953.95	6332.18	6176.9	7120.75	6205.99	7247.02	-0.135412	0.0767769
P21333	FLNA	S2152	FLNA:S2152	5818.52	6195.02	5953.95	6332.18	6176.9	7120.75	6205.99	7247.02	-0.135412	0.0767769
O95155	UBE4B	S105	UBE4B:S105	809.682	775.716	813.831	758.888	1019.09	823.991	895.643	868.542	-0.187964	0.025196
Q9BSE4	HERPUD2	S94	HERPUD2:S94;T/S/Y	320.847	352.537	311.814	344.006	286.289	324.89	311.436	314.144	0.103749	0.144931
Q9BSE4	HERPUD2	T/S/Y	HERPUD2:S94;T/S/Y	320.847	352.537	311.814	344.006	286.289	324.89	311.436	314.144	0.103749	0.144931
Q02241-2; Q02241	NA	S160	NA:S160	1462.15	1449.57	1499.65	1494.66	1575.6	1545.79	1632.08	1731.13	-0.133626	0.0178609
O00401	WASL	S426	WASL:S426;S	148.63	147.62	145.796	136.923	156.012	161.077	147.809	165.635	-0.122556	0.0791979
O00401	WASL	S	WASL:S426;S	148.63	147.62	145.796	136.923	156.012	161.077	147.809	165.635	-0.122556	0.0791979
Q92685	ALG3	S13	ALG3:S13	784.855	753.737	750.09	730.964	916.899	888.782	831.054	847.487	-0.205844	0.00207321
Q6PL18	ATAD2	S342	ATAD2:S342	173.989	188.676	173.532	167.394	220.168	185.23	202.728	197.389	-0.193787	0.0236612
Q96GX5	MASTL	S453	MASTL:S453	542.117	536.601	524.098	543.204	427.938	441.848	430.497	441.365	0.301213	3.3854e-05
Q9HC78	ZBTB20	n.m.	ZBTB20:n.m.	164.288	157.531	159.139	193.891	137.317	175.001	138.728	153.082	0.161492	0.167169
Q9Y2U8	LEMD3	S777	LEMD3:S777	199.25	202.216	199.583	202.555	148.116	143.806	144.485	146.322	0.463718	3.80703e-06
P49321	NASP	S244	NASP:S244	2193.33	2441.68	2288.11	2761.66	2289.81	2963.99	2568.15	2816.4	-0.134166	0.230537
Q7Z6B0	CCDC91	S414	CCDC91:S414	28.0042	23.8283	29.1532	25.0649	19.2846	21.9798	24.7559	22.2617	0.265419	0.063523
Q96PC5	MIA2	S747	MIA2:S747	46.8807	57.6424	56.3698	57.2463	58.55	53.4403	67.4596	67.7222	-0.178256	0.165494
Q9Y4C1	KDM3A	S463	KDM3A:S463	99.3332	93.5473	88.4232	95.8905	87.9502	99.332	98.7823	89.0023	0.00918587	0.922776
P33981	TTK	S281	TTK:S281	238.35	262.956	254.981	252.17	155.397	178.886	169.257	184.637	0.553446	2.35614e-05
P41227	NAA10	S186	NAA10:S186	214.804	237.294	205.169	239.405	197.549	223.272	216.309	228.884	0.0493104	0.568527
Q86YS7-3	C2CD5	S260	C2CD5:S260	323.163	311.34	332.699	331.01	311.556	325.404	330.428	343.899	-0.0140494	0.818024
O75369-8; O75369	NA	S2138	NA:S2138	1926.54	1905.06	1950.25	1879.77	1907.9	1882.42	1825.55	1899.39	0.0279059	0.483826
Q9P273	TENM3	n.m.	TENM3:n.m.	447.147	409.484	427.716	427.149	521.844	544.332	479.449	500.314	-0.256592	0.00126631
P46821	MAP1B	T2034	MAP1B:T2034	466.731	431.664	447.057	414.472	439.247	375.365	342.614	353.266	0.225892	0.0276378
O14686	KMT2D	S3130	KMT2D:S3130	45.2137	43.7113	36.9592	36.1831	43.648	50.8775	48.708	48.8653	-0.249973	0.0485132
Q92870	APBB2	S409	APBB2:S409	160.877	171.323	167.797	146.29	174.797	162.694	202.717	204.881	-0.200969	0.0680746
Q99719	SEPTIN5	S225	SEPTIN5:S225	1926.69	2084.15	1972.51	2255.83	1910.56	2181.73	2119.63	2190.45	-0.0288071	0.716837
Q76L83	ASXL2	S1154	ASXL2:S1154	287.332	271.818	281.97	277.816	275.076	268.856	275.62	254.067	0.0601213	0.275028
P21333	FLNA	S2370	FLNA:S2370	434.827	458.335	436.913	433.012	456.755	452.921	445.767	444.078	-0.0297965	0.527692
Q9H6S0	YTHDC2	S1269	YTHDC2:S1269	220.254	241.419	223.778	222.541	233.639	244.431	227.868	218.658	-0.0259349	0.702073
Q8N5P1	ZC3H8	S77	ZC3H8:S77	378.596	388.551	383.656	394.887	413.958	414.633	407.238	415.186	-0.0952337	0.0422225
Q9BSE4	HERPUD2	n.m.	HERPUD2:n.m.	260.565	260.873	270.395	267.331	253.46	246.257	290.049	289.179	-0.0228744	0.780345
Q9BSE4	HERPUD2	S93	HERPUD2:S93;S94	592.348	605.718	573.926	598.591	536.574	582.395	545.904	590.191	0.0729805	0.178533
Q9BSE4	HERPUD2	S94	HERPUD2:S93;S94	592.348	605.718	573.926	598.591	536.574	582.395	545.904	590.191	0.0729805	0.178533
Q86SQ0	PHLDB2	S934	PHLDB2:S934	178.346	198.421	185.008	191.819	203.562	207.614	197.467	178.503	-0.0615912	0.416565
Q7L2J0	MEPCE	S254	MEPCE:S254	703.162	703.355	720.8	709.12	660.957	656.969	614.304	637.738	0.14286	0.00746945
Q9NQ88	TIGAR	S157	TIGAR:S157	168.647	169.036	174.977	172.348	158.142	157.501	164.467	174.073	0.0674407	0.273728
Q99442	SEC62	T375	SEC62:T375	637.345	691.931	608.93	796.791	693.662	946.545	771.734	875.874	-0.263137	0.0576657
Q14686	NCOA6	S1745	NCOA6:S1745	100.861	98.6283	95.348	93.745	139.452	121.328	133.031	128.925	-0.426614	0.000124986
Q12770	SCAP	n.m.	SCAP:n.m.	32.5529	24.3909	26.0961	26.3896	22.5391	27.4739	28.2917	27.0259	0.0519311	0.738241
O43379-4	WDR62	S1038	WDR62:S1038;T1053	146.306	149.816	135.998	142.115	139.83	143.336	145.024	144.854	0.00221605	0.975783
O43379-4	WDR62	T1053	WDR62:S1038;T1053	146.306	149.816	135.998	142.115	139.83	143.336	145.024	144.854	0.00221605	0.975783
Q9NYA4	MTMR4	n.m.	MTMR4:n.m.	337.304	324.485	359.549	349.509	349.9	408.049	384.333	395.766	-0.164742	0.0297552
Q99741	CDC6	S45	CDC6:S45	1088.22	1052.43	1045.9	984.29	521.873	496.874	512.23	511.788	1.0291	8.83153e-09
Q9Y2G8	DNAJC16	S727	DNAJC16:S727	221	227.182	226.584	216.644	243.242	285.987	240.896	236.655	-0.17157	0.0400805
Q9C0B0	UNK	S385	UNK:S385	103.035	107.202	110.017	107.157	128.237	127.919	147.036	135.665	-0.332337	0.000815262
Q6ZTU2	EP400P1	S154	EP400P1:S154	105.85	101.709	105.317	99.9555	117.337	100.487	108.646	100.012	-0.044219	0.596531
Q96F63	CCDC97	S257	CCDC97:S257	64.756	53.7248	60.4963	60.1471	65.3747	71.9518	62.588	64.0454	-0.1437	0.143193
Q13615	MTMR3	S613	MTMR3:S613	709.608	686.478	679.261	697.921	776.04	811.418	763.192	778.59	-0.174056	0.00191814
Q96AD5	PNPLA2	S404	PNPLA2:S404	525.472	461.968	541.518	479.672	399.069	395.197	409.689	419.925	0.304147	0.000921678
Q7Z2K8	GPRIN1	S75	GPRIN1:S75	148.889	170.239	151.024	161.536	189.75	196.437	179.554	186.404	-0.253146	0.00350722
Q9UBF8-2	PI4KB	S413	PI4KB:S413	884.935	858.438	894.518	863.562	880.137	966.369	916.822	928.057	-0.075615	0.121775
Q9BUB4	ADAT1	S227	ADAT1:S227	213.606	219.767	209.387	209.721	194.784	207.09	191.601	209.205	0.0876049	0.142733
Q8NCP5	ZBTB44	S161	ZBTB44:S161	196.289	190.78	177.719	174.835	184.767	201.32	183.056	197.791	-0.0527447	0.464043
Q9UIG0	BAZ1B	S947	BAZ1B:S947	334.938	341.22	323.726	341.534	324.733	368.847	330.799	360.69	-0.0443966	0.496359
Q9Y490	TLN1	S729	TLN1:S729	295.272	263.548	277.66	266.22	304.062	270.048	275.235	273.805	-0.0263376	0.719418
Q9BYG3	NIFK	n.m.	NIFK:n.m.	582.169	549.608	563.673	576.282	508.029	533.814	490.369	495.027	0.164712	0.00622195
Q9BYG3	NIFK	T234	NIFK:T234;T238	898.917	896.541	847.144	883.092	645.706	665.973	623.508	648.656	0.448382	2.26659e-06
Q9BYG3	NIFK	T238	NIFK:T234;T238	898.917	896.541	847.144	883.092	645.706	665.973	623.508	648.656	0.448382	2.26659e-06
Q9BYG3	NIFK	S230	NIFK:S230;T234;T238	42.6809	40.1304	46.0798	43.0923	40.2717	46.909	45.1595	48.3085	-0.0692717	0.510644
Q9BYG3	NIFK	T234	NIFK:S230;T234;T238	42.6809	40.1304	46.0798	43.0923	40.2717	46.909	45.1595	48.3085	-0.0692717	0.510644
Q9BYG3	NIFK	T238	NIFK:S230;T234;T238	42.6809	40.1304	46.0798	43.0923	40.2717	46.909	45.1595	48.3085	-0.0692717	0.510644
Q5T5P2	KIAA1217	n.m.	KIAA1217:n.m.	299.718	302.413	286.255	275.518	329.48	326.611	303.659	299.839	-0.113708	0.0825339
Q9Y3M8	STARD13	S133	STARD13:S133	868.667	997.095	917.879	1081.65	785.228	947.574	885.965	1058.04	0.0755186	0.526015
Q9H6R7	WDCP	S468	WDCP:S468	434.895	398.822	427.479	386.552	391.644	399.185	379.262	403.826	0.0648497	0.286076
P78346	RPP30	S251	RPP30:S251	581.056	567.274	569.869	548.037	636.175	633.434	644.035	623.477	-0.163117	0.00263787
Q8TDB6	DTX3L	S221	DTX3L:S221	731.269	754.073	758.552	822.755	448.133	487.813	496.574	544.713	0.635264	7.68213e-06
Q5T5P2	KIAA1217	S1568	KIAA1217:S1568	158.414	160.222	158.973	165.561	153.4	176.007	165.582	167.143	-0.0404111	0.551437
Q9H6F5	CCDC86	S113	CCDC86:S113	318.241	343.471	353.583	291.635	537.362	342.103	530.434	507.233	-0.533408	0.00663179
Q99700	ATXN2	S865	ATXN2:S865	45.6078	49.0037	54.805	43.5796	52.3601	54.9514	64.4735	46.1899	-0.170695	0.224071
Q99700	ATXN2	S857	ATXN2:S857;S861	445.532	436.165	426.22	446.985	522.327	519.145	548.324	501.404	-0.252467	0.000378726
Q99700	ATXN2	S861	ATXN2:S857;S861	445.532	436.165	426.22	446.985	522.327	519.145	548.324	501.404	-0.252467	0.000378726
Q99700	ATXN2	S861	ATXN2:S861;S865;S/T	54.3264	59.6445	56.7955	54.7893	73.2435	62.5999	71.3272	62.0302	-0.252143	0.0177694
Q99700	ATXN2	S865	ATXN2:S861;S865;S/T	54.3264	59.6445	56.7955	54.7893	73.2435	62.5999	71.3272	62.0302	-0.252143	0.0177694
Q99700	ATXN2	S/T	ATXN2:S861;S865;S/T	54.3264	59.6445	56.7955	54.7893	73.2435	62.5999	71.3272	62.0302	-0.252143	0.0177694
Q8IVF2	AHNAK2	T228	AHNAK2:T228	854.501	810.408	781.294	797.833	448.76	455.951	439.886	432.904	0.867421	2.67461e-08
Q9UHV7	MED13	S395	MED13:S395	214.488	211.972	206.133	197.996	215.928	197.878	203.501	199.963	0.0234703	0.715054
Q96JY6	PDLIM2	T279	PDLIM2:T279	149.789	143.493	144.588	122.218	77.2403	84.8901	83.7915	79.1637	0.781607	5.76149e-06
Q8WXE1	ATRIP	S239	ATRIP:S239	152.24	148.838	161.624	153.812	102.876	121.583	118.677	121.642	0.410343	0.000358812
Q01581	HMGCS1	T	HMGCS1:T	164.897	187.668	178.157	182.783	186.411	176.861	177.537	186.771	-0.0293634	0.676257
Q14558	PRPSAP1	S215	PRPSAP1:S215	750.984	747.877	750.966	715.894	745.181	717.574	748.335	757.874	-0.00157104	0.976241
Q8WUM9	SLC20A1	S417	SLC20A1:S417	844.094	811.697	835.315	793.7	958.153	896.434	909.762	887.847	-0.152749	0.00697618
Q13352	ITGB3BP	S33	ITGB3BP:S33	245.74	226.703	223.185	225.379	239.09	242.01	235.869	215.243	-0.0170092	0.816749
Q9BUK6	MSTO1	S495	MSTO1:S495	98.6127	100.042	109.565	112.852	92.1718	90.2122	100.287	102.344	0.128831	0.140738
O43237	DYNC1LI2	S194	DYNC1LI2:S194	3415.53	3416.32	3416.53	3497.44	3549.45	3481.48	3501.1	3490.95	-0.028836	0.419501
Q92879-4	CELF1	S22	CELF1:S22	294.13	307.735	314.689	335.628	272.649	312.384	315.359	328.908	0.0284728	0.74219
Q86SQ0	PHLDB2	S513	PHLDB2:S513	263.414	280.767	291.874	275.369	290.129	288.407	289.069	303.214	-0.075782	0.180421
Q9H6S0	YTHDC2	S1202	YTHDC2:S1202	263.623	259.894	250.503	268.875	307.615	326.827	300.337	293.327	-0.235145	0.00176054
Q9Y4D8	HECTD4	n.m.	HECTD4:n.m.	370.493	360.63	330.719	333.069	369.505	395.844	369.496	366.789	-0.107412	0.0986473
Q96CW6	SLC7A6OS	S16	SLC7A6OS:S16	58.2914	72.1054	71.3231	69.1393	53.4264	49.465	49.2464	59.0643	0.35775	0.00738531
Q5VUA4	ZNF318	S2030	ZNF318:S2030	110.097	103.089	97.6843	93.1641	125.024	126.297	127.175	120.286	-0.306401	0.00183202
Q9P270	SLAIN2	S160	SLAIN2:S160	587.217	595.806	590.403	591.956	344.856	372.529	372.274	383.781	0.683983	1.86286e-07
Q9H6Z4-3	RANBP3	S176	RANBP3:S176	205.174	196.506	217.221	228.538	155.944	227.923	172.812	207.052	0.163561	0.235958
Q9NQW6; Q9NQW6-2	NA	S225	NA:S225	6735.96	6738.5	6514.25	6592.24	4042.77	4195.16	4003.61	4105.22	0.701461	1.90436e-08
Q8IVL1	NAV2	S1280	NAV2:S1280	162.607	173.352	156.048	171.877	153.337	158.639	162.853	176.507	0.0281786	0.721107
Q8IX90	SKA3	S159	SKA3:S159;S	440.503	419.338	398.051	470.626	374.689	395.841	376.318	388.518	0.168563	0.0225905
Q8IX90	SKA3	S	SKA3:S159;S	440.503	419.338	398.051	470.626	374.689	395.841	376.318	388.518	0.168563	0.0225905
Q9NTZ6	RBM12	S422	RBM12:S422;S/Y	457.322	486.006	471.168	450.506	382.584	409.293	395.36	387.428	0.243991	0.000578397
Q9NTZ6	RBM12	S/Y	RBM12:S422;S/Y	457.322	486.006	471.168	450.506	382.584	409.293	395.36	387.428	0.243991	0.000578397
P34932	HSPA4	n.m.	HSPA4:n.m.	278.101	244.322	261.425	253.117	302.563	257.005	251.499	266.63	-0.0534571	0.529766
O00161	SNAP23	S110	SNAP23:S110	855.67	845.278	849.471	858.601	750.886	757.423	738.998	739.632	0.19074	0.000446278
Q70CQ2	USP34	S3358	USP34:S3358	105.666	109.713	116.525	109.351	113.236	117.336	116.409	125.747	-0.0992154	0.16202
Q14315	FLNC	S2146	FLNC:S2146	375.834	382.487	383.454	362.41	410.063	395.559	367.052	410.381	-0.0726278	0.218553
P21333	FLNA	S2152	FLNA:S2152;S2158	1183.6	1174.69	1175.75	1149.72	1271.83	1376.62	1233.69	1329.55	-0.152911	0.00840594
P21333	FLNA	S2158	FLNA:S2152;S2158	1183.6	1174.69	1175.75	1149.72	1271.83	1376.62	1233.69	1329.55	-0.152911	0.00840594
Q5JTH9	RRP12	S91	RRP12:S91	494.8	487.387	478.833	468.543	540.232	521.947	510.854	497.013	-0.101015	0.0546883
Q03001-13	DST	S126	DST:S126	154.16	159.218	149.825	146.783	150.738	128.568	142.365	138.913	0.123513	0.103262
Q8N3E9	PLCD3	n.m.	PLCD3:n.m.	257.367	260.886	249.129	237.265	279.812	260.031	296.788	262.826	-0.12901	0.0723965
Q15124	PGM5	S122	PGM5:S122	407.029	409.586	394.708	391.673	336.18	356.51	362.792	367.587	0.172331	0.0057346
Q96T37	RBM15	S935	RBM15:S935	102.366	98.5808	111.48	112.266	129.334	111.488	120.688	122.128	-0.187712	0.0358472
A1A4S6	ARHGAP10	S591	ARHGAP10:S591	328.956	317.767	310.235	315.441	365.166	344.574	308.945	312.965	-0.0625303	0.395219
Q9H0F6	SHARPIN	S131	SHARPIN:S131	173.728	166.804	168.542	166.147	181.581	167.829	169.525	169.829	-0.0281578	0.64278
Q8N6T3	ARFGAP1	S343	ARFGAP1:S343	811.834	800.684	818.079	824.419	802.779	814.104	771.944	774.953	0.0413039	0.339088
Q8N6T3	ARFGAP1	S343	ARFGAP1:S343;S348	254.417	262.612	260.717	249.174	177.103	172.444	178.563	181.368	0.533424	1.45741e-06
Q8N6T3	ARFGAP1	S348	ARFGAP1:S343;S348	254.417	262.612	260.717	249.174	177.103	172.444	178.563	181.368	0.533424	1.45741e-06
Q92994	BRF1	S358	BRF1:S358	125.552	117.018	124.864	127.715	132.782	153.111	134.403	131.784	-0.155016	0.0582318
P05386	RPLP1	S83	RPLP1:S83	113.39	108.128	106.666	107.378	108.119	106.532	107.076	117.508	-0.0113657	0.881685
P35626	GRK3	S685	GRK3:S685	252.153	233.983	251.638	204.093	169.896	178.886	185.375	190.937	0.37351	0.00148319
Q9NRZ9	HELLS	n.m.	HELLS:n.m.	50.3332	55.1486	56.1297	59.6728	48.6213	54.5621	66.0263	67.4889	-0.0866275	0.545247
O43379-4	WDR62	n.m.	WDR62:n.m.	321.082	314.078	331.222	310.914	317.129	313.355	280.767	276.811	0.106809	0.129122
Q7Z2K8	GPRIN1	S776	GPRIN1:S776	80.5663	84.3829	86.2819	89.4667	83.2963	83.194	78.9318	85.013	0.0436281	0.558307
O95239	KIF4A	S1225	KIF4A:S1225	646.993	598.578	625.966	537.299	608.462	494.461	544.998	493.693	0.171552	0.0887625
P10276	RARA	S445	RARA:S445	201.955	204.294	186.407	197.511	217.597	218.431	206.932	210.262	-0.111277	0.0690771
Q96RT1	ERBIN	S1310	ERBIN:S1310	53.4539	45.5796	50.3412	52.0268	36.1918	34.4911	31.8517	39.4695	0.50592	0.000748096
Q86X51	EZHIP	S363	EZHIP:S363	1745.73	1782.28	1770.39	1827.41	1981.85	2029.59	1990.89	2127.57	-0.189808	0.00100219
O75494-3	SRSF10	S158	SRSF10:S158	459.893	477.801	443.567	443.928	454.936	473.126	454.573	358.831	0.0753708	0.460497
Q9NRA0	SPHK2	S107	SPHK2:S107	210.598	236.402	219.828	216.623	253.585	231.701	232.464	236.871	-0.112137	0.093864
Q9H6A9	PCNX3	S443	PCNX3:S443	35.8521	28.4965	30.841	26.36	37.274	35.8269	38.4089	38.6913	-0.314155	0.0239059
Q8TF76	HASPIN	S147	HASPIN:S147	121.084	121.574	107.118	107.051	121.106	124.32	117.844	134.848	-0.125798	0.145173
P21359	NF1	S2802	NF1:S2802	404.73	410.096	371.425	390.833	327.696	395.421	315.126	332.225	0.207178	0.0290505
Q8IY92	SLX4	S1028	SLX4:S1028	106.699	115.189	115.541	115.518	81.6351	88.067	88.2946	97.5134	0.351518	0.00111104
Q52LR7	EPC2	S538	EPC2:S538	1001.57	908.406	1016.45	904.961	1137.8	1127.6	1061.14	997.964	-0.174759	0.0240507
O43513	MED7	S194	MED7:S194	58.9561	70.813	61.0904	70.1647	62.6324	69.9508	64.8055	78.2938	-0.0782297	0.510644
Q9Y561	LRP12	n.m.	LRP12:n.m.	206.04	192.216	201.614	202.33	213.348	225.199	212.089	227.859	-0.130818	0.0351439
Q8IX03-2	WWC1	T929	WWC1:T929	495.981	428.207	468.888	360.515	678.288	485.189	482.029	423.688	-0.226167	0.200907
Q8IX03-2	WWC1	T929	WWC1:T929	495.981	428.207	468.888	360.515	678.288	485.189	482.029	423.688	-0.226167	0.200907
Q8IX03-2	WWC1	T929	WWC1:T929	495.981	428.207	468.888	360.515	678.288	485.189	482.029	423.688	-0.226167	0.200907
Q8IX03-2	WWC1	T929	WWC1:T929	495.981	428.207	468.888	360.515	678.288	485.189	482.029	423.688	-0.226167	0.200907
Q8IX03-2	WWC1	T929	WWC1:T929	495.981	428.207	468.888	360.515	678.288	485.189	482.029	423.688	-0.226167	0.200907
Q86X51	EZHIP	S361	EZHIP:S361;S365	56.9456	60.4314	57.7619	60.2487	38.457	49.5134	43.9309	56.6398	0.334453	0.0257581
Q86X51	EZHIP	S365	EZHIP:S361;S365	56.9456	60.4314	57.7619	60.2487	38.457	49.5134	43.9309	56.6398	0.334453	0.0257581
Q8IU85	CAMK1D	n.m.	CAMK1D:n.m.	93.4286	98.641	99.1376	92.3887	92.9251	84.3006	87.3352	98.5497	0.0810434	0.319007
Q9H000	MKRN2	S139	MKRN2:S139	60.8729	57.842	60.0061	60.07	68.8578	72.2373	59.5904	60.4438	-0.124342	0.200472
P19367	HK1	S155	HK1:S155	19.2663	19.6988	27.668	28.6251	26.3623	33.3848	25.2776	33.4945	-0.327443	0.117184
Q9BSE4	HERPUD2	T90	HERPUD2:T90;S94	344.106	319.434	350.338	269.126	369.618	264.913	346.715	298.522	0.0080638	0.961868
Q9BSE4	HERPUD2	S94	HERPUD2:T90;S94	344.106	319.434	350.338	269.126	369.618	264.913	346.715	298.522	0.0080638	0.961868
Q9HAW0	BRF2	S353	BRF2:S353;S365	38.6859	39.0769	36.8823	39.9579	26.6945	29.293	29.1156	31.7266	0.406236	0.00166885
Q9HAW0	BRF2	S365	BRF2:S353;S365	38.6859	39.0769	36.8823	39.9579	26.6945	29.293	29.1156	31.7266	0.406236	0.00166885
P21333	FLNA	S2152	FLNA:S2152;S/T	145.425	135.857	148.15	118.75	175.256	128.375	153.349	138.118	-0.113801	0.382313
P21333	FLNA	S/T	FLNA:S2152;S/T	145.425	135.857	148.15	118.75	175.256	128.375	153.349	138.118	-0.113801	0.382313
P30048	PRDX3	S237	PRDX3:S237	105.378	104.855	100.322	100.052	118.334	97.0417	108.611	94.6385	-0.022462	0.829219
Q14012	CAMK1	T177	CAMK1:T177	77.1055	72.3719	82.3362	61.9595	72.9215	63.4493	65.1761	72.5896	0.0947663	0.429154
Q14012	CAMK1	T177	CAMK1:T177	77.1055	72.3719	82.3362	61.9595	72.9215	63.4493	65.1761	72.5896	0.0947663	0.429154
Q14012	CAMK1	T177	CAMK1:T177	77.1055	72.3719	82.3362	61.9595	72.9215	63.4493	65.1761	72.5896	0.0947663	0.429154
Q14676	MDC1	S1033	MDC1:S1033	299.615	285.77	306.749	273.773	371.972	291.035	328.761	300.736	-0.14348	0.137548
O95817	BAG3	S386	BAG3:S386	1012.66	1065.44	1009.05	1058.95	943.513	1044.29	1047.01	1070.67	0.0154481	0.804523
O95817	BAG3	S377	BAG3:S377;S386	940.989	931.264	967.974	893.804	908.96	900.057	922.511	905.018	0.0376373	0.401313
O95817	BAG3	S386	BAG3:S377;S386	940.989	931.264	967.974	893.804	908.96	900.057	922.511	905.018	0.0376373	0.401313
O43719	HTATSF1	S453	HTATSF1:S453	268.89	237.556	263.708	193.452	436.84	245.32	303.3	249.204	-0.328411	0.140759
Q9UJM3	ERRFI1	S369	ERRFI1:S369	79.3689	86.8125	83.8428	78.7954	95.7578	84.7764	86.9539	80.3716	-0.0794285	0.362659
P14921	ETS1	S26	ETS1:S26;T38	169.938	160.229	173.838	172.054	174.97	180.041	166.305	178.976	-0.0508202	0.41492
P14921	ETS1	T38	ETS1:S26;T38	169.938	160.229	173.838	172.054	174.97	180.041	166.305	178.976	-0.0508202	0.41492
Q9NRL2	BAZ1A	n.m.	BAZ1A:n.m.	200.965	199.47	176.588	164.476	100.031	111.457	96.4017	93.4509	0.883759	5.2596e-06
Q92917	GPKOW	n.m.	GPKOW:n.m.	853.097	786.433	804.939	764.061	904.108	849.843	870.888	838.183	-0.110712	0.0552102
Q96F86	EDC3	S131	EDC3:S131;S/Y	340.97	285.038	330.505	233.447	486.021	319.636	330.891	324.993	-0.288912	0.135444
Q96F86	EDC3	S/Y	EDC3:S131;S/Y	340.97	285.038	330.505	233.447	486.021	319.636	330.891	324.993	-0.288912	0.135444
Q7Z2Z1	TICRR	S1750	TICRR:S1750	190.309	188.186	198.456	191.214	197.873	206.287	220.789	202.853	-0.106955	0.0869194
P06400	RB1	S612	RB1:S612;Y/S	548.661	600.266	565.739	625.169	607.023	683.279	655.664	647.626	-0.149111	0.0352373
P06400	RB1	Y/S	RB1:S612;Y/S	548.661	600.266	565.739	625.169	607.023	683.279	655.664	647.626	-0.149111	0.0352373
P17252	PRKCA	n.m.	PRKCA:n.m.	486.215	482.683	491.817	425.369	551.835	490.3	436.107	497.726	-0.0646072	0.490531
Q16512	PKN1	n.m.	PKN1:n.m.	84.5529	83.8385	87.2799	66.2264	88.8091	78.4624	70.4731	83.3292	0.000479731	0.997265
Q16513	PKN2	n.m.	PKN2:n.m.	1053.39	1089.4	1066.49	1017.99	1075.92	1034.7	1167.79	1220.25	-0.0871501	0.196125
P22314	UBA1	S13	UBA1:S13	551.328	548.731	530.556	477.271	552.442	473.459	621.814	576.971	-0.0731795	0.478195
Q6PL18	ATAD2	S336	ATAD2:S336;S342	367.34	360.726	387.27	359.373	212.359	226.364	206.33	231.683	0.751149	4.22633e-07
Q6PL18	ATAD2	S342	ATAD2:S336;S342	367.34	360.726	387.27	359.373	212.359	226.364	206.33	231.683	0.751149	4.22633e-07
Q53EZ4	CEP55	S428	CEP55:S428	717.697	732.03	755.295	753.912	705.571	709.842	685.03	704.437	0.0769478	0.0858997
Q53EZ4	CEP55	S428	CEP55:S428	717.697	732.03	755.295	753.912	705.571	709.842	685.03	704.437	0.0769478	0.0858997
Q9UHD1	CHORDC1	S200	CHORDC1:S200	155.673	159.412	148.143	167.22	174.281	152.874	149.375	148.599	0.0139741	0.878054
Q96F86	EDC3	S131	EDC3:S131	677.796	708.7	700.462	733.392	631.719	727.156	710.312	679.679	0.0385159	0.546587
Q9UHD1	CHORDC1	T47	CHORDC1:T47	203.192	214.646	212.635	212.449	228.294	198.48	218.612	230.614	-0.0533616	0.449682
Q684P5	RAP1GAP2	S608	RAP1GAP2:S608;S/T	335.746	351.365	314.035	348.839	310.319	398.577	324.072	361.6	-0.041373	0.686041
Q684P5	RAP1GAP2	S/T	RAP1GAP2:S608;S/T	335.746	351.365	314.035	348.839	310.319	398.577	324.072	361.6	-0.041373	0.686041
P15056	BRAF	S750	BRAF:S750	187.751	184.178	188.237	175.49	196.893	190.849	178.819	190.391	-0.0408611	0.512319
Q9BZI7	UPF3B	S310	UPF3B:S310	982.891	988.2	987.165	1131.04	1086.55	1171.41	1118.61	1096.66	-0.131457	0.05344
Q96G28	CFAP36	S85	CFAP36:S85	71.1204	65.5446	75.5133	68.7388	70.5066	64.7149	60.0832	63.1477	0.120762	0.188659
Q86YR5	GPSM1	S492	GPSM1:S492	55.692	57.5972	65.1948	54.9983	71.3237	66.642	64.0708	61.0967	-0.17349	0.0877393
O94806	PRKD3	T542	PRKD3:T542;S543	169.423	166.169	167.696	158.016	166.307	154.445	149.353	147.968	0.0985594	0.144741
O94806	PRKD3	S543	PRKD3:T542;S543	169.423	166.169	167.696	158.016	166.307	154.445	149.353	147.968	0.0985594	0.144741
P78559	MAP1A	S2090	MAP1A:S2090	143.659	148.003	139.9	142.768	190.588	179.016	181.358	171.125	-0.329523	0.000239814
P78559	MAP1A	S2090	MAP1A:S2090;S	445.325	437.581	442.089	431.854	418.762	366.038	389.438	394.077	0.165322	0.0113788
P78559	MAP1A	S	MAP1A:S2090;S	445.325	437.581	442.089	431.854	418.762	366.038	389.438	394.077	0.165322	0.0113788
O75376	NCOR1	S172	NCOR1:S172;S	433.35	402.067	391.472	410.347	451.585	440.743	449.26	426.878	-0.111898	0.0503163
O75376	NCOR1	S	NCOR1:S172;S	433.35	402.067	391.472	410.347	451.585	440.743	449.26	426.878	-0.111898	0.0503163
P78559	MAP1A	S2074	MAP1A:S2074;S2090;S	246.914	258.783	245.344	276.159	197.571	225.317	221.304	214.529	0.258632	0.00345659
P78559	MAP1A	S2090	MAP1A:S2074;S2090;S	246.914	258.783	245.344	276.159	197.571	225.317	221.304	214.529	0.258632	0.00345659
P78559	MAP1A	S	MAP1A:S2074;S2090;S	246.914	258.783	245.344	276.159	197.571	225.317	221.304	214.529	0.258632	0.00345659
Q8IWI9	MGA	S56	MGA:S56	325.403	321.823	323.512	307.286	344.103	316.618	315.232	295.442	0.00925731	0.898504
P14921	ETS1	T38	ETS1:T38	77.9356	83.4669	85.524	88.0636	93.1716	92.1366	84.3919	80.321	-0.0620456	0.484283
P14921	ETS1	T38	ETS1:T38	77.9356	83.4669	85.524	88.0636	93.1716	92.1366	84.3919	80.321	-0.0620456	0.484283
P14921	ETS1	T38	ETS1:T38	77.9356	83.4669	85.524	88.0636	93.1716	92.1366	84.3919	80.321	-0.0620456	0.484283
P78312	FAM193A	n.m.	FAM193A:n.m.	52.8944	63.7718	60.4024	51.9393	71.1648	57.4309	60.6231	55.4518	-0.0941567	0.459293
P57764	GSDMD	S181	GSDMD:S181	356.134	370.834	381.105	370.03	312.27	308.096	313.146	344.523	0.210855	0.00349167
P31512	FMO4	n.m.	FMO4:n.m.	167.052	154.023	167.471	139.186	181.878	187.276	161.189	162.023	-0.142181	0.144176
O95071	UBR5	S612	UBR5:S612	94.5479	95.4705	98.3053	89.9883	92.2621	103.041	94.3218	92.6211	-0.0141769	0.863365
Q9NQS7	INCENP	S798	INCENP:S798;T807	328.537	286.487	305.922	287.072	243.806	235.576	220.597	206.207	0.415417	0.00035974
Q9NQS7	INCENP	T807	INCENP:S798;T807	328.537	286.487	305.922	287.072	243.806	235.576	220.597	206.207	0.415417	0.00035974
P06400	RB1	S612	RB1:S612;T/S/Y	162.24	168.001	163.895	174.619	167.368	187.013	181.258	185.042	-0.10712	0.108292
P06400	RB1	T/S/Y	RB1:S612;T/S/Y	162.24	168.001	163.895	174.619	167.368	187.013	181.258	185.042	-0.10712	0.108292
Q52LW3	ARHGAP29	S519	ARHGAP29:S519	520.787	497.733	552.3	520.48	590.634	498.623	621.623	575.894	-0.125175	0.135738
Q9BX63	BRIP1	S206	BRIP1:S206	104.56	111.902	85.7649	86.768	98.252	84.4967	88.7918	67.8777	0.199806	0.202111
Q69YQ0	SPECC1L	n.m.	SPECC1L:n.m.	370.687	383.543	390.9	393.222	374.919	386.437	400.618	401.003	-0.0227311	0.675203
P50552	VASP	S322	VASP:S322	391.494	388.155	354.815	363.326	393.248	432.18	390.281	381.42	-0.0922522	0.1689
P50552	VASP	S322	VASP:S322	391.494	388.155	354.815	363.326	393.248	432.18	390.281	381.42	-0.0922522	0.1689
P50552	VASP	S322	VASP:S322	391.494	388.155	354.815	363.326	393.248	432.18	390.281	381.42	-0.0922522	0.1689
O95402	MED26	S337	MED26:S337	75.0571	73.5772	90.0266	77.329	82.4061	85.7096	83.5883	84.2046	-0.0926998	0.306292
P49840; P49841	NA	S278	NA:S278	2690.04	2842.49	2741.66	2705.2	2601.55	2541.86	2714.06	2859.4	0.0360363	0.502581
O00273-2; O00273	NA	S28	NA:S28	167.07	183.715	162.237	174.529	184.798	203.06	199.344	197.926	-0.192148	0.0128851
Q7Z2K8	GPRIN1	S73	GPRIN1:S73	33.7991	42.8666	40.7522	40.4876	30.1899	35.5468	39.9237	41.2766	0.108712	0.467738
O43379-4	WDR62	S33	WDR62:S33	456.179	439.971	456.988	467.941	402.553	408.849	360.314	391.154	0.221937	0.00271255
Q9Y4R8	TELO2	S637	TELO2:S637	81.9819	82.953	82.4471	77.8668	78.7179	76.7113	74.1464	72.916	0.104834	0.142431
Q8NHQ9	DDX55	S594	DDX55:S594	2311.02	2331.09	2311.14	2364.66	2460.98	2691.1	2460.03	2481.86	-0.114439	0.0240579
Q7Z3B3	KANSL1	S1045	KANSL1:S1045	199.985	205.644	205.805	196.809	213.543	211.403	224.202	215.732	-0.0976115	0.0772864
P41743	PRKCI	n.m.	PRKCI:n.m.	93.4986	83.8661	90.7743	77.4073	108.795	95.0971	87.0942	76.2622	-0.0796756	0.564868
Q96B54	ZNF428	T108	ZNF428:T108	494.702	504.519	505.372	457.079	458.098	458.418	430.023	441.948	0.132663	0.0302041
Q16512	PKN1	T774	PKN1:T774	235.452	230.704	248.254	212.396	239.114	204.622	217.025	225.936	0.063901	0.428268
Q16512	PKN1	T774	PKN1:T774	235.452	230.704	248.254	212.396	239.114	204.622	217.025	225.936	0.063901	0.428268
Q16513	PKN2	T814	PKN2:T814	37.7402	35.0953	40.144	38.2061	40.7747	44.2487	40.0429	45.4874	-0.17349	0.0879811
Q6ZUT6	CCDC9B	n.m.	CCDC9B:n.m.	22.3913	25.0012	23.2025	24.1983	33.9778	28.5271	29.6358	27.7658	-0.335863	0.01151
Q96T23	RSF1	T1305	RSF1:T1305;S1310	26.2013	27.0111	22.8185	29.7048	27.5038	31.5561	24.3917	29.4934	-0.0950602	0.513039
Q96T23	RSF1	S1310	RSF1:T1305;S1310	26.2013	27.0111	22.8185	29.7048	27.5038	31.5561	24.3917	29.4934	-0.0950602	0.513039
Q86TN4	TRPT1	S240	TRPT1:S240	416.288	438.857	407.94	404.426	378.031	333.165	369.662	372.915	0.198942	0.00738402
Q3B726	POLR1F	S328	POLR1F:S328	92.8242	103.196	100.808	98.3168	98.3416	95.2679	98.3259	101.66	0.00493763	0.951385
Q3B726	POLR1F	T322	POLR1F:T322;S328	258.053	233.389	231.118	221.607	181.747	193.883	176.32	176.978	0.37204	0.000318979
Q3B726	POLR1F	S328	POLR1F:T322;S328	258.053	233.389	231.118	221.607	181.747	193.883	176.32	176.978	0.37204	0.000318979
Q9H2G2-2	SLK	S571	SLK:S571	232.435	222.539	220.463	235.543	236.351	243.788	239.472	225.263	-0.0526516	0.360281
P08240	SRPRA	n.m.	SRPRA:n.m.	129.75	128.215	138.985	123.057	148.261	111.902	175.876	160.71	-0.180211	0.234462
Q9Y2X3	NOP58	S514	NOP58:S514	2718.57	2852.65	2619.46	3045.17	3038.15	3677.46	3290.8	3467.02	-0.260774	0.00586866
Q96T58	SPEN	n.m.	SPEN:n.m.	522.903	516.324	525.701	496.658	585.536	533.903	595.466	558.057	-0.139863	0.0218489
P49454	CENPF	S1726	CENPF:S1726	90.5816	88.5386	90.2568	88.4509	126.559	132.497	124.341	130.41	-0.5216	6.13148e-06
P22314	UBA1	S13	UBA1:S13;S/T	165.311	178.865	175.247	145.768	139.42	139.189	172.198	152.566	0.141783	0.192847
P22314	UBA1	S/T	UBA1:S13;S/T	165.311	178.865	175.247	145.768	139.42	139.189	172.198	152.566	0.141783	0.192847
P23588	EIF4B	n.m.	EIF4B:n.m.	1404.45	1359.75	1415.51	1367.85	1407.95	1286.37	1380.44	1274.76	0.0535798	0.303751
P23588	EIF4B	S445	EIF4B:S445;S459	718.92	804.08	768.515	1074.79	626.994	851.797	814.251	901.046	0.0712982	0.69452
P23588	EIF4B	S459	EIF4B:S445;S459	718.92	804.08	768.515	1074.79	626.994	851.797	814.251	901.046	0.0712982	0.69452
Q9UPU9	SAMD4A	S447	SAMD4A:S447	359.706	359.032	349.087	345.834	285.319	294.67	304.656	318.038	0.234135	0.00128488
Q69YQ0	SPECC1L	S384	SPECC1L:S384	1406.39	1383.02	1327.22	1362.94	1574.45	1454.7	1604.32	1550.84	-0.173909	0.003688
Q92685	ALG3	n.m.	ALG3:n.m.	171.61	166.078	158.011	173.249	194.917	203.378	165.741	159.407	-0.106202	0.299057
P78524	DENND2B	S105	DENND2B:S105	660.058	627.554	628.982	674.347	420.897	430.229	418.713	432.745	0.605199	2.88712e-07
P38432	COIL	T122	COIL:T122	1279.16	1275.82	1243.52	1182.62	1673.24	1476.92	1501.46	1511.86	-0.306216	0.000293116
Q9H501	ESF1	T229	ESF1:T229	217.326	188.401	192.917	176.41	225.394	223.503	202.814	212.788	-0.160432	0.0690771
Q96PC5	MIA2	S745	MIA2:S745	57.4549	57.9523	57.1511	53.312	64.2748	60.4882	52.2172	66.7082	-0.10419	0.329209
P05187	ALPP	S114	ALPP:S114	597.06	501.721	519.678	674.131	612.023	647.536	784.564	547.706	-0.174608	0.236847
Q5THK1	PRR14L	S1029	PRR14L:S1029	365.793	351.827	361.834	349.404	404.971	362.231	350.723	359.775	-0.0465088	0.472105
Q8N8G2	VGLL2	S264	VGLL2:S264	340.13	345.208	333.427	362.234	274.365	286.571	289.574	292.796	0.272256	0.000360013
Q71F23	CENPU	n.m.	CENPU:n.m.	47.9877	45.1579	50.792	55.5871	52.1427	49.6121	45.755	46.426	0.038744	0.728934
Q9GZT9	EGLN1	S125	EGLN1:S125	101.354	86.1553	75.5089	87.6967	81.9294	74.4896	71.5349	66.7163	0.247335	0.0520387
Q8WX93	PALLD	S71	PALLD:S71	132.579	130.55	125.335	128.763	128.165	135.732	131.437	119.688	0.00738782	0.924501
Q9NYZ3	GTSE1	S326	GTSE1:S326	628.386	626.389	645.975	582.597	451.099	379.796	373.129	352.243	0.679443	1.65014e-05
Q9UIS9-7	MBD1	S311	MBD1:S311	387.412	399.127	428.837	398.447	447.733	421.393	420.506	402.247	-0.0681215	0.258378
Q6KC79-2; Q6KC79	NA	S274	NA:S274	152.505	149.825	130.589	127.092	171.71	166.947	155.53	146.328	-0.195679	0.0557747
Q86U86	PBRM1	S39	PBRM1:S39	71.9641	79.5567	84.5596	79.4899	68.3509	76.5493	69.8687	89.0046	0.0605313	0.613248
Q9Y618	NCOR2	S922	NCOR2:S922	188.316	181.793	185.276	182.477	233.244	232.473	218.406	231.067	-0.310345	0.000133664
Q2NKX8	ERCC6L	n.m.	ERCC6L:n.m.	101.41	112.407	108.36	97.259	118.664	111.386	125.624	112.68	-0.159783	0.0628642
O94964	SOGA1	S926	SOGA1:S926	103.353	89.2706	96.6746	105.971	97.8452	97.0164	101.424	93.5473	0.0174192	0.849318
Q9H4L5; Q9H4L5-2	NA	S200	NA:S200	499.063	504.553	525.022	517.38	518.598	511.512	545.95	511.414	-0.0287029	0.564
Q9HBL0	TNS1	S1314	TNS1:S1314	185.282	188.143	214.844	233.233	139.747	169.112	169.967	156.54	0.368506	0.00540281
Q13627	DYRK1A	S758	DYRK1A:S758	204.788	218.741	205.108	206.386	208.942	234.014	232.159	221.051	-0.101025	0.120406
Q8NA29	MFSD2A	S536	MFSD2A:S536	27.1303	34.0999	30.0465	30.5488	39.9547	39.5705	36.9349	38.1107	-0.347494	0.00686698
Q9Y2U8	LEMD3	S352	LEMD3:S352	614.266	577.883	549.358	544.668	589.936	607.938	531.545	532.343	0.0164342	0.839831
Q8TC07	TBC1D15	S675	TBC1D15:S675	627.805	651.992	640.625	648.649	548.51	578.041	586.501	660.007	0.117696	0.0932471
Q9BST9	RTKN	S106	RTKN:S106	51.5537	48.8148	42.8087	54.6545	47.8104	49.603	43.9741	41.5873	0.110273	0.356901
Q8IWE5	PLEKHM2	S441	PLEKHM2:S441	142.406	134.296	144.078	138.532	133.58	140.325	143.11	144.822	-0.00634699	0.929683
Q9H426	RIMS4	S257	RIMS4:S257	125.89	131.287	127.419	126.694	133.444	140.558	135.645	127.985	-0.0718487	0.247202
P49589-3	CARS1	S102	CARS1:S102	190.572	191.629	189.666	171.487	184.667	174.11	175.613	178.845	0.0585451	0.368104
P07355	ANXA2	S127	ANXA2:S127	204.823	223.694	227.376	221.843	207.236	224.455	215.043	228.034	0.00473629	0.950228
Q96NE9; Q96NE9-3	NA	S525	NA:S525	688.82	641.636	650.652	602.823	747.145	578.629	675.133	597.634	-0.00223936	0.985054
Q96RU2-2	USP28	S1021	USP28:S1021	546.838	574.753	555.275	627.867	468.174	614.392	508.092	563.011	0.103316	0.312158
Q8WXH0	SYNE2	S6389	SYNE2:S6389	106.4	101.905	110.58	102.916	121.282	111.013	114.15	94.902	-0.0603157	0.541564
Q9P206-2	KIAA1522	S629	KIAA1522:S629	87.2634	69.6529	68.5149	69.3543	96.1057	87.6259	82.7664	78.9677	-0.232581	0.0609053
Q96G74	OTUD5	n.m.	OTUD5:n.m.	279.972	288.629	308.362	275.211	298.071	288.465	302.327	289.84	-0.0339393	0.575262
Q9NQT4	EXOSC5	n.m.	EXOSC5:n.m.	316.617	315.374	272.656	290.652	304.597	304.388	321.239	332.77	-0.0812012	0.270542
Q02750	MAP2K1	n.m.	MAP2K1:n.m.	425.635	394.798	409.975	415.863	404.688	397.875	398.991	408.193	0.0319119	0.515141
Q86WR7	PROSER2	n.m.	PROSER2:n.m.	399.283	386.473	393.868	363.493	340.029	332.195	354.242	330.987	0.184555	0.00541519
Q9HBL0	TNS1	S1307	TNS1:S1307;S1314	96.955	90.1821	80.8313	81.8749	94.6786	99.6332	80.5471	90.2942	-0.0614104	0.575262
Q9HBL0	TNS1	S1314	TNS1:S1307;S1314	96.955	90.1821	80.8313	81.8749	94.6786	99.6332	80.5471	90.2942	-0.0614104	0.575262
Q5UIP0	RIF1	S1616	RIF1:S1616	1054.68	997.093	1008.05	1031.63	809.03	874.01	873.34	824.723	0.275626	0.000173009
Q9NQR1	KMT5A	T181	KMT5A:T181	313.13	295.283	303.194	307.647	258.774	287.697	259.82	256.73	0.199095	0.00570297
A1L390	PLEKHG3	S962	PLEKHG3:S962	1200.85	1172.23	1186.61	1152.33	1012.76	1051.04	1029.43	989.792	0.206889	0.000451054
Q9C0C2	TNKS1BP1	S228	TNKS1BP1:S228	184.097	197.379	202.098	212.504	168.858	182.092	200.26	214.572	0.0600428	0.549262
Q3B726	POLR1F	S316	POLR1F:S316;T	525.178	486	465.374	351.392	641.454	392.904	536.163	465.522	-0.147952	0.453951
Q3B726	POLR1F	T	POLR1F:S316;T	525.178	486	465.374	351.392	641.454	392.904	536.163	465.522	-0.147952	0.453951
Q9Y5B0	CTDP1	S839	CTDP1:S839	1418.96	1387.77	1424.54	1394.71	1460.14	1395.38	1454.4	1432.76	-0.0294796	0.461887
Q13123	IK	S460	IK:S460	838.43	783.926	823.076	775.357	1036.58	900.508	989.298	911.683	-0.251286	0.00220901
P50552	VASP	n.m.	VASP:n.m.	269.016	254.531	280.237	268.043	271.603	249.129	274.419	277.832	-0.00108487	0.988496
P57768	SNX16	S70	SNX16:S70	355.482	339.909	346.134	326.31	356.252	346.071	296.436	313.397	0.0632051	0.42294
P25325-2	MPST	S15	MPST:S15	511.124	539.622	527.104	518.142	482.464	480.34	446.599	498.462	0.136528	0.0217461
Q9ULT8	HECTD1	n.m.	HECTD1:n.m.	832.977	798.649	804.109	802.238	862.084	866.588	801.63	817.094	-0.0473387	0.33073
Q12888	TP53BP1	S500	TP53BP1:S500	1222.2	1232.93	1171.51	1239.02	1470.34	1489.75	1422.01	1406.14	-0.250443	0.000155683
P53602	MVD	S96	MVD:S96	194.552	206.089	204	195.721	152.296	152.453	151.883	174.147	0.345573	0.000475826
Q9NSD4	ZNF275	S91	ZNF275:S91	84.5274	87.6654	90.0023	102.607	72.8363	72.4781	66.1974	80.8604	0.319009	0.00775431
Q9Y2H0-1	DLGAP4	T711	DLGAP4:T711	233.782	242.936	224.87	235.915	232.635	235.734	267.826	293.536	-0.129242	0.167667
Q9UKL3	CASP8AP2	n.m.	CASP8AP2:n.m.	123.483	131.375	136.149	130.942	124.612	135.729	134.42	136.064	-0.0242741	0.734799
Q13555-11	CAMK2G	T287	CAMK2G:T287	39.8214	32.1951	35.5707	38.7403	26.8802	31.4397	30.2251	34.1497	0.25454	0.0594493
Q9UKI8	TLK1	S77	TLK1:S77	267.238	311.489	236.078	244.258	292.144	320.482	245.905	295.728	-0.126081	0.315356
Q68DK7	MSL1	S126	MSL1:S126	285.211	270.397	264.838	288.872	252.998	246.747	237.738	225.474	0.204541	0.00672387
P49454	CENPF	T144	CENPF:T144	360.199	363.12	383.087	353.951	214.255	219.978	216.541	207.475	0.766551	1.00896e-07
Q2M2Z5	KIZ	S317	KIZ:S317;S321	120.133	137.701	116.171	131.23	109.928	149.822	139.527	145.063	-0.100626	0.425251
Q2M2Z5	KIZ	S321	KIZ:S317;S321	120.133	137.701	116.171	131.23	109.928	149.822	139.527	145.063	-0.100626	0.425251
Q8IX90	SKA3	S283	SKA3:S283;T291	128.965	139.373	139.609	140.666	105.125	110.458	100.069	99.6596	0.401979	0.000151859
Q8IX90	SKA3	T291	SKA3:S283;T291	128.965	139.373	139.609	140.666	105.125	110.458	100.069	99.6596	0.401979	0.000151859
Q12789	GTF3C1	n.m.	GTF3C1:n.m.	446.902	482.096	440.657	523.646	397.828	527.929	513.481	484.378	-0.0178523	0.886987
Q96BY9	SARAF	S308	SARAF:S308;S323	139.438	132.097	131.607	130.861	81.3767	82.1133	71.252	87.8206	0.730869	6.56699e-06
Q96BY9	SARAF	S323	SARAF:S308;S323	139.438	132.097	131.607	130.861	81.3767	82.1133	71.252	87.8206	0.730869	6.56699e-06
P42858	HTT	S432	HTT:S432	129.993	140.396	130.91	143.886	142.842	144.695	150.671	152.231	-0.115917	0.0929746
P42858	HTT	S419	HTT:S419;S432	703.125	607.936	649.025	538.114	1029.71	646.537	709.085	594.624	-0.227739	0.235038
P42858	HTT	S432	HTT:S419;S432	703.125	607.936	649.025	538.114	1029.71	646.537	709.085	594.624	-0.227739	0.235038
Q9UHF7	TRPS1	S178	TRPS1:S178	396.456	396.7	368.309	419.757	349.291	410.839	372.246	400.561	0.0460974	0.557219
O43159	RRP8	S62	RRP8:S62;S64	395.696	372	383.985	380.027	448.021	423.014	420.142	375.349	-0.119133	0.0930268
O43159	RRP8	S64	RRP8:S62;S64	395.696	372	383.985	380.027	448.021	423.014	420.142	375.349	-0.119133	0.0930268
P98169	ZXDB	T753	ZXDB:T753;S/T	97.3165	101.048	101.589	98.2134	101.917	117.204	103.906	120.085	-0.150804	0.0796727
P98169	ZXDB	S/T	ZXDB:T753;S/T	97.3165	101.048	101.589	98.2134	101.917	117.204	103.906	120.085	-0.150804	0.0796727
P49023	PXN	S106	PXN:S106	893.24	883.989	839.219	919.199	685.434	717.134	656.894	664.251	0.376463	2.99715e-05
Q9NRL3	STRN4	S276	STRN4:S276	335.274	331.019	301.262	343.004	370.758	309.75	392.884	386.23	-0.150912	0.123451
Q6KC79-2; Q6KC79	NA	S318	NA:S318;S	320.575	296.582	297.901	297.887	295.923	289.704	328.933	297.659	0.00185871	0.980401
Q6KC79-2; Q6KC79	NA	S	NA:S318;S	320.575	296.582	297.901	297.887	295.923	289.704	328.933	297.659	0.00185871	0.980401
Q13542	EIF4EBP2	n.m.	EIF4EBP2:n.m.	423.449	447.843	467.717	433.449	466.007	421.29	461.682	498.431	-0.0581957	0.412057
Q9BSU1	C16orf70	n.m.	C16orf70:n.m.	118.818	105.91	116.569	118.143	108.967	108.808	110.677	112.194	0.0588212	0.396036
P57768	SNX16	n.m.	SNX16:n.m.	399.574	388.492	370.201	360.366	400.37	389.404	444.597	388.048	-0.0943051	0.177412
P27348	YWHAQ	S232	YWHAQ:S232	980.469	1025.12	964.616	1046.62	1046.08	1136.55	1095.32	1144.03	-0.138508	0.0191753
P27348	YWHAQ	S232	YWHAQ:S232	980.469	1025.12	964.616	1046.62	1046.08	1136.55	1095.32	1144.03	-0.138508	0.0191753
Q9H6S0	YTHDC2	S23	YTHDC2:S23	36.2658	36.9785	37.6851	34.2794	32.2596	36.7714	26.4709	30.8235	0.20997	0.11492
Q8TDD1; Q8TDD1-2	NA	S75	NA:S75	666.789	683.657	677.907	663.288	692.839	645.153	708.607	747.365	-0.0519333	0.377756
O75164	KDM4A	S523	KDM4A:S523	221.465	219.264	232.428	211.903	253.596	242.743	229.485	247.648	-0.137179	0.0365731
Q8N9B5	JMY	S974	JMY:S974	219.421	222.306	211.049	208.888	223.797	266.046	230.362	244.958	-0.160937	0.0409981
Q96IF1	AJUBA	S263	AJUBA:S263	510.937	556.568	562.896	532.255	536.007	544.407	511.052	569.891	0.000898619	0.98983
Q13542	EIF4EBP2	T46	EIF4EBP2:T46	143.079	139.67	143.751	139.905	124.824	137.072	130.814	124.782	0.131273	0.0480736
P42858	HTT	S432	HTT:S432;S	325.182	339.876	351.423	303.289	273.206	296.865	301.951	300.403	0.169787	0.0265327
P42858	HTT	S	HTT:S432;S	325.182	339.876	351.423	303.289	273.206	296.865	301.951	300.403	0.169787	0.0265327
Q9Y5B0	CTDP1	n.m.	CTDP1:n.m.	338.902	332.051	340.608	346.511	305.99	315.824	315.472	333.636	0.0962242	0.0729457
Q13574	DGKZ	S894	DGKZ:S894	90.5996	85.1866	71.54	63.054	51.8906	50.5773	53.6031	47.3319	0.596594	0.00108917
Q12873	CHD3	S1549	CHD3:S1549	167.775	170.947	148.885	176.127	179.846	191.054	190.592	177.895	-0.157841	0.0501936
Q12873	CHD3	T1541	CHD3:T1541;T	369.59	394.913	359.119	411.272	442.749	535.386	534.317	511.472	-0.396851	0.000690089
Q12873	CHD3	T	CHD3:T1541;T	369.59	394.913	359.119	411.272	442.749	535.386	534.317	511.472	-0.396851	0.000690089
Q9ULD4	BRPF3	n.m.	BRPF3:n.m.	170.573	174.105	175.893	151.01	189.427	183.597	183.964	194.061	-0.163603	0.0349293
Q8ND04	SMG8	n.m.	SMG8:n.m.	720.228	787.069	756.016	779.296	685.048	789.516	730.261	799.803	0.0200755	0.787326
Q86VR2	RETREG3	S258	RETREG3:S258;S260	956.822	990.744	962.725	1020.43	1005.73	1102.19	1127.24	1099.9	-0.140375	0.0201807
Q86VR2	RETREG3	S260	RETREG3:S258;S260	956.822	990.744	962.725	1020.43	1005.73	1102.19	1127.24	1099.9	-0.140375	0.0201807
P51784	USP11	S948	USP11:S948	291.741	265.014	259.581	237.413	278.771	272.972	280.979	275.795	-0.0768873	0.30741
P51784	USP11	S948	USP11:S948;S	1321.3	1296.73	1264.03	1215.49	1432.75	1411.07	1342.98	1344.71	-0.117975	0.0279512
P51784	USP11	S	USP11:S948;S	1321.3	1296.73	1264.03	1215.49	1432.75	1411.07	1342.98	1344.71	-0.117975	0.0279512
Q15021	NCAPD2	S585	NCAPD2:S585	1096.23	1101.55	1085.02	1075.47	320.645	391.801	373.782	364.354	1.59096	5.7024e-09
Q09161	NCBP1	n.m.	NCBP1:n.m.	885.983	970.176	941.403	1046.04	966.896	1122.87	1153.96	1177.33	-0.200312	0.0322184
Q8N3V7-2; Q8N3V7	NA	S458	NA:S458	2153.82	2187.03	2135.58	2186.69	2221.63	2216.03	2258.32	2181.95	-0.0353036	0.342044
Q8ND04	SMG8	S742	SMG8:S742	314.403	311.636	328.273	294.494	405.42	337.59	376.946	439.574	-0.314885	0.0051486
O75808	CAPN15	S338	CAPN15:S338	226.769	227.737	233.369	206.503	208.739	196.212	220.105	215.092	0.0900254	0.1995
P55265	ADAR	S491	ADAR:S491	72.2049	66.2098	71.5613	75.1451	60.3848	66.1991	61.3	58.5311	0.210479	0.0229512
Q8IVL0	NAV3	n.m.	NAV3:n.m.	167.648	169.485	165.989	162.423	156.833	162.787	143.457	159.98	0.0966795	0.145588
Q8IVF2	AHNAK2	n.m.	AHNAK2:n.m.	410.774	415.624	413.035	419.964	405.285	402.995	431.389	446.667	-0.0219338	0.704372
Q8IY92	SLX4	S199	SLX4:S199	98.9309	91.6622	90.207	87.8291	104.478	90.1552	91.0546	84.7553	-0.00422008	0.969549
Q2KHR3	QSER1	S539	QSER1:S539	45.1116	47.6284	48.6915	44.3058	53.0553	37.9197	58.1971	48.9259	-0.0763757	0.630363
Q9GZR7	DDX24	S60	DDX24:S60	113.304	123.162	118.617	136.375	88.5607	113.916	102.584	100.958	0.277845	0.0187115
Q13671	RIN1	S210	RIN1:S210	209.257	199.993	213.761	233.981	199.874	190.32	218.503	228.681	0.0347771	0.710735
Q9UPW0	FOXJ3	n.m.	FOXJ3:n.m.	62.0121	63.398	65.6523	67.6531	63.9377	67.6517	70.5283	64.9364	-0.0455084	0.573795
Q9P0U3	SENP1	S157	SENP1:S157	430.335	449.806	451.936	446.408	610.688	551.475	565.728	541.49	-0.350383	8.17605e-05
Q9BU23	LMF2	n.m.	LMF2:n.m.	174.315	169.463	164.074	167.531	140.289	166.522	134.216	134.778	0.235547	0.0176143
Q9BSF8	BTBD10	n.m.	BTBD10:n.m.	213.137	241.062	230.284	226.045	279.03	298.732	278.568	322.298	-0.371121	0.000422869
P51784	USP11	n.m.	USP11:n.m.	298.694	291.966	312.347	280.364	305.796	293.415	323.319	314.155	-0.063756	0.302001
O60291	MGRN1	S524	MGRN1:S524	136.414	136.319	129.645	120.572	120.037	116.816	117.874	116.619	0.148168	0.0426523
Q8NCN2	ZBTB34	S164	ZBTB34:S164	74.4693	74.8976	69.8984	70.9226	80.2046	83.9884	76.7021	78.0848	-0.136279	0.0744031
O60566	BUB1B	S574	BUB1B:S574	114.717	129.433	110.759	113.427	128.341	130.341	132.449	123.061	-0.136903	0.0838423
A6NDB9	PALM3	S189	PALM3:S189	183.418	194.841	174.254	166.04	209.131	208.435	189.562	195.756	-0.161397	0.0459373
Q6PJ61	FBXO46	S293	FBXO46:S293	128.564	126.657	120.715	112.468	104.21	99.3654	105.103	105.286	0.237023	0.00588281
P52948	NUP98	S1060	NUP98:S1060	234.687	256.363	237.962	231.007	200.739	201.477	212.442	205.391	0.226554	0.00241666
Q7Z3G6	PRICKLE2	S414	PRICKLE2:S414	95.4457	92.4817	96.3665	95.9073	87.3596	77.072	89.1268	86.0987	0.164749	0.0430462
Q14315	FLNC	S1728	FLNC:S1728	158.157	148.985	156.063	110.455	195.14	140.54	156.835	151.282	-0.169969	0.299033
P52948	NUP98	T1070	NUP98:T1070	178.687	178.727	186.806	169.481	223.308	181.985	203.813	197.921	-0.17429	0.0438159
Q15911	ZFHX3	S3677	ZFHX3:S3677	489.727	472.025	462.986	470.505	586.739	571.263	561.178	549.292	-0.259221	0.00020388
Q9UQ35	SRRM2	S1014	SRRM2:S1014	869.827	856.877	810.866	834.283	1258.8	1129.02	1148.88	1087.47	-0.454053	1.80579e-05
Q9UQ35	SRRM2	T1003	SRRM2:T1003;S1014	2276.66	2209.78	2179.82	2215.26	2518.12	2581.37	2440.21	2379.56	-0.15892	0.00331775
Q9UQ35	SRRM2	S1014	SRRM2:T1003;S1014	2276.66	2209.78	2179.82	2215.26	2518.12	2581.37	2440.21	2379.56	-0.15892	0.00331775
Q5TCZ1	SH3PXD2A	n.m.	SH3PXD2A:n.m.	101.429	111.367	97.911	104.412	94.6278	100.136	107.976	107.017	0.0191964	0.830603
O94916	NFAT5	n.m.	NFAT5:n.m.	226.895	218.539	232.133	235.741	201.428	205.222	215.426	201.469	0.149217	0.0182244
P41229	KDM5C	S301	KDM5C:S301	206.355	217.867	208.273	185.705	210.239	178.724	197.5	185.782	0.0837089	0.321719
P49327	FASN	T2204	FASN:T2204	1122.19	1155.83	1088.75	1132.45	734.092	919.197	750.715	826.792	0.483234	0.000120827
Q68DQ2	CRYBG3	S716	CRYBG3:S716	66.6907	71.5487	74.1034	83.4911	69.7443	66.7019	81.0062	85.1182	-0.029932	0.823601
Q15365	PCBP1	n.m.	PCBP1:n.m.	1218.66	1207.61	1201	1183.6	983.329	986.578	994.877	932.585	0.304182	2.62261e-05
Q96SI9	STRBP	S465	STRBP:S465	253.496	245.129	261.959	261.039	292.57	283.435	290.745	275.021	-0.160495	0.00937941
P78347	GTF2I	S210	GTF2I:S210	684.23	666.225	664.381	634.595	488.921	493.915	482.689	465.209	0.456375	2.82534e-06
P42167	TMPO	T355	TMPO:T355;S/T	439.283	459.318	470.464	423.589	300.066	310.416	311.871	306.505	0.543763	1.76835e-06
P42167	TMPO	S/T	TMPO:T355;S/T	439.283	459.318	470.464	423.589	300.066	310.416	311.871	306.505	0.543763	1.76835e-06
P42167	TMPO	T355	TMPO:T355	973.866	932.819	913.39	945.823	803.856	826.83	799.203	795.564	0.223263	0.000318975
P25054	APC	S1567	APC:S1567	84.8881	84.2694	77.0644	82.3656	87.3392	81.599	87.6356	92.3991	-0.0864747	0.267162
Q15633	TARBP2	S152	TARBP2:S152	617.885	618.206	640.612	637.519	762.731	734.779	737.691	738.592	-0.242233	0.000148393
Q9NRY4	ARHGAP35	S970	ARHGAP35:S970	96.2693	93.5484	108.647	95.3668	95.0514	108.878	100.976	99.3527	-0.0385023	0.668052
Q99700	ATXN2	S889	ATXN2:S889	188.256	203.639	175.267	213.933	145.499	162.678	151.112	142.814	0.373162	0.00125236
Q68DK7	MSL1	S205	MSL1:S205	927.571	1014.8	1017.8	980.444	993.489	956.351	1147.05	1195.24	-0.11793	0.189967
Q9Y4C4	MFHAS1	S1038	MFHAS1:S1038	62.7709	56.7787	61.0774	57.0714	56.4668	59.0776	54.4309	60.873	0.0421521	0.63635
Q6NZY4	ZCCHC8	S598	ZCCHC8:S598	118.13	110.204	100.761	114.095	125.617	118.08	110.877	102.061	-0.0413627	0.685626
Q9UET6	FTSJ1	S271	FTSJ1:S271	663.276	686.922	650.02	724.953	629.135	673.198	633.457	666.71	0.0658548	0.246655
P10244	MYBL2	S472	MYBL2:S472;T476	221.539	200.46	212.709	196.932	216.704	226.525	212.985	218.408	-0.0739335	0.246586
P10244	MYBL2	T476	MYBL2:S472;T476	221.539	200.46	212.709	196.932	216.704	226.525	212.985	218.408	-0.0739335	0.246586
Q8NEF9	SRFBP1	S247	SRFBP1:S247	271.491	256.367	259.598	264.262	311.558	336.844	316.565	308.89	-0.275953	0.000372039
O94806	PRKD3	S31	PRKD3:S31	78.5073	71.5479	79.3435	83.294	74.7043	90.185	90.1815	82.027	-0.106237	0.287494
O94806	PRKD3	S27	PRKD3:S27;S31	575.033	557.516	593.844	577.485	549.354	541.74	567.488	544.101	0.0646817	0.163526
O94806	PRKD3	S31	PRKD3:S27;S31	575.033	557.516	593.844	577.485	549.354	541.74	567.488	544.101	0.0646817	0.163526
Q96QB1-1	DLC1	S509	DLC1:S509	139.058	135.896	155.72	139.086	134.363	145.881	158.818	161.156	-0.0734119	0.418806
P42167	TMPO	T355	TMPO:T355;S/Y	318.877	347.458	377.62	315.478	155.755	175.52	164.358	171.066	1.0255	3.16134e-07
P42167	TMPO	S/Y	TMPO:T355;S/Y	318.877	347.458	377.62	315.478	155.755	175.52	164.358	171.066	1.0255	3.16134e-07
Q9Y490	TLN1	S2162	TLN1:S2162	141.877	146.622	161.101	166.228	136.923	146.76	157.31	149.605	0.0590703	0.490977
P48681	NES	n.m.	NES:n.m.	380.862	394.366	367.736	425.663	396.861	487.086	483.147	453.314	-0.212149	0.0284101
Q3KQU3	MAP7D1	S496	MAP7D1:S496;S/T	161.513	179.46	181.267	176.913	205.344	179.648	220.539	188.373	-0.180343	0.0529505
Q3KQU3	MAP7D1	S/T	MAP7D1:S496;S/T	161.513	179.46	181.267	176.913	205.344	179.648	220.539	188.373	-0.180343	0.0529505
Q3KQU3	MAP7D1	S471	MAP7D1:S471;S496;S/T	359.755	339.935	359.891	366.989	366.415	316.666	336.654	318.913	0.093676	0.171227
Q3KQU3	MAP7D1	S496	MAP7D1:S471;S496;S/T	359.755	339.935	359.891	366.989	366.415	316.666	336.654	318.913	0.093676	0.171227
Q3KQU3	MAP7D1	S/T	MAP7D1:S471;S496;S/T	359.755	339.935	359.891	366.989	366.415	316.666	336.654	318.913	0.093676	0.171227
Q8NDI1	EHBP1	S664	EHBP1:S664	101.624	85.0673	94.6766	97.4804	109.142	105.756	99.9331	101.735	-0.139155	0.104587
Q8WYB5	KAT6B	S518	KAT6B:S518	159.664	139.695	150.296	125.685	163.1	128.89	123.858	118.359	0.112793	0.40552
Q96F63	CCDC97	S212	CCDC97:S212	126.424	136.573	141.096	127.282	111.646	106.246	135.733	130.464	0.140472	0.188165
Q5JU85-3	IQSEC2	n.m.	IQSEC2:n.m.	257.24	249.077	257.019	250.802	243.052	249.788	234.696	258.336	0.0415308	0.459224
Q86WN1	FCHSD1	S444	FCHSD1:S444	43.5507	46.7581	44.0816	36.6392	42.3981	45.6211	51.2129	43.5756	-0.0980633	0.42395
P30291	WEE1	S139	WEE1:S139	108.949	108.481	119.097	114.899	90.7547	91.0833	99.0391	104.14	0.230921	0.0116786
Q15365	PCBP1	S190	PCBP1:S190	1523.23	1572.52	1545.58	1420.68	1265.14	1271.22	1230.42	1323.23	0.251551	0.000464287
Q03001-8; Q03001	NA	S5111	NA:S5111	448.9	422.138	422.55	393.774	470.809	442.712	432.808	406.278	-0.0542768	0.445389
P51948	MNAT1	S279	MNAT1:S279	342.481	351.461	360.942	326.331	417.91	390.761	383.818	383.737	-0.190631	0.00622195
Q15751	HERC1	S1428	HERC1:S1428	189.843	167.106	174.509	163.633	164.623	173.467	175.549	176.102	0.00930627	0.908521
Q9UPN3; Q9UPN3-5	NA	S7330	NA:S7330	581.991	617.88	580.387	550.37	628.302	654.589	640.213	606.828	-0.119037	0.0446356
Q03001-8; Q03001	NA	S5111	NA:S5111;S5114	235.774	236.968	217.599	206.076	244.924	233.396	245.421	263.205	-0.139904	0.0716176
Q03001-8; Q03001	NA	S5114	NA:S5111;S5114	235.774	236.968	217.599	206.076	244.924	233.396	245.421	263.205	-0.139904	0.0716176
Q9UPN3; Q9UPN3-5	NA	S7330	NA:S7330;T7340	184.974	185.88	174.236	171.354	197.819	205.916	190.08	183.762	-0.117743	0.086475
Q9UPN3; Q9UPN3-5	NA	T7340	NA:S7330;T7340	184.974	185.88	174.236	171.354	197.819	205.916	190.08	183.762	-0.117743	0.086475
Q8IY92	SLX4	T1315	SLX4:T1315;S1329	498.904	489.133	476.095	471.263	534.177	508.452	522.545	504.165	-0.0965275	0.0551548
Q8IY92	SLX4	S1329	SLX4:T1315;S1329	498.904	489.133	476.095	471.263	534.177	508.452	522.545	504.165	-0.0965275	0.0551548
Q09161	NCBP1	S22	NCBP1:S22	596.782	611.506	593.276	557.181	680.357	558.236	716.651	680.381	-0.15459	0.0971514
Q86T24	ZBTB33	S188	ZBTB33:S188	32.054	28.5895	29.8661	30.792	38.5518	29.359	39.3352	32.5425	-0.195423	0.151956
Q9H501	ESF1	S198	ESF1:S198	1061.63	1062.57	987.132	985.294	877.468	782.197	875.66	891.947	0.25832	0.00156036
Q99700	ATXN2	n.m.	ATXN2:n.m.	309.96	307.174	330.844	325.949	197.655	237.536	232.495	238.92	0.49427	9.28948e-05
Q9GZM8	NDEL1	S197	NDEL1:S197;S198	274.158	236.03	235.574	173.603	394.251	254.223	270.724	226.287	-0.303559	0.171023
Q9GZM8	NDEL1	S198	NDEL1:S197;S198	274.158	236.03	235.574	173.603	394.251	254.223	270.724	226.287	-0.303559	0.171023
Q96RT1	ERBIN	S682	ERBIN:S682	102.509	97.4947	93.8385	105.267	110.18	111.993	95.9442	94.3666	-0.0446093	0.646497
Q9H2G2-2	SLK	S189	SLK:S189	45.9831	47.8873	42.7403	45.2349	41.5462	42.0141	39.1448	44.9938	0.11741	0.209524
Q13415	ORC1	S258	ORC1:S258	261.098	249.902	262.539	262.982	181.105	174.294	173.608	176.205	0.555503	9.99096e-07
Q13415	ORC1	S258	ORC1:S258	261.098	249.902	262.539	262.982	181.105	174.294	173.608	176.205	0.555503	9.99096e-07
P43354	NR4A2	S181	NR4A2:S181	70.3193	69.4048	73.6986	79.6161	67.6642	75.4727	69.6121	70.0894	0.0501929	0.564058
Q9Y2F5	ICE1	S944	ICE1:S944	158.019	162.719	155.404	143.507	204.06	172.221	189.819	165.885	-0.23711	0.0183386
P20810-5	CAST	S414	CAST:S414	439.758	438.889	448.073	427.046	481.85	451.908	478.635	540.208	-0.152091	0.0357334
Q99549	MPHOSPH8	n.m.	MPHOSPH8:n.m.	417.691	453.474	442.32	433.235	470.097	489.905	472.48	479.452	-0.130851	0.0169032
O94782	USP1	S67	USP1:S67	609.258	592.524	598.577	498.803	771.375	586.408	631.594	613.408	-0.175313	0.129122
Q8N3V7-2; Q8N3V7	NA	S441	NA:S441	1199.27	1178.64	1179.52	1195.9	1510.31	1335.38	1622.77	1469.31	-0.317527	0.000556167
O43166	SIPA1L1	S318	SIPA1L1:S318	669.082	627.36	627.783	667.098	816.433	846.276	738.544	659.525	-0.234233	0.0192754
Q8N3V7-2; Q8N3V7	NA	S441	NA:S441;S458	1909.04	1914.24	1912.12	1884.69	1451.98	1416.9	1486.56	1372.65	0.412354	2.24852e-06
Q8N3V7-2; Q8N3V7	NA	S458	NA:S441;S458	1909.04	1914.24	1912.12	1884.69	1451.98	1416.9	1486.56	1372.65	0.412354	2.24852e-06
Q14644	RASA3	S207	RASA3:S207	125.75	117.814	115.643	123.462	138.155	140.966	158.229	134.914	-0.243717	0.00739001
Q15043	SLC39A14	S311	SLC39A14:S311	617.244	606.582	570.254	613.824	582.758	643.733	596.643	622.239	-0.0219307	0.712495
Q9NQG6	MIEF1	S94	MIEF1:S94	182.393	186.296	181.492	177.465	187.753	175.949	207.859	205.679	-0.0919745	0.223713
P46821	MAP1B	T2051	MAP1B:T2051	107.972	121.901	103.8	123.772	70.724	70.1778	65.6196	74.5546	0.699981	1.73964e-05
Q7Z5K2	WAPL	S459	WAPL:S459;S461	64.3793	80.6971	73.2635	69.492	74.7421	86.1424	73.4228	73.03	-0.096077	0.376079
Q7Z5K2	WAPL	S461	WAPL:S459;S461	64.3793	80.6971	73.2635	69.492	74.7421	86.1424	73.4228	73.03	-0.096077	0.376079
O43166	SIPA1L1	S176	SIPA1L1:S176	312.501	320.037	319.032	344.805	327.944	322.357	346.629	333.732	-0.0381534	0.513361
Q5T8I3	FAM102B	S239	FAM102B:S239	286.632	285.104	294.784	332.211	315.369	335.791	326.56	314.92	-0.111123	0.119022
O43166	SIPA1L1	S176	SIPA1L1:S176;S193	413.619	416.037	389.455	424.561	439.98	451.716	461.418	469.37	-0.149303	0.0120796
O43166	SIPA1L1	S193	SIPA1L1:S176;S193	413.619	416.037	389.455	424.561	439.98	451.716	461.418	469.37	-0.149303	0.0120796
Q9Y2F5	ICE1	T1620	ICE1:T1620	54.7986	48.6496	59.1545	50.245	76.9079	62.0649	65.2417	57.8746	-0.296398	0.0290533
Q15154	PCM1	S1765	PCM1:S1765;S1768	609.766	614.394	618.058	572.878	624.588	619.583	627.228	592.637	-0.0292382	0.567628
Q15154	PCM1	S1768	PCM1:S1765;S1768	609.766	614.394	618.058	572.878	624.588	619.583	627.228	592.637	-0.0292382	0.567628
Q8IWZ3	ANKHD1	S1591	ANKHD1:S1591	109.001	117.93	106.979	103.121	107.371	117.694	114.725	120.912	-0.0764601	0.327331
P46013; P46013-2	NA	T1841	NA:T1841	133.953	128.227	134.696	139.108	66.3293	66.9367	67.4919	61.2773	1.03289	9.21489e-08
Q76L83	ASXL2	S834	ASXL2:S834;S845	535.192	495.052	510.281	500.32	587.846	545.493	567.438	551.885	-0.142512	0.0146069
Q76L83	ASXL2	S845	ASXL2:S834;S845	535.192	495.052	510.281	500.32	587.846	545.493	567.438	551.885	-0.142512	0.0146069
Q9UPN3; Q9UPN3-5	NA	S7230	NA:S7230	46.8434	49.1789	46.625	50.3224	76.0669	89.1483	72.4341	52.992	-0.566933	0.00498373
Q99590	SCAF11	S338	SCAF11:S338	28.9326	24.8245	23.9306	26.3857	31.4435	30.9031	31.7978	29.9235	-0.256911	0.0293991
Q15750	TAB1	S7	TAB1:S7	130.85	140.963	146.52	133.762	138.147	136.402	144.495	133.001	-0.000631788	0.993573
Q9Y2X7	GIT1	S571	GIT1:S571	384.816	392.9	391.532	340.547	397.521	344.68	363.918	352.071	0.0498872	0.529859
Q99996-1	AKAP9	S3580	AKAP9:S3580	372.375	378.233	370.33	366.545	430.609	412.621	366.971	372.46	-0.0862789	0.216761
Q8IZD2	KMT2E	S837	KMT2E:S837	126.003	134.159	123.299	117.447	133.15	137.355	124.012	133.346	-0.076263	0.300216
P43355	MAGEA1	S77	MAGEA1:S77	456.79	476.361	455.152	465.942	464.165	517.062	482.806	489.418	-0.0743509	0.167205
Q9Y232	CDYL	S88	CDYL:S88	303.09	296.941	304.703	287.534	379.159	379.187	377.325	384.305	-0.350678	1.86928e-05
Q8NCD3	HJURP	S185	HJURP:S185	78.7127	98.1958	86.7091	79.8556	66.7529	67.4517	71.4942	62.8634	0.350775	0.00429651
Q9P1Y6	PHRF1	S936	PHRF1:S936;S948	114.308	110.953	119.202	117.65	153.165	135.878	146.462	143.532	-0.324631	0.00052876
Q9P1Y6	PHRF1	S948	PHRF1:S936;S948	114.308	110.953	119.202	117.65	153.165	135.878	146.462	143.532	-0.324631	0.00052876
Q9ULT8	HECTD1	S1390	HECTD1:S1390;S/T	84.9233	76.6919	85.7482	92.4408	80.8598	99.6527	91.871	103.338	-0.141844	0.203909
Q9ULT8	HECTD1	S/T	HECTD1:S1390;S/T	84.9233	76.6919	85.7482	92.4408	80.8598	99.6527	91.871	103.338	-0.141844	0.203909
P35251	RFC1	T105	RFC1:T105	72.5934	67.4933	78.7692	68.1944	80.7385	74.3235	87.95	81.0892	-0.17535	0.0727817
Q5VUB5	FAM171A1	n.m.	FAM171A1:n.m.	1050.91	1053.32	997.086	1030.79	1096.37	1113.34	975.221	1086.01	-0.0460851	0.437892
O75909	CCNK	S9	CCNK:S9	367.291	344.188	384.943	357.347	447.126	363.811	460.28	443.851	-0.233592	0.0212132
Q9UQ35	SRRM2	T1003	SRRM2:T1003;S	1246.34	1022.04	1146.21	762.995	1755.95	927.906	1259.86	962.841	-0.206794	0.427201
Q9UQ35	SRRM2	S	SRRM2:T1003;S	1246.34	1022.04	1146.21	762.995	1755.95	927.906	1259.86	962.841	-0.206794	0.427201
Q96JM3	CHAMP1	S108	CHAMP1:S108	353.997	293.743	324.416	287.561	335.051	281.364	312.477	269.846	0.0718235	0.505849
P60660-2	MYL6	S135	MYL6:S135	686.609	707.788	695.794	703.162	752.176	740.66	758.397	753.134	-0.105105	0.0176445
P41236	PPP1R2	S87	PPP1R2:S87	758.939	760.308	714.773	695.632	850.666	862.827	822.576	770.418	-0.174269	0.0111837
P41236	PPP1R2	S87	PPP1R2:S87	758.939	760.308	714.773	695.632	850.666	862.827	822.576	770.418	-0.174269	0.0111837
P41236	PPP1R2	S87	PPP1R2:S87	758.939	760.308	714.773	695.632	850.666	862.827	822.576	770.418	-0.174269	0.0111837
P85037	FOXK1	S257	FOXK1:S257	1257.63	1219.77	1251.64	1221.36	1326.78	1303.52	1340.77	1253.91	-0.0775563	0.0808228
P85037	FOXK1	S243	FOXK1:S243;S257	558.331	502.886	510.349	496.193	727.338	686.09	694.431	591.616	-0.381945	0.000664342
P85037	FOXK1	S257	FOXK1:S243;S257	558.331	502.886	510.349	496.193	727.338	686.09	694.431	591.616	-0.381945	0.000664342
O00567	NOP56	n.m.	NOP56:n.m.	1181.81	1062.41	1122.21	956.358	1599.12	1182.19	1302.68	1142.29	-0.265461	0.0500716
Q9H7N4	SCAF1	T989	SCAF1:T989;T1001	183.381	199.96	188.967	200.363	205.58	224.076	232.594	217.888	-0.187445	0.013529
Q9H7N4	SCAF1	T1001	SCAF1:T989;T1001	183.381	199.96	188.967	200.363	205.58	224.076	232.594	217.888	-0.187445	0.013529
Q02446	SP4	S46	SP4:S46	248.277	244.104	248.816	228.872	253.876	255.312	276.202	246.701	-0.0889521	0.163937
P49792; Q99666	NA	S2454	NA:S2454;T2458	308.627	280.64	291.514	284.711	267.968	301.161	246.119	268.188	0.108113	0.174043
P49792; Q99666	NA	T2458	NA:S2454;T2458	308.627	280.64	291.514	284.711	267.968	301.161	246.119	268.188	0.108113	0.174043
Q9UKV3; Q9UKV3-5	NA	T682	NA:T682	85.662	87.2728	77.666	97.3225	76.788	74.5386	84.0574	76.0445	0.156789	0.113833
Q13905	RAPGEF1	S335	RAPGEF1:S335;S349	134.188	135.288	124.279	129.012	131.901	122.399	129.417	120.096	0.053533	0.438898
Q13905	RAPGEF1	S349	RAPGEF1:S335;S349	134.188	135.288	124.279	129.012	131.901	122.399	129.417	120.096	0.053533	0.438898
Q5VWN6	TASOR2	n.m.	TASOR2:n.m.	151.836	152.241	153.22	150.289	175.115	159.741	158.36	165.756	-0.116025	0.0665809
P10244	MYBL2	S421	MYBL2:S421	149.242	158.566	162.101	156.827	183.662	183.176	187.257	180.712	-0.230046	0.00158665
Q9H4L7	SMARCAD1	S96	SMARCAD1:S96	336.948	307.136	330.385	323.487	399.316	395.341	390.286	381.904	-0.272278	0.000302839
P10636	MAPT	S437	MAPT:S437	136.597	105.011	139.18	115.819	153.702	121.252	117.513	113.833	-0.0271488	0.866763
P46821	MAP1B	S891	MAP1B:S891	316.777	317.42	299.867	315.958	359.274	375.786	367.788	350.033	-0.216862	0.00128184
Q03188	CENPC	n.m.	CENPC:n.m.	108.429	99.7095	111.519	104.544	117.514	116.957	122.923	119.142	-0.168823	0.0224645
Q03188	CENPC	S610	CENPC:S610;S613	143.106	143.931	147.691	149.902	168.278	168.531	160.944	160.146	-0.170186	0.0094465
Q03188	CENPC	S613	CENPC:S610;S613	143.106	143.931	147.691	149.902	168.278	168.531	160.944	160.146	-0.170186	0.0094465
Q6ZRS2	SRCAP	S2973	SRCAP:S2973;S3001	19.8497	28.8954	24.5068	34.7788	28.7229	26.3155	30.7053	28.3104	-0.106645	0.598988
Q6ZRS2	SRCAP	S3001	SRCAP:S2973;S3001	19.8497	28.8954	24.5068	34.7788	28.7229	26.3155	30.7053	28.3104	-0.106645	0.598988
Q04695	KRT17	S44	KRT17:S44	70.657	62.5698	72.2736	62.8501	81.1267	77.1711	88.7434	79.2399	-0.283106	0.00874684
Q96RL1	UIMC1	S653	UIMC1:S653	532.016	506.244	511.24	520.035	634.866	617.24	567.799	589.872	-0.218539	0.00171682
P16615	ATP2A2	S663	ATP2A2:S663	330.895	345.213	334.167	335.69	352.121	346.985	332.187	345.366	-0.0323769	0.510755
Q9BRK4	LZTS2	S301	LZTS2:S301	120.659	122.847	117.667	98.8609	124.595	125.656	122.859	128.143	-0.128875	0.156715
Q765P7	MTSS2	S300	MTSS2:S300	357.477	333.62	316.883	278.501	326.724	313.301	287.603	280.575	0.0873988	0.383772
Q9UFW8	CGGBP1	S164	CGGBP1:S164	182.12	171.898	172.66	170.295	179.292	201.468	201.291	176.761	-0.120385	0.108508
Q9NXH8	TOR4A	S63	TOR4A:S63	273.25	270.515	260.67	236.806	265.34	253.804	236.222	251.141	0.0479158	0.519665
Q8TF76	HASPIN	S179	HASPIN:S179	296.635	251.094	277.938	241.041	351.48	283.537	294.51	273.001	-0.17081	0.132014
Q9P206-2	KIAA1522	S621	KIAA1522:S621	525.562	553.558	558.464	503.662	415.408	372.819	501.127	488.605	0.277416	0.0223962
Q9NXH8	TOR4A	n.m.	TOR4A:n.m.	79.1449	70.538	75.5009	75.0645	71.2023	68.9159	66.0795	68.2484	0.128942	0.0983269
P85037	FOXK1	S239	FOXK1:S239;S243	399.356	329.262	372.646	343.305	472.746	378.932	385.969	392.336	-0.172343	0.101528
P85037	FOXK1	S243	FOXK1:S239;S243	399.356	329.262	372.646	343.305	472.746	378.932	385.969	392.336	-0.172343	0.101528
Q9P206-2	KIAA1522	S621	KIAA1522:S621;S625	91.7117	89.6254	96.6177	98.0027	79.459	69.4592	87.1032	74.1531	0.281628	0.0104025
Q9P206-2	KIAA1522	S625	KIAA1522:S621;S625	91.7117	89.6254	96.6177	98.0027	79.459	69.4592	87.1032	74.1531	0.281628	0.0104025
P85037	FOXK1	S239	FOXK1:S239;S243;S257	407.661	407.868	500.617	427.907	441.467	621.114	467.149	625.769	-0.292552	0.0640183
P85037	FOXK1	S243	FOXK1:S239;S243;S257	407.661	407.868	500.617	427.907	441.467	621.114	467.149	625.769	-0.292552	0.0640183
P85037	FOXK1	S257	FOXK1:S239;S243;S257	407.661	407.868	500.617	427.907	441.467	621.114	467.149	625.769	-0.292552	0.0640183
P41236	PPP1R2	n.m.	PPP1R2:n.m.	392.271	376.329	375.465	359.435	436.692	401.88	375.642	362.773	-0.0658887	0.386279
Q8IX90	SKA3	S110	SKA3:S110	759.785	747.504	744.069	682.749	813.854	783.517	764.129	709.834	-0.0653917	0.316214
Q8IX90	SKA3	S110	SKA3:S110;S119	686.558	579.455	650.124	613.781	682.896	744.121	622.653	651.411	-0.0941706	0.261304
Q8IX90	SKA3	S119	SKA3:S110;S119	686.558	579.455	650.124	613.781	682.896	744.121	622.653	651.411	-0.0941706	0.261304
Q96GX5	MASTL	S619	MASTL:S619	132.767	116.18	123.659	102.619	160.563	130.232	130.959	129.279	-0.213728	0.0825612
Q9GZY6	LAT2	S135	LAT2:S135	720.674	681.672	705.727	721.576	564.368	569.303	594.402	553.408	0.310767	5.58379e-05
Q53EZ4	CEP55	S428	CEP55:S428;S436	1210.5	1191.21	1217.53	1108.15	971.627	935.635	934.43	907.718	0.333795	5.47865e-05
Q53EZ4	CEP55	S436	CEP55:S428;S436	1210.5	1191.21	1217.53	1108.15	971.627	935.635	934.43	907.718	0.333795	5.47865e-05
P46734	MAP2K3	S218	MAP2K3:S218	445.043	410.976	464.05	412.812	542.715	487.162	474.121	505.496	-0.213698	0.00905831
P46734	MAP2K3	S218	MAP2K3:S218	445.043	410.976	464.05	412.812	542.715	487.162	474.121	505.496	-0.213698	0.00905831
P46734	MAP2K3	S218	MAP2K3:S218	445.043	410.976	464.05	412.812	542.715	487.162	474.121	505.496	-0.213698	0.00905831
P46734	MAP2K3	S218	MAP2K3:S218	445.043	410.976	464.05	412.812	542.715	487.162	474.121	505.496	-0.213698	0.00905831
P46734	MAP2K3	S218	MAP2K3:S218	445.043	410.976	464.05	412.812	542.715	487.162	474.121	505.496	-0.213698	0.00905831
P46734	MAP2K3	S218	MAP2K3:S218	445.043	410.976	464.05	412.812	542.715	487.162	474.121	505.496	-0.213698	0.00905831
P46734	MAP2K3	S218	MAP2K3:S218	445.043	410.976	464.05	412.812	542.715	487.162	474.121	505.496	-0.213698	0.00905831
Q68CZ2	TNS3	S901	TNS3:S901	697.09	657.978	657.86	644.066	520.509	530.526	483.707	507.452	0.379906	2.78741e-05
P60709; P63261	NA	S233	NA:S233	824.503	731.307	742.377	756.924	817.644	781.357	794.244	761.237	-0.0472702	0.414589
Q6PKG0	LARP1	S1056	LARP1:S1056	373.123	369.947	366.61	397.754	408.375	487.962	443.106	486.458	-0.273384	0.00352645
Q6PKG0	LARP1	S1056	LARP1:S1056;T1071	412.891	424.419	450.314	470.287	341.516	398.98	375.257	379.85	0.233537	0.00697954
Q6PKG0	LARP1	T1071	LARP1:S1056;T1071	412.891	424.419	450.314	470.287	341.516	398.98	375.257	379.85	0.233537	0.00697954
P36507; Q02750	NA	S226	NA:S226	20237.4	21650	19982.8	24040.2	19649.2	25699	20954.4	23830	-0.0651547	0.560828
P27707	DCK	S74	DCK:S74	688.305	701.287	662.922	695.566	699.512	744.949	666.953	773.028	-0.0678792	0.278639
P27707	DCK	S74	DCK:S74	688.305	701.287	662.922	695.566	699.512	744.949	666.953	773.028	-0.0678792	0.278639
P27707	DCK	S74	DCK:S74	688.305	701.287	662.922	695.566	699.512	744.949	666.953	773.028	-0.0678792	0.278639
Q9Y2K7	KDM2A	n.m.	KDM2A:n.m.	264.783	237.496	250.105	236.344	290.343	273.646	272.545	258.554	-0.147722	0.039556
Q969H6	POP5	S154	POP5:S154	1222.11	1167.21	1242.14	1245.99	1435.19	1553.9	1386.38	1389.31	-0.24007	0.0010688
Q9H6Y2	WDR55	S14	WDR55:S14	283.977	299.324	263.239	267.507	277.574	301.272	328.462	340.552	-0.161027	0.077655
Q9NQW6; Q9NQW6-2	NA	S99	NA:S99	405.734	395.028	402.75	408.324	332.293	309.463	329.993	327.728	0.311232	6.87269e-05
Q9NQW6; Q9NQW6-2	NA	S102	NA:S102	647.517	597.917	599.713	668.65	595.618	598.39	587.021	561.071	0.10083	0.0964893
Q9NQW6; Q9NQW6-2	NA	S97	NA:S97;S99	176.101	174.875	179.599	162.27	172.34	162.14	170.151	159.189	0.0614618	0.347065
Q9NQW6; Q9NQW6-2	NA	S99	NA:S97;S99	176.101	174.875	179.599	162.27	172.34	162.14	170.151	159.189	0.0614618	0.347065
Q9P246	STIM2	S680	STIM2:S680	410.031	396.507	400.04	331.834	387.869	358.531	372.286	377.724	0.035569	0.686336
Q96G03	PGM2	S165	PGM2:S165	2041.02	2018.6	2044.96	2098.63	1850.96	1905.62	1846.35	1884.49	0.131696	0.00412427
Q12888	TP53BP1	S727	TP53BP1:S727	1145.75	1154.41	1112.75	1200.92	1287.69	1377.28	1373.06	1338.12	-0.220624	0.000636117
Q13615	MTMR3	S633	MTMR3:S633	446.004	457.926	455.164	466.469	473.259	508.786	481.687	536.306	-0.130124	0.0362737
Q2NKX8	ERCC6L	S1000	ERCC6L:S1000	70.61	66.9697	66.6446	79.9486	46.9172	51.3673	49.7535	44.3137	0.561356	0.000191817
Q92628	KIAA0232	S227	KIAA0232:S227	144.263	130.219	144.002	135.026	149.103	157.727	145.905	149.358	-0.122145	0.0798015
Q9NPG3	UBN1	S493	UBN1:S493	992.488	1030.75	1008.83	1027.78	1029.27	1068.84	1124.93	1159.58	-0.109022	0.0529943
Q9Y4E5	ZNF451	S1027	ZNF451:S1027	800.224	814.573	777.055	791.183	782.27	878.134	880.325	921.092	-0.118753	0.0705918
Q8NI08-2; Q8NI08	NA	S430	NA:S430	207.574	232.852	227.796	233.436	201.249	237.388	197.702	259.674	0.0168846	0.890883
Q8N370	SLC43A2	S297	SLC43A2:S297	80.7019	88.8733	86.4609	86.3493	78.9741	77.9056	90.006	99.5444	-0.0104712	0.931333
Q5R3F8	ELFN2	S636	ELFN2:S636	422.72	414.739	413.353	394.214	433.802	446.671	416.455	407.203	-0.0504742	0.360578
Q8N720	ZNF655	n.m.	ZNF655:n.m.	205.722	197.891	222.7	216.52	213.625	221.858	197.009	227.445	-0.0283747	0.719699
Q9HB90	RRAGC	S385	RRAGC:S385	179.661	177.615	186.102	181.873	210.716	239.201	213.829	229.511	-0.298874	0.00070478
Q9UQ35	SRRM2	S876	SRRM2:S876	2299.73	2325.16	2223.89	2211.42	2748.24	2686.44	2685.06	2519.67	-0.231385	0.000390063
Q66PJ3-3	ARL6IP4	S225	ARL6IP4:S225	291.247	343.513	294.041	349.632	405.32	342.959	405.083	388.907	-0.272568	0.0133581
Q9Y570	PPME1	S243	PPME1:S243	1778.47	1789.96	1820.39	1984.81	1858.58	2051.97	1837.48	1901.16	-0.0529983	0.38762
Q9UGU0	TCF20	S1335	TCF20:S1335	725.162	749.266	752.768	724.17	590.933	559.013	573.619	594.305	0.348786	1.55545e-05
Q7Z569	BRAP	S117	BRAP:S117	152.684	155.696	142.377	145.269	146.742	157.971	148.686	152.093	-0.0231134	0.732373
Q9UQ35	SRRM2	S875	SRRM2:S875;S876	484.813	514.504	537.392	540.071	484.538	534.338	558.839	563.044	-0.0425775	0.564163
Q9UQ35	SRRM2	S876	SRRM2:S875;S876	484.813	514.504	537.392	540.071	484.538	534.338	558.839	563.044	-0.0425775	0.564163
Q71F23	CENPU	S94	CENPU:S94	106.037	112.277	107.141	100.025	75.9005	106.212	122.485	115.57	0.0402486	0.821777
Q9ULW0	TPX2	T369	TPX2:T369	1388.13	1464.32	1464.8	1481.94	683.522	768.606	752.083	764.798	0.967018	3.03274e-08
Q71F23	CENPU	S94	CENPU:S94;S96	313.288	428.693	370.425	327.548	282.527	314.998	272.049	356.044	0.229666	0.101202
Q71F23	CENPU	S96	CENPU:S94;S96	313.288	428.693	370.425	327.548	282.527	314.998	272.049	356.044	0.229666	0.101202
Q4VC44	FLYWCH1	S696	FLYWCH1:S696	134.935	133.211	148.174	115.939	132.112	123.543	116.572	111.608	0.13505	0.19217
Q13131	PRKAA1	S508	PRKAA1:S508	699.406	723.14	717.146	762.221	728.128	799.154	733.803	797.691	-0.0752523	0.197222
A0AVK6	E2F8	S102	E2F8:S102	132.36	134.06	132.186	139.64	97.1393	106.386	102.936	105.952	0.384758	0.000115264
P49759	CLK1	S61	CLK1:S61	283.631	273.027	255.114	262.476	298.514	298.049	280.537	269.059	-0.0932683	0.159588
Q96AE4; Q96AE4-2	NA	T153	NA:T153	440.287	432.125	412.868	430.847	455.161	472.625	413.73	413.476	-0.0302041	0.662601
Q8NFU7	TET1	S322	TET1:S322	114.998	123.171	119.934	97.0117	98.3654	85.2832	96.8292	98.741	0.259736	0.0250404
Q96EY5	MVB12A	S232	MVB12A:S232	400.817	383.617	371.282	402.589	432.676	403.744	434.006	397.49	-0.0977311	0.106086
Q70EL1	USP54	S603	USP54:S603	443.787	451.709	448.578	437.629	470.051	487.411	468.677	507.384	-0.117326	0.0280205
Q9H8U3	ZFAND3	S124	ZFAND3:S124;S129	394.786	422.496	368.146	404.119	345.409	394.118	347.627	367.649	0.128066	0.0861484
Q9H8U3	ZFAND3	S129	ZFAND3:S124;S129	394.786	422.496	368.146	404.119	345.409	394.118	347.627	367.649	0.128066	0.0861484
Q9Y2F5	ICE1	S1903	ICE1:S1903	76.4305	81.3513	78.7881	67.6075	70.8785	71.8316	68.6808	73.0207	0.0938242	0.287722
Q96JA1	LRIG1	S1069	LRIG1:S1069	407.975	354.253	397.221	331.346	490.951	360.56	380.98	334.909	-0.0619411	0.678069
P15336	ATF2	S90	ATF2:S90	121.759	125.409	119.824	118.847	122.07	136.777	137.856	146.415	-0.158018	0.0531914
P15336	ATF2	S90	ATF2:S90	121.759	125.409	119.824	118.847	122.07	136.777	137.856	146.415	-0.158018	0.0531914
P15336	ATF2	S90	ATF2:S90	121.759	125.409	119.824	118.847	122.07	136.777	137.856	146.415	-0.158018	0.0531914
P15336	ATF2	S90	ATF2:S90	121.759	125.409	119.824	118.847	122.07	136.777	137.856	146.415	-0.158018	0.0531914
Q86YV5	PRAG1	S782	PRAG1:S782	69.5298	67.3299	64.7747	70.6179	68.2677	57.1078	73.476	65.8221	0.0459015	0.673682
Q02078	MEF2A	S98	MEF2A:S98	181.3	184.655	180.699	179.666	176.731	195.545	213.121	194.954	-0.100435	0.172926
P40763-2	STAT3	Y704	STAT3:Y704	114.002	106.044	93.025	96.9586	123.845	122.488	129.451	113.549	-0.258013	0.0138059
P40763	STAT3	Y705	STAT3:Y705	94.5959	99.6835	91.5738	102.148	101.431	98.0842	92.8369	107.23	-0.0417853	0.616744
P40763	STAT3	Y705	STAT3:Y705	94.5959	99.6835	91.5738	102.148	101.431	98.0842	92.8369	107.23	-0.0417853	0.616744
P40763	STAT3	Y705	STAT3:Y705	94.5959	99.6835	91.5738	102.148	101.431	98.0842	92.8369	107.23	-0.0417853	0.616744
P40763	STAT3	Y705	STAT3:Y705	94.5959	99.6835	91.5738	102.148	101.431	98.0842	92.8369	107.23	-0.0417853	0.616744
P40763	STAT3	Y705	STAT3:Y705	94.5959	99.6835	91.5738	102.148	101.431	98.0842	92.8369	107.23	-0.0417853	0.616744
P40763	STAT3	Y705	STAT3:Y705	94.5959	99.6835	91.5738	102.148	101.431	98.0842	92.8369	107.23	-0.0417853	0.616744
P40763	STAT3	Y705	STAT3:Y705	94.5959	99.6835	91.5738	102.148	101.431	98.0842	92.8369	107.23	-0.0417853	0.616744
P40763	STAT3	Y705	STAT3:Y705	94.5959	99.6835	91.5738	102.148	101.431	98.0842	92.8369	107.23	-0.0417853	0.616744
P40763	STAT3	Y705	STAT3:Y705	94.5959	99.6835	91.5738	102.148	101.431	98.0842	92.8369	107.23	-0.0417853	0.616744
P40763	STAT3	Y705	STAT3:Y705	94.5959	99.6835	91.5738	102.148	101.431	98.0842	92.8369	107.23	-0.0417853	0.616744
P40763	STAT3	Y705	STAT3:Y705	94.5959	99.6835	91.5738	102.148	101.431	98.0842	92.8369	107.23	-0.0417853	0.616744
P40763	STAT3	Y705	STAT3:Y705	94.5959	99.6835	91.5738	102.148	101.431	98.0842	92.8369	107.23	-0.0417853	0.616744
P40763	STAT3	Y705	STAT3:Y705	94.5959	99.6835	91.5738	102.148	101.431	98.0842	92.8369	107.23	-0.0417853	0.616744
P40763	STAT3	Y705	STAT3:Y705	94.5959	99.6835	91.5738	102.148	101.431	98.0842	92.8369	107.23	-0.0417853	0.616744
P40763	STAT3	Y705	STAT3:Y705	94.5959	99.6835	91.5738	102.148	101.431	98.0842	92.8369	107.23	-0.0417853	0.616744
P40763	STAT3	Y705	STAT3:Y705	94.5959	99.6835	91.5738	102.148	101.431	98.0842	92.8369	107.23	-0.0417853	0.616744
P40763	STAT3	Y705	STAT3:Y705	94.5959	99.6835	91.5738	102.148	101.431	98.0842	92.8369	107.23	-0.0417853	0.616744
P40763	STAT3	Y705	STAT3:Y705	94.5959	99.6835	91.5738	102.148	101.431	98.0842	92.8369	107.23	-0.0417853	0.616744
P46063	RECQL	S58	RECQL:S58	201.318	207.759	213.597	214.274	210.702	235.159	220.144	225.824	-0.0909396	0.140226
Q03001	DST	S2529	DST:S2529	81.6786	90.3755	93.1328	76.7693	86.2335	93.4691	94.688	110.493	-0.169025	0.140489
Q9Y4W2	LAS1L	S523	LAS1L:S523	84.4329	69.5753	79.3766	75.1775	76.7657	74.955	72.8292	77.4253	0.0278969	0.76649
Q7Z2W4; Q7Z2W4-3	NA	S284	NA:S284	6947.49	7771.18	7553.47	7581.33	5089.26	4493.32	5974.3	6345.16	0.458637	0.0021768
Q9H0B6	KLC2	S445	KLC2:S445	462.094	393.082	453.729	290.785	179.249	176.066	169.9	176.264	1.16607	1.87551e-05
Q9Y6D5	ARFGEF2	S614	ARFGEF2:S614	83.0889	75.6245	78.2965	65.156	79.7587	81.0266	73.5428	76.3192	-0.0445785	0.676768
Q9Y6D5	ARFGEF2	S614	ARFGEF2:S614;T	392.11	413.505	418.212	392.054	425.431	427.553	423.761	425.701	-0.075919	0.121202
Q9Y6D5	ARFGEF2	T	ARFGEF2:S614;T	392.11	413.505	418.212	392.054	425.431	427.553	423.761	425.701	-0.075919	0.121202
Q63ZY3	KANK2	n.m.	KANK2:n.m.	172.785	186.033	177.542	179.063	182.795	184.296	173.93	173.365	0.00214802	0.975661
Q9P206-2	KIAA1522	S965	KIAA1522:S965	278.464	254.592	281.404	273.579	307.246	305.023	329.935	319.103	-0.21356	0.00349136
Q8NCF5	NFATC2IP	S234	NFATC2IP:S234	54.9241	51.3821	50.9513	54.6818	53.8818	53.2697	55.2075	47.6544	0.0145747	0.884984
P52272	HNRNPM	S701	HNRNPM:S701	560.001	540.096	537.285	553.689	535.821	521.283	532.825	516.526	0.0567719	0.198767
O94901-9	SUN1	S274	SUN1:S274	389.649	405.196	394.454	406.11	234.866	294.459	256.906	299.782	0.561866	9.51225e-05
Q2M3G4	SHROOM1	S224	SHROOM1:S224	382.357	381.478	402.673	396.737	398.293	377.908	368.942	439.405	-0.0166242	0.831361
Q96PY6	NEK1	S1052	NEK1:S1052	892.372	852.025	919.874	817.244	948.081	823.45	908.378	931.305	-0.052123	0.451
Q8TF68	ZNF384	S234	ZNF384:S234	98.3485	95.5001	102.058	100.168	111.884	91.8929	112.451	101.409	-0.0720348	0.432589
Q8N1G0	ZNF687	S1211	ZNF687:S1211	695.946	638.387	627.814	617.228	446.855	457.094	399.198	445.248	0.561384	9.00585e-06
Q9Y485	DMXL1	S1908	DMXL1:S1908	126.517	129.483	128.985	139.772	130.251	143.721	125.639	143.855	-0.0490212	0.542848
Q6ZUT9	DENND5B	T1062	DENND5B:T1062;S1068	75.3483	70.7129	68.4311	65.6112	76.3037	70.431	71.2286	73.3813	-0.0579228	0.481953
Q6ZUT9	DENND5B	S1068	DENND5B:T1062;S1068	75.3483	70.7129	68.4311	65.6112	76.3037	70.431	71.2286	73.3813	-0.0579228	0.481953
Q9Y2K1	ZBTB1	n.m.	ZBTB1:n.m.	378.337	395.035	366.367	379.229	398.641	447.839	397.564	415.673	-0.126674	0.0494129
P57086	SCAND1	n.m.	SCAND1:n.m.	132.67	125.963	130.231	118.427	133.818	134.447	135.424	127.928	-0.0685519	0.307741
Q99501	GAS2L1	S297	GAS2L1:S297	19.9447	25.8028	27.829	26.3272	28.901	27.1279	29.9851	20.3383	-0.0856651	0.662991
O60504	SORBS3	S530	SORBS3:S530	910.502	949.139	942.066	910.513	992.55	963.407	919.023	951.833	-0.0435761	0.346539
Q9P2J3	KLHL9	S603	KLHL9:S603	80.9817	77.4336	78.9653	67.2986	110.93	82.1196	82.0964	77.7029	-0.200561	0.1608
Q03001	DST	S2215	DST:S2215	432.932	434.639	427.924	399.136	551.654	522.015	520.161	498.068	-0.30374	0.00025134
Q9NQW6; Q9NQW6-2	NA	S97	NA:S97	206.008	202.091	201.248	199.666	225.908	212.817	230.445	206.602	-0.113086	0.0711688
Q86WB0	ZC3HC1	S407	ZC3HC1:S407	124.074	127.259	133.884	138.342	139.804	147.868	142.235	152.446	-0.154023	0.0362829
O94885	SASH1	S407	SASH1:S407	33.5387	38.4846	37.7359	38.2363	34.8745	32.3537	33.5454	38.344	0.0899419	0.408518
Q14694	USP10	S211	USP10:S211	308.821	328.465	289.68	333.211	365.471	380.865	391.58	377.359	-0.26772	0.00144525
O00303	EIF3F	S258	EIF3F:S258	1851.18	1794.82	1678.2	1729.82	1917.97	1946.35	1752.96	1845	-0.0809883	0.155951
Q9ULD9	ZNF608	S421	ZNF608:S421	204.716	207.576	202.787	195.715	241.874	222.436	231.326	231.07	-0.192479	0.00421181
Q7Z2W4; Q7Z2W4-3	NA	S275	NA:S275	280.771	255.741	258.676	240.149	283.558	260.994	268.365	246.111	-0.0330024	0.681479
Q00341	HDLBP	S944	HDLBP:S944	1314.89	1403.5	1333.7	1345.67	1260.98	1279.85	1390.03	1398.72	0.0194935	0.741932
Q9NR12-2; Q9NR12	NA	S78	NA:S78	1212.85	1243.42	1166.33	1273.95	1235.63	1293.13	1367.02	1505.39	-0.138321	0.0731158
P62873	GNB1	S31	GNB1:S31	62.8603	60.1132	53.538	62.2447	59.0763	59.8411	60.0016	65.1696	-0.0336422	0.729239
Q15678	PTPN14	S314	PTPN14:S314	1656.22	1597.01	1592.34	1623.38	1691.65	1730.44	1663.97	1650.57	-0.0584389	0.150512
Q9Y3B2	EXOSC1	S21	EXOSC1:S21	206.523	225.367	212.415	226.057	191.331	239.233	201.223	209.784	0.0524915	0.561374
P27707	DCK	S15	DCK:S15	190.302	189.515	182.964	170.846	161.179	166.634	144.827	171.192	0.189892	0.0278501
Q9HB09	BCL2L12	S273	BCL2L12:S273	147.219	147.384	156.375	144.529	166.691	165.484	137.636	144.95	-0.0415919	0.652719
Q9HCD6	TANC2	S169	TANC2:S169	335.489	327.303	314.093	326.07	300.581	302.826	331.399	307.261	0.0697458	0.223532
Q9UER7	DAXX	S671	DAXX:S671	270.992	265.695	272.46	249.554	270.256	271.042	290.676	283.956	-0.0761249	0.197596
Q96LT9	RNPC3	S21	RNPC3:S21	635.384	619.892	599.024	588.759	674.607	627.749	659.245	633.773	-0.0872697	0.0982285
Q9HCD6	TANC2	S1827	TANC2:S1827	288.597	302.428	281.104	280.881	290.648	336.326	281.614	295.319	-0.0596036	0.428346
O60504	SORBS3	n.m.	SORBS3:n.m.	158.727	157.806	147.623	153.707	159.69	177.646	145.69	144.629	-0.0181869	0.85155
Q13523	PRPF4B	T847	PRPF4B:T847	976.324	958.711	929.661	899.945	1028.53	986.236	995.363	975.032	-0.0825319	0.0909573
Q8IUC4	RHPN2	T31	RHPN2:T31	398.07	377.415	390.951	399.128	377.314	371.431	285.107	381.933	0.154833	0.156748
Q99501	GAS2L1	S297	GAS2L1:S297;T	456.06	512.789	462.233	513.174	578.217	538.911	542.384	573.724	-0.201418	0.00797901
Q99501	GAS2L1	T	GAS2L1:S297;T	456.06	512.789	462.233	513.174	578.217	538.911	542.384	573.724	-0.201418	0.00797901
Q86WB0	ZC3HC1	S407	ZC3HC1:S407;S/T	187.494	185.528	174.069	157.604	223.745	195.317	187.614	212.373	-0.216899	0.0300917
Q86WB0	ZC3HC1	S/T	ZC3HC1:S407;S/T	187.494	185.528	174.069	157.604	223.745	195.317	187.614	212.373	-0.216899	0.0300917
Q9NQW6; Q9NQW6-2	NA	S97	NA:S97;S102	74.2932	78.5443	77.0941	81.4883	62.3697	81.7056	82.5472	77.0815	0.0442663	0.715691
Q9NQW6; Q9NQW6-2	NA	S102	NA:S97;S102	74.2932	78.5443	77.0941	81.4883	62.3697	81.7056	82.5472	77.0815	0.0442663	0.715691
Q14694	USP10	S211	USP10:S211;S226	194.119	189.289	197.09	193.065	174.958	203.302	186.303	201.76	0.016136	0.835203
Q14694	USP10	S226	USP10:S211;S226	194.119	189.289	197.09	193.065	174.958	203.302	186.303	201.76	0.016136	0.835203
Q96T37	RBM15	S670	RBM15:S670;S674	1040.52	1064.38	1090.18	888.924	1211.28	1018.11	1221.91	1124.18	-0.164607	0.0916802
Q96T37	RBM15	S674	RBM15:S670;S674	1040.52	1064.38	1090.18	888.924	1211.28	1018.11	1221.91	1124.18	-0.164607	0.0916802
Q9Y2K7	KDM2A	T713	KDM2A:T713;S718	651.33	639.422	651.992	635.788	741.877	740.245	738.149	744.986	-0.201688	0.000332854
Q9Y2K7	KDM2A	S718	KDM2A:T713;S718	651.33	639.422	651.992	635.788	741.877	740.245	738.149	744.986	-0.201688	0.000332854
Q9Y2K7	KDM2A	T713	KDM2A:T713;S718;S731	605.409	610.276	623.258	620.762	667.724	591.315	673.078	657.649	-0.0725065	0.215524
Q9Y2K7	KDM2A	S718	KDM2A:T713;S718;S731	605.409	610.276	623.258	620.762	667.724	591.315	673.078	657.649	-0.0725065	0.215524
Q9Y2K7	KDM2A	S731	KDM2A:T713;S718;S731	605.409	610.276	623.258	620.762	667.724	591.315	673.078	657.649	-0.0725065	0.215524
P27816	MAP4	S636	MAP4:S636	442.544	461.016	457.194	467.899	330.66	356.476	369.405	381.933	0.347991	0.000169225
Q9NQW6; Q9NQW6-2	NA	T320	NA:T320;S323	1554.64	1524.88	1545.65	1433.06	972.116	974.266	983.296	919.4	0.654138	1.81451e-07
Q9NQW6; Q9NQW6-2	NA	S323	NA:T320;S323	1554.64	1524.88	1545.65	1433.06	972.116	974.266	983.296	919.4	0.654138	1.81451e-07
Q8IWC1	MAP7D3	S524	MAP7D3:S524;S/T	55.6557	56.5733	60.752	55.5174	34.0462	41.7207	44.088	44.2875	0.484245	0.0014505
Q8IWC1	MAP7D3	S/T	MAP7D3:S524;S/T	55.6557	56.5733	60.752	55.5174	34.0462	41.7207	44.088	44.2875	0.484245	0.0014505
Q9BXS6	NUSAP1	S269	NUSAP1:S269	69.8935	70.8589	70.7245	72.7474	32.1923	30.6202	41.4785	38.3567	1.00554	9.58132e-06
Q9ULW0	TPX2	T147	TPX2:T147	45.1672	42.7769	48.7731	44.0575	35.2245	33.9589	35.8098	32.4252	0.394936	0.00129082
Q9NQW6; Q9NQW6-2	NA	S72	NA:S72	708.049	655.072	678.568	604.926	684.256	549.779	563.752	504.888	0.207585	0.0664431
Q9Y2F5	ICE1	S1903	ICE1:S1903;S/T	362.334	347.959	355.677	314.363	427.95	346.627	393.26	358.64	-0.142403	0.122427
Q9Y2F5	ICE1	S/T	ICE1:S1903;S/T	362.334	347.959	355.677	314.363	427.95	346.627	393.26	358.64	-0.142403	0.122427
Q86YV5	PRAG1	S782	PRAG1:S782;S786	383.465	403.876	393.021	382.402	347.165	383.619	376.353	363.501	0.0883401	0.11654
Q86YV5	PRAG1	S786	PRAG1:S782;S786	383.465	403.876	393.021	382.402	347.165	383.619	376.353	363.501	0.0883401	0.11654
Q96FF9	CDCA5	S209	CDCA5:S209	57.1927	54.9163	56.4446	42.409	40.4821	39.5966	46.4429	36.6311	0.365772	0.0197734
Q96FF9	CDCA5	S209	CDCA5:S209	57.1927	54.9163	56.4446	42.409	40.4821	39.5966	46.4429	36.6311	0.365772	0.0197734
Q96FF9	CDCA5	S209	CDCA5:S209	57.1927	54.9163	56.4446	42.409	40.4821	39.5966	46.4429	36.6311	0.365772	0.0197734
Q9NQW6; Q9NQW6-2	NA	S65	NA:S65	268.548	261.918	252.341	271.868	292.86	277.384	269.322	288.461	-0.0968077	0.0984822
Q8ND24	RNF214	S154	RNF214:S154	205.344	207.434	201.338	201.535	150.612	144.368	143.229	141.277	0.493478	3.80107e-06
Q8WY36-3; Q8WY36	NA	S159	NA:S159	356.848	343.017	332.535	355.456	316.158	314.629	318.035	298.9	0.153407	0.0111434
Q9Y485	DMXL1	n.m.	DMXL1:n.m.	473.736	430.019	442.684	375.814	573.336	484.749	508.115	466.195	-0.239482	0.0284384
P49792; Q99666	NA	S2583	NA:S2583	351.51	358.025	324.414	324.682	311.259	256.587	276.633	277.125	0.278603	0.00385264
P51858	HDGF	S132	HDGF:S132;S133	18269.2	18213.8	18910.5	17112.7	20552.1	19114.9	19670.8	18282.1	-0.0979437	0.0897456
P51858	HDGF	S133	HDGF:S132;S133	18269.2	18213.8	18910.5	17112.7	20552.1	19114.9	19670.8	18282.1	-0.0979437	0.0897456
Q13131; P54646	NA	T183	NA:T183	191.238	183.962	188.808	168.519	197.381	178.472	168.532	185.632	0.00561014	0.951385
Q8WV99	ZFAND2B	n.m.	ZFAND2B:n.m.	333.463	322.393	311.207	294.778	336.136	306.109	277.683	271.898	0.0860624	0.338038
Q8WX93	PALLD	S688	PALLD:S688;T704	747.523	730.703	740.037	669.452	884.448	722.382	893.012	763.417	-0.171678	0.0687326
Q8WX93	PALLD	T704	PALLD:S688;T704	747.523	730.703	740.037	669.452	884.448	722.382	893.012	763.417	-0.171678	0.0687326
Q8WX93	PALLD	S688	PALLD:S688;T704;S708	320.332	329.045	324.176	318.672	357.236	355.039	356.835	309.236	-0.0905291	0.177414
Q8WX93	PALLD	T704	PALLD:S688;T704;S708	320.332	329.045	324.176	318.672	357.236	355.039	356.835	309.236	-0.0905291	0.177414
Q8WX93	PALLD	S708	PALLD:S688;T704;S708	320.332	329.045	324.176	318.672	357.236	355.039	356.835	309.236	-0.0905291	0.177414
Q9NV58	RNF19A	S284	RNF19A:S284	437.978	419.058	429.055	434.918	506.428	448.904	446.557	446.416	-0.10102	0.10717
Q9UPW6	SATB2	n.m.	SATB2:n.m.	113.837	120.094	102.949	111.744	121.705	125.164	114.584	123.742	-0.11442	0.140489
O75427	LRCH4	S241	LRCH4:S241	34.9193	29.3247	27.7296	23.8027	41.6402	27.8388	38.7451	29.8312	-0.246803	0.211906
P47974	ZFP36L2	S57	ZFP36L2:S57	19.3381	28.2527	23.5384	24.7681	19.024	21.1537	19.195	24.6669	0.185324	0.280311
Q6PKG0	LARP1	S868	LARP1:S868	558.12	566.485	609.316	564.511	547.244	552.213	591.841	558.288	0.0307946	0.58354
Q6PKG0	LARP1	S847	LARP1:S847;S850	451.117	438.378	471.407	435.674	480.754	450.016	477.994	429.257	-0.0320524	0.613491
Q6PKG0	LARP1	S850	LARP1:S847;S850	451.117	438.378	471.407	435.674	480.754	450.016	477.994	429.257	-0.0320524	0.613491
Q6PKG0	LARP1	S847	LARP1:S847;S849;S868	104.867	92.5001	99.75	106.625	107.62	115.287	111.138	109.709	-0.138048	0.0776741
Q6PKG0	LARP1	S849	LARP1:S847;S849;S868	104.867	92.5001	99.75	106.625	107.62	115.287	111.138	109.709	-0.138048	0.0776741
Q6PKG0	LARP1	S868	LARP1:S847;S849;S868	104.867	92.5001	99.75	106.625	107.62	115.287	111.138	109.709	-0.138048	0.0776741
Q9P266	JCAD	S375	JCAD:S375	113.208	104.865	98.1942	90.724	131.466	108.93	107.856	105.102	-0.154552	0.175236
Q86YS7-3	C2CD5	n.m.	C2CD5:n.m.	69.1952	74.4415	72.9452	75.2588	78.8198	85.8827	85.3495	83.6714	-0.193397	0.0177822
Q15024	EXOSC7	S177	EXOSC7:S177	270.141	276.079	256.538	265.868	330.082	326.587	328.95	320.074	-0.28947	0.000134172
P40222	TXLNA	n.m.	TXLNA:n.m.	226.204	233.68	243.577	222.729	211.285	212.756	209.917	239.349	0.0861251	0.220115
Q9H987-2	SYNPO2L	S446	SYNPO2L:S446	85.2758	79.8214	93.1588	84.908	92.7037	88.3099	96.2224	85.1134	-0.0791147	0.351773
Q9H0J9	PARP12	S263	PARP12:S263	61.9254	69.1411	67.6306	59.7474	67.8202	66.1228	65.4445	70.9863	-0.0670118	0.444887
Q9BWK5	CYREN	S123	CYREN:S123	96.9831	96.3656	104.082	82.2092	103.412	80.7368	89.522	78.5665	0.111371	0.384191
Q5JRA6	MIA3	S1678	MIA3:S1678;S1691	80.4168	76.6755	73.9171	64.9467	82.2567	69.8132	84.7972	82.6669	-0.110883	0.314343
Q5JRA6	MIA3	S1691	MIA3:S1678;S1691	80.4168	76.6755	73.9171	64.9467	82.2567	69.8132	84.7972	82.6669	-0.110883	0.314343
O60306	AQR	S16	AQR:S16	33.8042	29.8868	34.5675	33.2352	36.8248	41.4904	40.7501	42.8291	-0.300001	0.011536
Q7KZI7-14	MARK2	T175	MARK2:T175	91.7564	96.0323	91.6316	102.416	99.863	88.5317	93.9204	95.4668	0.0152405	0.860842
Q03001	DST	S3025	DST:S3025	177.016	170.401	180.269	174.874	169.925	166.823	171.547	173.273	0.0436061	0.423636
Q9UNS1	TIMELESS	S1121	TIMELESS:S1121	306.56	260.853	272.239	245.781	337.172	293.09	269.277	212.197	-0.0194205	0.913326
Q86WR7	PROSER2	T	PROSER2:T	101.203	132.356	101.987	112.668	105.089	91.741	115.335	120.801	0.0491068	0.730518
Q9NZN8	CNOT2	S165	CNOT2:S165	318.284	322.822	319.707	333.096	310.978	286.87	353.67	340.205	0.00693098	0.940291
Q96ER3	SAAL1	n.m.	SAAL1:n.m.	190.991	204.965	189.641	174.474	200.292	187.509	202.674	180.839	-0.0219426	0.792215
Q7Z460; Q7Z460-4	NA	S823	NA:S823	311.789	304.326	282.998	284.385	372.602	352.773	346.843	319.601	-0.233026	0.00551041
Q8N9N5	BANP	S100	BANP:S100	397.209	384.08	394.469	380.021	386.667	359.267	387.273	359.125	0.0608279	0.261528
P35251	RFC1	S108	RFC1:S108	228.203	222.616	220.412	211.882	282.107	289.515	285.566	219.15	-0.276822	0.0182527
Q8IVH2	FOXP4	S291	FOXP4:S291	47.7374	43.7587	44.4804	47.3031	37.2548	41.9145	43.4651	44.6837	0.133829	0.184356
Q9Y3B9	RRP15	S58	RRP15:S58	278.471	262.593	296.572	327.822	267.73	346.068	305.282	299.237	-0.0629036	0.57391
Q9UPP1	PHF8	S826	PHF8:S826;S834	141.378	132.83	133.74	128.457	156.977	154.121	160.916	164.043	-0.246289	0.00182672
Q9UPP1	PHF8	S834	PHF8:S826;S834	141.378	132.83	133.74	128.457	156.977	154.121	160.916	164.043	-0.246289	0.00182672
Q9Y3B9	RRP15	S58	RRP15:S58;S67	708.084	699.882	723.581	811.837	688.159	974.28	770.771	865.832	-0.155023	0.202794
Q9Y3B9	RRP15	S67	RRP15:S58;S67	708.084	699.882	723.581	811.837	688.159	974.28	770.771	865.832	-0.155023	0.202794
Q9NZN8	CNOT2	S160	CNOT2:S160	202.848	203.549	205.007	201.944	180.104	189.129	210.364	184.257	0.0931504	0.17663
Q9NZN8	CNOT2	S165	CNOT2:S165;S/T	110.721	111.345	117.282	104.302	87.2411	81.0862	88.8669	87.033	0.365691	0.000389033
Q9NZN8	CNOT2	S/T	CNOT2:S165;S/T	110.721	111.345	117.282	104.302	87.2411	81.0862	88.8669	87.033	0.365691	0.000389033
Q9H6Z4-3	RANBP3	S40	RANBP3:S40	366.714	343.102	363.867	325.67	474.663	396.158	425.113	399.614	-0.274831	0.00483425
Q14694	USP10	S76	USP10:S76	73.8727	82.4675	82.6864	77.6938	80.4221	78.4743	78.9238	84.8104	-0.0275489	0.73694
Q9UKJ3	GPATCH8	S1081	GPATCH8:S1081	274.633	336.37	325.807	323.728	306.811	289.416	370.225	397.305	-0.105698	0.42294
O00221	NFKBIE	S183	NFKBIE:S183	220.506	212.09	202.962	203.112	158.41	172.507	153.777	155.914	0.389266	0.000128162
Q9Y3F4	STRAP	S335	STRAP:S335	356.491	344.316	365.116	372.831	253.764	263.638	271.955	255.237	0.461808	6.64798e-06
Q92766	RREB1	n.m.	RREB1:n.m.	22.6734	22.3731	21.8485	18.7845	20.1304	20.0506	17.6019	23.1524	0.0849837	0.561935
Q9H4G0-2	EPB41L1	S604	EPB41L1:S604;S/T	110.361	114.214	117.383	112.647	106.453	119.696	107.744	114.393	0.0214534	0.776696
Q9H4G0-2	EPB41L1	S/T	EPB41L1:S604;S/T	110.361	114.214	117.383	112.647	106.453	119.696	107.744	114.393	0.0214534	0.776696
Q96PZ0	PUS7	S90	PUS7:S90	172.67	169.323	168.538	180.053	189.921	201.246	200.97	204.131	-0.205383	0.00354508
Q99590	SCAF11	n.m.	SCAF11:n.m.	229.487	192.33	201.484	228.011	269.957	260.326	212.876	211.278	-0.16011	0.183329
Q96E39	RBMXL1	n.m.	RBMXL1:n.m.	227.611	202.686	213.207	196.976	238.506	215.519	236.142	216.128	-0.109323	0.151834
O94762	RECQL5	S815	RECQL5:S815	932.025	937.82	923.329	992.35	942.327	1004.05	960.118	990.938	-0.0421536	0.383978
P43699	NKX2	S254	NKX2:S254	32.6801	35.7493	32.9644	35.5062	30.2926	32.6648	30.3996	25.0324	0.21519	0.0882822
Q08J23	NSUN2	S743	NSUN2:S743	568.325	556.426	560.547	540.556	602.903	593.722	606.783	631.779	-0.129531	0.012617
Q08J23	NSUN2	S743	NSUN2:S743;S751	2348.44	2537.41	2504.11	2387.11	2574.76	2301.17	2788.77	2802.92	-0.0946852	0.224071
Q08J23	NSUN2	S751	NSUN2:S743;S751	2348.44	2537.41	2504.11	2387.11	2574.76	2301.17	2788.77	2802.92	-0.0946852	0.224071
Q6PJF5	RHBDF2	S177	RHBDF2:S177	601.477	618.202	596.497	642.78	553.401	596.169	600.428	625.427	0.0506364	0.387192
Q6P0N0	MIS18BP1	n.m.	MIS18BP1:n.m.	222.335	238.258	224.61	236.198	192.872	215.278	202.133	207.91	0.171891	0.0140926
Q8TEV9	SMCR8	n.m.	SMCR8:n.m.	518.21	469.33	536.041	423.925	672.191	546.688	558.417	543.002	-0.252899	0.032422
O75376	NCOR1	n.m.	NCOR1:n.m.	120.722	135.415	117.791	126.635	158.232	140.291	152.412	160.122	-0.287904	0.0032563
Q8WZ73	RFFL	S39	RFFL:S39	48.4628	41.8554	52.0541	43.4211	49.5899	47.8549	40.5262	44.0489	0.0285069	0.830187
Q8TAP6	CEP76	S83	CEP76:S83	645.093	636.707	644.568	652.932	631.095	670.386	639.648	647.919	-0.00513477	0.917543
Q5JRA6	MIA3	S1906	MIA3:S1906	742.605	707.411	701.394	676.039	825.246	712.892	788.69	724.044	-0.107893	0.117517
Q92576	PHF3	S1614	PHF3:S1614	429.874	420.804	402.292	427.465	421.527	440.612	425.851	423.316	-0.0265263	0.59845
Q9Y520	PRRC2C	n.m.	PRRC2C:n.m.	1753.34	1815.59	1743.09	1733.16	1883.21	1776.47	2010.58	1963.01	-0.114323	0.0440975
Q86Y91-6	KIF18B	S417	KIF18B:S417	119.031	113.944	108.647	118.033	151.096	126.401	123.026	118.764	-0.170507	0.0891997
Q8N5W9	RFLNB	S211	RFLNB:S211	120.382	117.549	120.915	121.098	116.882	119.794	117.127	123.453	0.0083512	0.90008
Q9P206-2	KIAA1522	S563	KIAA1522:S563	145.761	135.582	147.359	123.916	169.003	116.071	193.882	153.694	-0.173957	0.308734
O96013	PAK4	S291	PAK4:S291	107.506	104.969	110.049	104.469	104.283	96.1516	115.368	106.475	0.0187413	0.830014
Q9Y4B5	MTCL1	S263	MTCL1:S263	426.659	445.201	426.288	428.814	512.705	457.607	474.802	459.7	-0.140134	0.0239632
Q86Y91-6	KIF18B	S417	KIF18B:S417;S425	232.798	221.463	230.395	206.284	263.937	202.394	226.1	212.22	-0.0162507	0.885668
Q86Y91-6	KIF18B	S425	KIF18B:S417;S425	232.798	221.463	230.395	206.284	263.937	202.394	226.1	212.22	-0.0162507	0.885668
Q86Y91-6	KIF18B	S417	KIF18B:S417;S425;T429	474.829	486.224	489.118	472.244	433.729	444.32	443.768	447.35	0.119784	0.0143324
Q86Y91-6	KIF18B	S425	KIF18B:S417;S425;T429	474.829	486.224	489.118	472.244	433.729	444.32	443.768	447.35	0.119784	0.0143324
Q86Y91-6	KIF18B	T429	KIF18B:S417;S425;T429	474.829	486.224	489.118	472.244	433.729	444.32	443.768	447.35	0.119784	0.0143324
Q9BUA3	SPINDOC	T49	SPINDOC:T49	175.765	162.228	148.527	167.647	136.491	144.887	137.706	130.311	0.250133	0.00637859
Q12888	TP53BP1	S500	TP53BP1:S500;S507	230.418	242.289	233.034	218.395	237.11	219.726	221.882	207.193	0.0616069	0.367974
Q12888	TP53BP1	S507	TP53BP1:S500;S507	230.418	242.289	233.034	218.395	237.11	219.726	221.882	207.193	0.0616069	0.367974
Q14671-3	PUM1	n.m.	PUM1:n.m.	134.904	118.739	142.803	131.298	114.059	123.639	119.695	119.818	0.142619	0.085144
Q6XZF7	DNMBP	S1379	DNMBP:S1379	114.798	96.2712	111.177	86.7656	143.719	85.9288	99.5574	92.3984	-0.0229202	0.917205
Q14156	EFR3A	S220	EFR3A:S220	182.253	166.338	160.056	169.341	186.325	176.639	153.257	157.192	0.0128664	0.900069
O14686	KMT2D	S1151	KMT2D:S1151	289.994	300.8	288.416	320.33	294.742	335.314	330.805	315.699	-0.0892394	0.196813
Q96HB5	CCDC120	S376	CCDC120:S376	371.032	349.17	354.98	334.221	270.676	232.908	247.963	218.54	0.542415	5.38805e-05
O14686	KMT2D	S1151	KMT2D:S1151;T	37.0642	30.5192	28.7812	34.5812	35.1168	41.5506	45.0323	34.9101	-0.256694	0.0874735
O14686	KMT2D	T	KMT2D:S1151;T	37.0642	30.5192	28.7812	34.5812	35.1168	41.5506	45.0323	34.9101	-0.256694	0.0874735
A3KN83	SBNO1	S697	SBNO1:S697;S/Y	100.069	102.516	108.167	106.614	111.413	101.149	112.854	106.794	-0.049797	0.494462
A3KN83	SBNO1	S/Y	SBNO1:S697;S/Y	100.069	102.516	108.167	106.614	111.413	101.149	112.854	106.794	-0.049797	0.494462
P10074	ZBTB48	S171	ZBTB48:S171	115.941	123.15	118.492	92.2992	112.782	107.799	113.167	111.837	0.00531259	0.967077
Q14671-3	PUM1	S229	PUM1:S229	394.423	387.368	393.563	407.326	402.557	371.385	469.579	439.486	-0.0832667	0.325367
Q9UIS9-12; Q9UIS9-7	NA	T505	NA:T505	87.4892	99.2662	99.0299	90.3213	122.528	99.5913	97.2808	110.007	-0.187349	0.0821547
Q8IWZ8	SUGP1	S61	SUGP1:S61	78.5505	81.1161	79.5019	87.2982	76.5953	76.702	66.8881	71.3679	0.164251	0.0641565
Q9Y4G2	PLEKHM1	T788	PLEKHM1:T788	42.1881	42.1974	39.4595	49.7424	46.9537	40.8423	47.7719	44.4267	-0.0550126	0.646587
P46821	MAP1B	S1312	MAP1B:S1312	1257.07	1230.28	1243.61	1251.04	1364.94	1464.62	1365.15	1335.49	-0.149771	0.0058424
P46821	MAP1B	S1298	MAP1B:S1298;S1312	5446.8	5462.69	5461.67	5516.97	5338.68	5482.06	5416.43	5264.02	0.0258823	0.478195
P46821	MAP1B	S1312	MAP1B:S1298;S1312	5446.8	5462.69	5461.67	5516.97	5338.68	5482.06	5416.43	5264.02	0.0258823	0.478195
P78559	MAP1A	S1069	MAP1A:S1069	561.007	572.568	571.429	629.139	554.478	623.923	637.669	613.952	-0.0575021	0.407891
Q96PD2	DCBLD2	n.m.	DCBLD2:n.m.	44.7181	36.6033	47.4827	45.381	57.169	59.9536	47.7126	42.1938	-0.242041	0.132424
Q96PD2	DCBLD2	S727	DCBLD2:S727;S/T	253.324	262.214	262.711	271.717	345.382	338.086	306.572	328.987	-0.328132	0.000214856
Q96PD2	DCBLD2	S/T	DCBLD2:S727;S/T	253.324	262.214	262.711	271.717	345.382	338.086	306.572	328.987	-0.328132	0.000214856
Q86UK7	ZNF598	S437	ZNF598:S437	88.6331	78.0271	77.0603	91.5007	83.5512	81.8918	81.1012	80.4257	0.0319575	0.731787
Q5T5X7	BEND3	S489	BEND3:S489	95.3008	88.0652	117.843	118.87	110.58	116.851	94.8462	120.623	-0.0826202	0.571142
Q9C0C2	TNKS1BP1	S762	TNKS1BP1:S762	261.355	261.199	260.2	260.19	257.738	254.975	277.173	252.138	0.00226895	0.971847
Q9NSY1	BMP2K	S14	BMP2K:S14	57.4343	59.754	48.5322	65.9584	61.3492	83.1397	62.934	62.8847	-0.219421	0.151045
Q9P1Y6	PHRF1	S568	PHRF1:S568	77.33	72.7661	82.5361	68.4164	64.22	58.7108	61.9787	66.7345	0.256702	0.0152952
Q68DK7	MSL1	S66	MSL1:S66	84.7755	79.5317	85.4175	79.9097	83.2936	76.7281	76.9337	72.5921	0.0916722	0.246931
P35568	IRS1	T446	IRS1:T446;T453	757.065	759.858	796.751	774.467	698.21	755.588	851.005	824.828	-0.0152606	0.853987
P35568	IRS1	T453	IRS1:T446;T453	757.065	759.858	796.751	774.467	698.21	755.588	851.005	824.828	-0.0152606	0.853987
Q8N5C6	SRBD1	S151	SRBD1:S151	340.263	332.39	336.196	324.432	432.444	396.998	392.023	390.766	-0.273034	0.000451805
O60318	MCM3AP	S430	MCM3AP:S430	200.292	203.897	202.986	211.315	212.584	203.725	188.01	196.508	0.0326677	0.615686
P19793	RXRA	n.m.	RXRA:n.m.	204.131	225.511	227.311	204.603	205.027	206.285	235.275	221.041	-0.00973224	0.911757
Q6P0Q8	MAST2	S254	MAST2:S254	39.962	42.8105	47.2742	45.5271	40.1344	43.8217	45.6782	44.5007	0.0106385	0.926998
P35611	ADD1	S436	ADD1:S436	580.16	567.549	597.237	601.348	837.184	767.729	803.031	758.88	-0.431942	8.87e-06
P35611	ADD1	S436	ADD1:S436;T/S/Y	153.19	157.441	164.954	149.438	174.374	177.926	157.412	164.298	-0.108143	0.131895
P35611	ADD1	T/S/Y	ADD1:S436;T/S/Y	153.19	157.441	164.954	149.438	174.374	177.926	157.412	164.298	-0.108143	0.131895
P49006	MARCKSL1	S120	MARCKSL1:S120	1115.41	1078.24	1100.61	1100.09	1477.47	1463.88	1476.21	1384.15	-0.400408	3.07361e-06
P49006	MARCKSL1	S119	MARCKSL1:S119;S/T	125.648	126.997	120.256	124.41	174.976	186.206	177.184	187.867	-0.545906	3.48645e-06
P49006	MARCKSL1	S/T	MARCKSL1:S119;S/T	125.648	126.997	120.256	124.41	174.976	186.206	177.184	187.867	-0.545906	3.48645e-06
Q00587	CDC42EP1	n.m.	CDC42EP1:n.m.	400.705	386.144	387.687	355.359	373.206	333.488	352.932	315.547	0.155248	0.0501936
Q15154	PCM1	n.m.	PCM1:n.m.	105.238	98.0481	106.485	89.0197	104.629	110.762	101.904	91.6575	-0.0365546	0.727664
P0C7U0	ELFN1	n.m.	ELFN1:n.m.	54.9845	50.6141	53.2455	52.3044	67.8136	69.6726	63.8284	63.3648	-0.325472	0.00157501
Q6ZRS2	SRCAP	S3016	SRCAP:S3016	225.313	227.422	231.893	219.614	232.036	239.137	236.681	244.853	-0.0753287	0.15006
Q9ULV3	CIZ1	S783	CIZ1:S783	75.7267	90.8685	92.6476	87.8063	79.4378	82.0831	101.948	96.0115	-0.047304	0.715054
P0C7U0	ELFN1	S764	ELFN1:S764;S765	162.648	153.585	157.169	146.692	158.756	158.001	142.122	148.083	0.0314066	0.673979
P0C7U0	ELFN1	S765	ELFN1:S764;S765	162.648	153.585	157.169	146.692	158.756	158.001	142.122	148.083	0.0314066	0.673979
Q00587	CDC42EP1	S146	CDC42EP1:S146;S/T	243.593	213.751	226.651	235.543	306.244	270.738	278.919	257.533	-0.274829	0.00392779
Q00587	CDC42EP1	S/T	CDC42EP1:S146;S/T	243.593	213.751	226.651	235.543	306.244	270.738	278.919	257.533	-0.274829	0.00392779
P60174-1	NA	S21	NA:S21	1132.5	1215.12	1157.04	1282.24	987.383	1035.43	1105.34	1202.48	0.146827	0.0763874
P20810-5	CAST	S291	CAST:S291	223.18	238.396	230.591	223.573	188.963	196.966	209.918	206.754	0.190963	0.00797864
P35611	ADD1	n.m.	ADD1:n.m.	1302.35	1262.88	1313.5	1315.4	1180.77	1123.52	1233.44	1152.34	0.147936	0.0073903
Q16643-3; Q16643	NA	S647	NA:S647	2186.45	2184.24	2084.27	2267.97	2177.21	2199.86	2110.11	2116.29	0.0194782	0.679846
Q9BUJ2	HNRNPUL1	S194	HNRNPUL1:S194	2221.81	2160.02	2106.26	2190.6	2630	2364.98	2839.62	2641.85	-0.268836	0.00135903
Q96A49	SYAP1	T268	SYAP1:T268	581.797	582.005	599.83	590.231	660.662	627.397	660.726	649.094	-0.142097	0.00594995
P27348	YWHAQ	n.m.	YWHAQ:n.m.	488.107	497.038	498.221	498.94	458.213	490.636	487.888	471.305	0.0555811	0.237364
Q04721	NOTCH2	S2070	NOTCH2:S2070	229.437	187.457	208.021	149.96	363.929	178.914	256.118	184.928	-0.300181	0.266953
Q8IVT5	KSR1	S238	KSR1:S238;S/T	61.425	62.2897	66.7196	58.1586	59.1161	54.4859	44.7775	45.7352	0.292603	0.0294425
Q8IVT5	KSR1	S/T	KSR1:S238;S/T	61.425	62.2897	66.7196	58.1586	59.1161	54.4859	44.7775	45.7352	0.292603	0.0294425
Q9NR48	ASH1L	S1671	ASH1L:S1671	20.9328	24.6954	22.6942	23.9239	31.3213	22.2136	26.8251	25.1087	-0.184894	0.212429
P46013; P46013-2	NA	T694	NA:T694;S/T	166.298	158.063	157.897	144.849	56.9744	54.9581	58.4348	50.8405	1.50352	2.08155e-08
P46013; P46013-2	NA	S/T	NA:T694;S/T	166.298	158.063	157.897	144.849	56.9744	54.9581	58.4348	50.8405	1.50352	2.08155e-08
Q9BY89	KIAA1671	S1576	KIAA1671:S1576;S/T	237.844	266.078	224.28	257	265.167	270.976	263.406	299.816	-0.159373	0.0629805
Q9BY89	KIAA1671	S/T	KIAA1671:S1576;S/T	237.844	266.078	224.28	257	265.167	270.976	263.406	299.816	-0.159373	0.0629805
Q9Y618	NCOR2	S2413	NCOR2:S2413	230.134	234.488	232.822	233.075	255.445	254.294	273.411	256.947	-0.16001	0.00808182
Q03164	KMT2A	n.m.	KMT2A:n.m.	236.134	213.118	241.302	170.391	317.903	222.47	249.534	222.058	-0.230355	0.175848
Q8WYP5	AHCTF1	S1402	AHCTF1:S1402	38.8334	40.8269	40.3041	36.3168	32.2289	25.157	30.2139	28.0665	0.438749	0.00277972
Q9UIS9-12; Q9UIS9-7	NA	S465	NA:S465	32.7221	40.798	31.8809	33.0705	25.4908	35.8855	39.9959	41.2783	-0.0254032	0.907496
Q16643-3	DBN1	S342	DBN1:S342	151.287	156.875	156.294	160.796	131.787	149.853	160.556	152.21	0.0763759	0.344161
Q86VQ1	GLCCI1	S30	GLCCI1:S30	26.0266	19.6573	17.356	19.8446	32.4623	19.294	20.5255	18.9188	-0.116229	0.64034
Q8TD19	NEK9	n.m.	NEK9:n.m.	921.612	944.59	921.649	966.997	783.989	833.245	822.854	846.218	0.192585	0.00142025
Q8NHU0	CT45A3	S115	CT45A3:S115	116.601	120.731	112.745	111.893	105.527	84.0277	109.518	96.7411	0.22966	0.0369479
Q96T23	RSF1	S622	RSF1:S622	1061.35	1033.94	1048.46	970.645	1309.08	1146.68	1225.21	1165.45	-0.235149	0.00234683
Q96T23	RSF1	S622	RSF1:S622;S629	1569.74	1521.07	1519.42	1478.13	1916.33	1701.8	1810.93	1724.71	-0.231395	0.00114116
Q96T23	RSF1	S629	RSF1:S622;S629	1569.74	1521.07	1519.42	1478.13	1916.33	1701.8	1810.93	1724.71	-0.231395	0.00114116
Q04656	ATP7A	S270	ATP7A:S270	511.387	496.387	479.026	483.044	604.477	530.93	578.082	501.983	-0.166246	0.0351439
Q6P0N0	MIS18BP1	S272	MIS18BP1:S272	111.448	107.729	112.332	114.982	127.323	129.271	122.085	127.814	-0.181963	0.00953007
P07947	YES1	T21	YES1:T21;S40	223.57	220.351	203.313	222.854	117.314	123.324	116.54	117.187	0.874469	1.20245e-07
P07947	YES1	S40	YES1:T21;S40	223.57	220.351	203.313	222.854	117.314	123.324	116.54	117.187	0.874469	1.20245e-07
Q9H773	DCTPP1	n.m.	DCTPP1:n.m.	248.994	241.891	240.637	237.397	270.195	255.553	267.832	241.415	-0.0939614	0.124257
Q5TGY3	AHDC1	S1095	AHDC1:S1095	46.7841	49.1888	51.7957	53.922	46.459	56.8744	50.9746	49.0762	-0.0101206	0.932629
Q9BRZ2	TRIM56	S469	TRIM56:S469;S475	400.321	397.909	422.873	415.76	432.491	364.677	440.395	441.745	-0.0329328	0.695563
Q9BRZ2	TRIM56	S475	TRIM56:S469;S475	400.321	397.909	422.873	415.76	432.491	364.677	440.395	441.745	-0.0329328	0.695563
P55265	ADAR	T601	ADAR:T601;S614	331.7	314.185	310.068	332.056	227.058	224.412	242.232	211.892	0.509144	1.11162e-05
P55265	ADAR	S614	ADAR:T601;S614	331.7	314.185	310.068	332.056	227.058	224.412	242.232	211.892	0.509144	1.11162e-05
Q14839	CHD4	S428	CHD4:S428	716.671	704.196	739.583	688.113	837.305	829.157	841.863	754.04	-0.194744	0.00427302
Q9Y4E8; Q9Y4E8-3	NA	S961	NA:S961	237.988	266.157	245.144	244.375	265.058	292.749	281.511	293.096	-0.188663	0.0113238
O15014	ZNF609	S252	ZNF609:S252	77.958	70.9578	80.9081	78.0385	72.4497	79.1378	88.1014	84.1949	-0.0710293	0.461554
Q9HAU0	PLEKHA5	S1092	PLEKHA5:S1092	391.091	359.348	395.015	351.475	484.791	410.993	455.955	397.72	-0.222227	0.020108
Q9HAU0	PLEKHA5	S1095	PLEKHA5:S1095;S/T	47.586	38.3299	46.2892	42.3129	48.0337	51.6975	47.412	40.6873	-0.105798	0.399751
Q9HAU0	PLEKHA5	S/T	PLEKHA5:S1095;S/T	47.586	38.3299	46.2892	42.3129	48.0337	51.6975	47.412	40.6873	-0.105798	0.399751
Q9UKX7	NUP50	S330	NUP50:S330	108.379	113.405	112.427	106.74	129.532	147.966	125.889	132.417	-0.278792	0.00307197
P50402	EMD	S143	EMD:S143	689.808	699.097	688.175	634.255	762.642	760.64	727.88	747.911	-0.146315	0.0121218
P50402	EMD	S143	EMD:S143;S/T	1309.93	1304.88	1296.59	1232.35	1541.09	1508.64	1501.69	1402.67	-0.210607	0.0012043
P50402	EMD	S/T	EMD:S143;S/T	1309.93	1304.88	1296.59	1232.35	1541.09	1508.64	1501.69	1402.67	-0.210607	0.0012043
O95197	RTN3	S575	RTN3:S575	61.5394	71.002	53.6895	65.2265	72.7303	85.2417	74.4854	68.9063	-0.264061	0.0428201
Q9ULW3	ABT1	S32	ABT1:S32	137.611	123.148	130.845	125.971	167.331	171.765	150.418	148.949	-0.301253	0.00261088
P61978-2	HNRNPK	T118	HNRNPK:T118	1356.29	1317.12	1289.98	1307.64	1527.17	1500.48	1525.65	1470.44	-0.192649	0.000542188
P08047	SP1	S59	SP1:S59	819.185	774.625	806.299	677.412	733.114	687.006	739.315	653.535	0.127556	0.126964
P08047	SP1	S59	SP1:S59	819.185	774.625	806.299	677.412	733.114	687.006	739.315	653.535	0.127556	0.126964
P08047	SP1	S59	SP1:S59	819.185	774.625	806.299	677.412	733.114	687.006	739.315	653.535	0.127556	0.126964
P08047	SP1	S59	SP1:S59	819.185	774.625	806.299	677.412	733.114	687.006	739.315	653.535	0.127556	0.126964
P08047	SP1	S59	SP1:S59	819.185	774.625	806.299	677.412	733.114	687.006	739.315	653.535	0.127556	0.126964
P08047	SP1	S59	SP1:S59;S/T	107.506	103.475	99.0622	101.715	124.138	112.613	126.015	118.156	-0.223243	0.00712261
P08047	SP1	S/T	SP1:S59;S/T	107.506	103.475	99.0622	101.715	124.138	112.613	126.015	118.156	-0.223243	0.00712261
P33316-2	DUT	T	DUT:T	3079.94	3495.47	2874.45	3145.56	3910.95	3878.35	4007.09	4004.81	-0.330566	0.000416376
P04183	TK1	T	TK1:T	211.134	231.726	222.768	208.294	150.748	171.862	173.732	163.764	0.405717	0.000213379
Q9UQ35	SRRM2	S2123	SRRM2:S2123	3590.58	3496.7	3413.13	3331.38	4396.6	3982.32	4144.49	3878.57	-0.244822	0.000919579
Q9UQ35	SRRM2	S2121	SRRM2:S2121;S2123	1204.99	1189.03	1208.26	1128.03	1317.79	1272.72	1259.79	1189.27	-0.0909381	0.0887674
Q9UQ35	SRRM2	S2123	SRRM2:S2121;S2123	1204.99	1189.03	1208.26	1128.03	1317.79	1272.72	1259.79	1189.27	-0.0909381	0.0887674
A8CG34; Q96HA1	NA	S246	NA:S246	736.316	726.145	709.075	707.58	501.786	522.47	484.23	503.838	0.517086	7.53549e-07
P46013; P46013-2	NA	T1383	NA:T1383;S/T	164.077	158.455	161.376	175.128	158.101	174.137	148.654	141.119	0.0868375	0.319683
P46013; P46013-2	NA	S/T	NA:T1383;S/T	164.077	158.455	161.376	175.128	158.101	174.137	148.654	141.119	0.0868375	0.319683
P46013; P46013-2	NA	S2105	NA:S2105	1897.69	1799.33	1774.86	1762.63	1882.9	1678.6	1653.38	1597.2	0.0889909	0.176492
P46013; P46013-2	NA	S2105	NA:S2105;T2113	1483.4	1340.69	1410.14	1377.57	634.521	717.844	614.19	707.142	1.07188	7.62846e-08
P46013; P46013-2	NA	T2113	NA:S2105;T2113	1483.4	1340.69	1410.14	1377.57	634.521	717.844	614.19	707.142	1.07188	7.62846e-08
Q13796	SHROOM2	n.m.	SHROOM2:n.m.	447.262	434.903	452.906	433.053	431.521	459.776	435.742	431.85	0.00780174	0.885899
Q69YH5	CDCA2	S936	CDCA2:S936	886.994	865.274	859.978	822.988	952.276	847.686	937.842	857.578	-0.0643175	0.288457
Q8IW35	CEP97	S416	CEP97:S416	226.21	206.429	212.563	199.911	239.865	211.409	238.795	196.763	-0.0659857	0.473812
Q15366	PCBP2	S173	PCBP2:S173	2136.06	2154.74	2142.78	2456.47	1825.44	2086.68	2006.63	2120.15	0.145036	0.0647762
O95613	PCNT	S2192	PCNT:S2192	290.359	261.91	263.954	272.936	194.97	202.544	156.736	175.61	0.583391	0.000112699
Q15365	PCBP1	S173	PCBP1:S173	4759.44	4639.04	4741.07	4682.3	4439.07	4251.31	4511.51	4361.76	0.100091	0.0193597
P46821	MAP1B	S1625	MAP1B:S1625	1191.02	1154.53	1140.33	1278.33	1062.06	1111.55	958.564	1011.72	0.202004	0.00942898
Q9UQ35	SRRM2	n.m.	SRRM2:n.m.	6544.65	6775.35	6330.15	6497.36	7006.96	7029.26	7410.11	7363.03	-0.139812	0.00657484
O15446	POLR1G	S27	POLR1G:S27	56.5012	47.9566	45.8328	50.6888	58.4082	48.147	52.5741	55.4782	-0.0954579	0.400134
Q5SW79	CEP170	S971	CEP170:S971	82.6272	84.1115	68.7096	80.8434	50.7629	51.3811	51.4556	48.7694	0.640061	4.27222e-05
Q07864	POLE	S1940	POLE:S1940	319.159	337.273	311.916	402.015	200.078	255.396	223.763	236.75	0.579493	0.000398685
Q69YH5	CDCA2	S977	CDCA2:S977	464.389	479.532	499.211	458.881	269.07	293.862	285.908	290.083	0.739898	2.05537e-07
Q86XL3	ANKLE2	S259	ANKLE2:S259	345.099	336.399	374.225	365.87	196.005	204.414	201.38	205.095	0.815955	1.23846e-07
Q13191	CBLB	n.m.	CBLB:n.m.	194.041	210.732	192.519	214.834	137.728	176.624	165.308	209.618	0.251145	0.0764697
P78559	MAP1A	S1172	MAP1A:S1172	317.838	326.985	306.826	391.336	248.649	334.385	306.571	348.169	0.122929	0.372539
P49454	CENPF	S821	CENPF:S821	578.241	616.328	591.697	618.788	453.089	495.488	497.463	549.611	0.272007	0.00237748
P41182	BCL6	S361	BCL6:S361	403.796	383.792	374.094	389.677	333.57	353.904	354.381	348.187	0.158281	0.00837562
Q8IZD2	KMT2E	S1444	KMT2E:S1444	184.355	187.945	170.641	186.513	167.619	185.921	172.735	167.468	0.0726789	0.287923
Q15637-6	SF1	S463	SF1:S463	129.527	119.517	112.914	123.051	54.101	63.4154	64.3327	66.3957	0.968884	1.69059e-06
Q8ND30	PPFIBP2	S387	PPFIBP2:S387	539.266	545.111	532.825	558.339	567.216	604.026	567.371	569.162	-0.0848217	0.0822692
O75475	PSIP1	S206	PSIP1:S206	198.56	206.918	198.614	213.432	237.266	250.291	223.193	255.488	-0.239823	0.00360912
O75925	PIAS1	S485	PIAS1:S485	581.29	579.817	596.89	594.623	745.709	675.857	686.166	677.451	-0.242428	0.000611243
Q14684	RRP1B	S392	RRP1B:S392	322.474	347.965	323.408	349.965	312.252	323.801	286.712	300.983	0.135397	0.0480825
Q9P0V9	SEPTIN10	S28	SEPTIN10:S28	799.161	812.022	775.59	813.666	823.395	898.481	830.24	891.58	-0.104808	0.0544716
Q92538	GBF1	S662	GBF1:S662	394.825	368.549	402.883	361.147	394.6	408.442	404.209	402.616	-0.077252	0.177336
Q15154	PCM1	S960	PCM1:S960	103.277	112.66	113.182	98.9708	111.789	106.097	111.34	111.056	-0.0425518	0.585157
Q9C0D5	TANC1	S214	TANC1:S214	197.277	187.702	170.217	183.834	159.248	184.487	170.233	175.502	0.100166	0.204122
Q9GZR1	SENP6	S221	SENP6:S221	84.4869	84.9527	89.4161	77.5395	46.6592	47.0258	49.875	43.7387	0.844502	2.30107e-06
Q9H8U3	ZFAND3	S129	ZFAND3:S129	132.634	139.452	127.831	137.153	133.14	145.301	142.703	130.099	-0.0368452	0.615343
Q6P2E9	EDC4	S844	EDC4:S844	364.216	405.856	333.042	367.639	194.026	166.895	209.441	218.179	0.903128	8.03557e-06
Q9Y2K2	SIK3	T221	SIK3:T221	288.395	339.559	325.709	344.865	265.862	318.367	296.373	348.6	0.0827424	0.447445
Q13330	MTA1	S522	MTA1:S522	76.6472	72.8971	78.9253	76.5537	73.4063	83.0137	77.0695	71.3587	0.00263805	0.977861
P46013; P46013-2	NA	S2708	NA:S2708	365.83	323.175	327.243	274.275	342.806	270.67	271.764	250.647	0.186885	0.16554
P46013; P46013-2	NA	T1261	NA:T1261	547.099	550.449	511.69	498.052	602.142	581.01	541.81	527.715	-0.0955588	0.163344
P46013; P46013-2	NA	T1017	NA:T1017	257.292	264.631	254.507	233.02	186.649	192.77	169.745	174.585	0.48026	5.25208e-05
O00311	CDC7	T503	CDC7:T503	355.515	348.999	367.42	340.024	332.024	318.833	305.964	305.834	0.1615	0.0113238
P46013; P46013-2	NA	S1253	NA:S1253;T1261	1001.58	1064.72	937.936	1087.92	733.388	865.822	725.793	784.415	0.397443	0.000485795
P46013; P46013-2	NA	T1261	NA:S1253;T1261	1001.58	1064.72	937.936	1087.92	733.388	865.822	725.793	784.415	0.397443	0.000485795
Q6UB99	ANKRD11	S1847	ANKRD11:S1847	192.214	179.154	179.999	187.778	183.641	184.173	187.851	175.895	0.0146702	0.816749
Q13547	HDAC1	S421	HDAC1:S421;S423	5914.71	5870.69	5605.48	5560.9	7063.63	6992.27	6648.36	6160.77	-0.225572	0.00230224
Q13547	HDAC1	S423	HDAC1:S421;S423	5914.71	5870.69	5605.48	5560.9	7063.63	6992.27	6648.36	6160.77	-0.225572	0.00230224
Q9NZN5-2	ARHGEF12	S290	ARHGEF12:S290	58.2812	55.3887	57.8645	53.2792	55.1358	49.5762	57.9834	58.8999	0.0230825	0.822022
Q7Z6Z7-2	HUWE1	S3646	HUWE1:S3646	540.276	495.558	535.313	515.562	512.785	615.182	493.105	556.566	-0.0571336	0.504605
Q9UM63	PLAGL1	S341	PLAGL1:S341	176.861	176.507	175.85	171.241	196.097	202.499	202.112	190.622	-0.175656	0.0059089
P17252	PRKCA	T497	PRKCA:T497	172.824	170.289	186.722	168.224	161.013	162.041	161.439	184.665	0.0622834	0.418942
Q14966	ZNF638	n.m.	ZNF638:n.m.	59.4141	55.8417	58.0304	60.0631	61.1592	66.6298	61.1471	67.5672	-0.135477	0.104345
Q8IWI9	MGA	S1328	MGA:S1328	52.7318	44.068	45.408	47.9527	47.746	44.0492	39.714	38.4513	0.163948	0.165456
P51587	BRCA2	n.m.	BRCA2:n.m.	72.7658	78.1598	72.069	69.2923	87.0454	84.9178	91.8935	90.898	-0.280071	0.00286874
Q9UFC0	LRWD1	S259	LRWD1:S259	92.1575	95.4865	88.713	100.998	107.125	108.598	111.304	118.075	-0.238857	0.00704551
Q9UFC0	LRWD1	S251	LRWD1:S251;S259	33.2361	33.5725	30.4528	39.0226	37.9771	33.6183	33.5371	33.6225	-0.0296606	0.81899
Q9UFC0	LRWD1	S259	LRWD1:S251;S259	33.2361	33.5725	30.4528	39.0226	37.9771	33.6183	33.5371	33.6225	-0.0296606	0.81899
P63218	GNG5	n.m.	GNG5:n.m.	52.738	59.3535	54.2369	52.0047	54.2167	61.1041	63.3342	53.5456	-0.0869163	0.394211
Q9H063	MAF1	S68	MAF1:S68	122.257	121.611	126.431	126.979	138.121	139.576	129.814	122.901	-0.0914478	0.194449
Q9H063	MAF1	S60	MAF1:S60;S68	1557.39	1527.92	1520.26	1606.93	1556.14	1550.23	1376.61	1212.51	0.132437	0.153306
Q9H063	MAF1	S68	MAF1:S60;S68	1557.39	1527.92	1520.26	1606.93	1556.14	1550.23	1376.61	1212.51	0.132437	0.153306
Q86W56	PARG	S316	PARG:S316;T	136.841	139.296	135.998	144.217	167.336	162.055	161.664	163.396	-0.23453	0.00129086
Q86W56	PARG	T	PARG:S316;T	136.841	139.296	135.998	144.217	167.336	162.055	161.664	163.396	-0.23453	0.00129086
P54132	BLM	S304	BLM:S304	187.796	181.968	175.689	186.306	225.956	224.648	232.062	228.042	-0.315992	0.00010987
P46013; P46013-2	NA	S2105	NA:S2105;S/T	1128	994.598	1023.26	1072.79	402.81	444.504	423.476	394.829	1.3406	8.99026e-09
P46013; P46013-2	NA	S/T	NA:S2105;S/T	1128	994.598	1023.26	1072.79	402.81	444.504	423.476	394.829	1.3406	8.99026e-09
Q6IPR3	TYW3	S236	TYW3:S236	59.8166	67.6222	68.5922	66.7488	73.1142	65.3459	77.8489	79.6904	-0.169625	0.0992549
P46734	MAP2K3	T39	MAP2K3:T39	137.948	133.364	124.835	132.474	60.6879	66.5669	67.2863	74.703	0.976312	7.91505e-07
Q8IY33; Q8IV63	NA	S272	NA:S272	464.939	460.553	415.008	456.67	280.849	262.164	275.065	273.119	0.718785	3.9329e-07
Q6P4F7	ARHGAP11A	S422	ARHGAP11A:S422	146.578	136.311	143.532	135.055	96.7152	91.564	94.0293	98.4813	0.559927	6.50653e-06
Q15003	NCAPH	n.m.	NCAPH:n.m.	149.113	164.42	169.596	167.579	119.082	130.965	131.65	123.097	0.365775	0.000449642
Q03188	CENPC	S73	CENPC:S73	683.848	674.447	682.27	686.868	681.543	752.874	707.189	711.921	-0.0643162	0.185849
Q9NQW6; Q9NQW6-2	NA	S356	NA:S356	553.177	613.296	577.128	518.1	308.474	352.928	329.731	385.86	0.718139	1.35651e-05
Q9H5J8	TAF1D	S40	TAF1D:S40	592.79	566.422	563.595	565.786	522.899	520.395	476.363	494.505	0.185032	0.00396848
Q709C8	VPS13C	S3641	VPS13C:S3641	139.866	138.565	124.782	129.123	124.019	120.86	114.809	130.269	0.119534	0.12326
Q92993-4	KAT5	n.m.	KAT5:n.m.	310.828	308.458	310.822	295.507	340.295	367.059	362.069	371.501	-0.232989	0.00103878
Q7Z333	SETX	S1663	SETX:S1663	67.5234	66.5198	63.0432	58.9608	47.5438	48.4217	52.4308	46.5938	0.392451	0.00100538
P20290	BTF3	S30	BTF3:S30	172.591	191.954	196.984	208.408	188.212	192.225	178.209	221.432	-0.0174956	0.873424
Q9Y6A5	TACC3	S434	TACC3:S434	443.988	427.076	437.477	434.184	321.345	306.357	310.128	308.719	0.483508	1.17607e-06
Q14160-3; Q14160	NA	S35	NA:S35	296.354	284.003	302.717	254.373	357.448	328.228	310.887	302.857	-0.19233	0.0372439
Q15424; Q14151	NA	S344	NA:S344	93.6601	109.974	102.333	94.7135	102.687	88.8418	128.52	125.317	-0.139389	0.339508
A1KXE4	FAM168B	S64	FAM168B:S64	59.3289	54.3575	62.5493	57.3289	70.6785	62.4806	59.0843	58.7116	-0.101409	0.314971
P08910	ABHD2	S415	ABHD2:S415	201.939	183.785	206.404	186.721	231.037	246.291	200.325	206.164	-0.179085	0.062752
Q15233	NONO	S147	NONO:S147	260.197	262.947	275.605	280.057	231.967	269.576	270.46	251.813	0.0775818	0.286954
Q15652	JMJD1C	S1185	JMJD1C:S1185	76.4915	82.0027	74.083	65.7075	96.2068	68.2911	85.8408	84.6195	-0.16108	0.234389
O43166	SIPA1L1	S1149	SIPA1L1:S1149	300.65	301.508	276.255	293.671	264.744	301.299	293.399	301.705	0.0146703	0.844965
P46013; P46013-2	NA	S1376	NA:S1376	416.634	387.753	405.133	410.332	429.496	435.28	428.933	438.699	-0.0973658	0.0513218
Q96T37	RBM15	S670	RBM15:S670	46.3389	36.7158	42.4516	46.2739	49.8493	54.6281	50.7412	53.2284	-0.284481	0.0201484
Q92769	HDAC2	S422	HDAC2:S422	309.008	314.342	288.935	305.125	367.042	363.186	352.665	332.967	-0.217552	0.00276224
Q92769	HDAC2	S422	HDAC2:S422	309.008	314.342	288.935	305.125	367.042	363.186	352.665	332.967	-0.217552	0.00276224
Q9H2X6	HIPK2	n.m.	HIPK2:n.m.	335.503	311.971	303.746	319.874	405.218	385.507	367.438	362.633	-0.258339	0.00145095
Q02241-2; Q02241	NA	T450	NA:T450	146.803	138.791	162.973	134.886	80.3841	92.0358	93.2977	89.1631	0.715872	1.48819e-05
Q9H063	MAF1	S60	MAF1:S60;S/T	568.849	577.712	601.482	559.208	590.161	551.738	613.805	665.888	-0.0669613	0.349403
Q9H063	MAF1	S/T	MAF1:S60;S/T	568.849	577.712	601.482	559.208	590.161	551.738	613.805	665.888	-0.0669613	0.349403
P25054	APC	S1664	APC:S1664;S/T	43.4787	44.83	41.5684	40.3778	38.1441	43.2329	41.0143	44.3317	0.0314417	0.760637
P25054	APC	S/T	APC:S1664;S/T	43.4787	44.83	41.5684	40.3778	38.1441	43.2329	41.0143	44.3317	0.0314417	0.760637
Q92769	HDAC2	S422	HDAC2:S422;S424	3083.68	3059.54	2991.9	2987.28	3689.94	3603.42	3565.14	3493.81	-0.243466	7.45988e-05
Q92769	HDAC2	S424	HDAC2:S422;S424	3083.68	3059.54	2991.9	2987.28	3689.94	3603.42	3565.14	3493.81	-0.243466	7.45988e-05
Q76FK4	NOL8	T263	NOL8:T263;S/T	393.454	380.466	363.806	319.662	247.787	235.028	250.509	252.58	0.560036	3.2051e-05
Q76FK4	NOL8	S/T	NOL8:T263;S/T	393.454	380.466	363.806	319.662	247.787	235.028	250.509	252.58	0.560036	3.2051e-05
P52732	KIF11	T926	KIF11:T926	960.784	1010.51	1003.43	1032.73	443.161	482.747	423.151	487.305	1.12785	2.62827e-08
P41182	BCL6	S361	BCL6:S361;S366	246.044	239.158	235.014	213.582	240.24	229.235	228.09	232.837	0.00354927	0.963835
P41182	BCL6	S366	BCL6:S361;S366	246.044	239.158	235.014	213.582	240.24	229.235	228.09	232.837	0.00354927	0.963835
P46013; P46013-2	NA	S2223	NA:S2223	907.332	869.823	869.141	901.132	862.209	775.976	765.832	748.977	0.17192	0.0114078
P46013; P46013-2	NA	S2223	NA:S2223;T2231	2188.82	2242.63	2206.89	2161.84	642.487	767.972	737.81	751.321	1.60498	4.87416e-09
P46013; P46013-2	NA	T2231	NA:S2223;T2231	2188.82	2242.63	2206.89	2161.84	642.487	767.972	737.81	751.321	1.60498	4.87416e-09
P46013; P46013-2	NA	S2828	NA:S2828	487.626	482.702	481.637	426.083	398.105	316.36	349.178	307.08	0.459673	0.000794724
P46013; P46013-2	NA	S1861	NA:S1861	737.384	698.169	690.733	690.181	594.338	556.332	536.072	516.292	0.355813	0.000128162
P46013; P46013-2	NA	S1131	NA:S1131	1267.53	1184.35	1190.92	1194.02	1493.62	1304.76	1360.85	1230.21	-0.152998	0.0424558
P46013; P46013-2	NA	S2344	NA:S2344	888.059	839.395	824.169	805.146	669.711	562.465	599.786	550.094	0.498192	6.39451e-05
P46013; P46013-2	NA	S2588	NA:S2588	728.547	735.197	711.674	752.791	417.15	420.91	423.512	422.092	0.798145	1.81852e-08
P46013; P46013-2	NA	S1131	NA:S1131;T1139	1474.14	1356.95	1430.28	1399.61	426.938	491.304	442.738	433.809	1.65878	2.73617e-09
P46013; P46013-2	NA	T1139	NA:S1131;T1139	1474.14	1356.95	1430.28	1399.61	426.938	491.304	442.738	433.809	1.65878	2.73617e-09
P46013; P46013-2	NA	S1861	NA:S1861;T1869	2141.91	2006.3	2037.28	1909.66	648.845	711.431	705.131	713.022	1.54267	2.73617e-09
P46013; P46013-2	NA	T1869	NA:S1861;T1869	2141.91	2006.3	2037.28	1909.66	648.845	711.431	705.131	713.022	1.54267	2.73617e-09
Q9Y5K6	CD2AP	S542	CD2AP:S542;S554	512.649	449.612	502.938	402.955	168.195	187.69	156.523	167.969	1.45365	1.18892e-07
Q9Y5K6	CD2AP	S554	CD2AP:S542;S554	512.649	449.612	502.938	402.955	168.195	187.69	156.523	167.969	1.45365	1.18892e-07
Q2KHR3	QSER1	S1211	QSER1:S1211	55.8129	65.0155	58.8934	69.1492	63.7574	82.5822	71.3429	89.4778	-0.29638	0.0475329
Q96RY5	CRAMP1	S307	CRAMP1:S307	121.399	117.249	106.578	102.353	134.179	115.404	114.013	112.475	-0.0887137	0.369008
Q8NDT2	RBM15B	S109	RBM15B:S109;S113	72.0468	72.6006	77.6043	67.9399	90.101	75.0943	79.9836	74.4703	-0.136826	0.160295
Q8NDT2	RBM15B	S113	RBM15B:S109;S113	72.0468	72.6006	77.6043	67.9399	90.101	75.0943	79.9836	74.4703	-0.136826	0.160295
Q14676	MDC1	n.m.	MDC1:n.m.	889.234	848.469	895.229	774.255	1001.25	776.698	1075.58	919.879	-0.139271	0.227561
O75385	ULK1	S583	ULK1:S583;S588	93.4675	95.1474	87.8321	86.6804	85.3863	82.7994	101.485	89.4741	0.0191972	0.851537
O75385	ULK1	S588	ULK1:S583;S588	93.4675	95.1474	87.8321	86.6804	85.3863	82.7994	101.485	89.4741	0.0191972	0.851537
Q14676	MDC1	T1697	MDC1:T1697	117.549	115.585	131.253	124.895	142.054	134.314	129.045	123.782	-0.113107	0.158725
Q9Y2F5	ICE1	n.m.	ICE1:n.m.	726.883	702.282	656.576	663.352	845.812	788.141	680.537	713.448	-0.135441	0.11935
Q7Z2E3	APTX	S132	APTX:S132	162.692	164.685	171.654	170.221	193.202	185.389	185.564	205.086	-0.200013	0.00634227
Q8NDT2	RBM15B	S113	RBM15B:S113;S/Y	97.8184	98.7598	116.763	114.377	110.562	100.548	116.583	110.877	-0.0388755	0.705551
Q8NDT2	RBM15B	S/Y	RBM15B:S113;S/Y	97.8184	98.7598	116.763	114.377	110.562	100.548	116.583	110.877	-0.0388755	0.705551
Q8N5W9	RFLNB	S71	RFLNB:S71	132.586	119.588	128.272	126.774	127.575	121.968	116.172	115.428	0.0763352	0.282698
Q9UNX4	WDR3	S241	WDR3:S241	162.514	156.116	157.591	155.975	172.446	181.959	176.74	162.289	-0.132316	0.0453931
O14617-2	AP3D1	n.m.	AP3D1:n.m.	52.9134	55.2773	53.1069	53.3584	52.4063	56.8816	52.5922	59.8882	-0.0449726	0.614012
Q8NDI1	EHBP1	S448	EHBP1:S448;S/T	38.8159	34.3481	33.4359	36.2978	38.8717	39.9626	43.6125	33.0891	-0.117577	0.346648
Q8NDI1	EHBP1	S/T	EHBP1:S448;S/T	38.8159	34.3481	33.4359	36.2978	38.8717	39.9626	43.6125	33.0891	-0.117577	0.346648
O43823	AKAP8	S328	AKAP8:S328;S339	278.931	271.337	270.217	259.683	327.017	308.517	328.835	309.476	-0.23776	0.000977815
O43823	AKAP8	S339	AKAP8:S328;S339	278.931	271.337	270.217	259.683	327.017	308.517	328.835	309.476	-0.23776	0.000977815
Q709C8	VPS13C	T869	VPS13C:T869	659.688	637.72	670.441	694.204	677.056	671.138	739.211	694.446	-0.0631392	0.253447
Q15599	SLC9A3R2	S254	SLC9A3R2:S254	225.825	188.051	224.58	181.126	264.696	201.478	201.167	195.149	-0.0693454	0.628131
P40424-2	PBX1	S325	PBX1:S325	18.5262	24.876	20.5264	23.8039	25.5673	25.6669	23.7526	24.4924	-0.190408	0.173487
Q8TBB5	KLHDC4	S413	KLHDC4:S413;S418	480.535	460.61	468.3	476.433	480.844	553.866	498.451	485.951	-0.0963683	0.12716
Q8TBB5	KLHDC4	S418	KLHDC4:S413;S418	480.535	460.61	468.3	476.433	480.844	553.866	498.451	485.951	-0.0963683	0.12716
O95453	PARN	S570	PARN:S570;S/T	75.1839	71.0742	73.6023	68.1898	106.204	99.9862	82.9388	67.0518	-0.28469	0.0861344
O95453	PARN	S/T	PARN:S570;S/T	75.1839	71.0742	73.6023	68.1898	106.204	99.9862	82.9388	67.0518	-0.28469	0.0861344
Q96SB4	SRPK1	S51	SRPK1:S51	868.28	814.433	1049.99	883.899	661.191	793.758	913.149	1004.9	0.111635	0.472705
Q96SB4	SRPK1	S51	SRPK1:S51	868.28	814.433	1049.99	883.899	661.191	793.758	913.149	1004.9	0.111635	0.472705
P50402	EMD	S120	EMD:S120	137.186	138.657	139.24	133.172	157.889	159.043	151.09	142.559	-0.154192	0.0277877
P50402	EMD	S120	EMD:S120;S143	197.276	181.725	186.877	174.918	208.219	208.437	190.976	207.735	-0.138777	0.0503794
P50402	EMD	S143	EMD:S120;S143	197.276	181.725	186.877	174.918	208.219	208.437	190.976	207.735	-0.138777	0.0503794
Q96SB4	SRPK1	S37	SRPK1:S37;S51	128.264	158.026	167.741	172.635	145.853	154.998	168.204	181.184	-0.0577981	0.662561
Q96SB4	SRPK1	S51	SRPK1:S37;S51	128.264	158.026	167.741	172.635	145.853	154.998	168.204	181.184	-0.0577981	0.662561
O43237	DYNC1LI2	n.m.	DYNC1LI2:n.m.	265.336	262.36	295.651	292.664	264.018	271.828	314.316	294.28	-0.0350585	0.692608
Q8WWM7	ATXN2L	n.m.	ATXN2L:n.m.	59.103	66.2418	56.3496	63.4847	66.2743	63.3945	60.6913	62.2847	-0.0453469	0.624339
Q8WWM7	ATXN2L	S56	ATXN2L:S56;T	28.8889	31.3746	31.3181	24.0242	32.447	24.7973	24.0713	30.3252	0.0538743	0.756283
Q8WWM7	ATXN2L	T	ATXN2L:S56;T	28.8889	31.3746	31.3181	24.0242	32.447	24.7973	24.0713	30.3252	0.0538743	0.756283
Q96BH1	RNF25	T296	RNF25:T296	84.1262	83.6588	73.6762	78.8474	77.507	72.1253	76.9687	71.679	0.10167	0.218114
Q8N3V7-2	SYNPO	S804	SYNPO:S804;S826	62.9262	62.6536	61.7892	58.8558	71.2343	72.0508	70.2431	73.1902	-0.219999	0.00775431
Q8N3V7-2	SYNPO	S826	SYNPO:S804;S826	62.9262	62.6536	61.7892	58.8558	71.2343	72.0508	70.2431	73.1902	-0.219999	0.00775431
Q8N1G0	ZNF687	n.m.	ZNF687:n.m.	832.462	795.747	822.395	764.897	852.63	867.833	850.642	841.775	-0.086633	0.0747812
Q8N1G0	ZNF687	S1191	ZNF687:S1191;S/T	78.338	82.6161	73.2461	71.2489	82.1794	86.0764	78.2857	88.4679	-0.134136	0.128199
Q8N1G0	ZNF687	S/T	ZNF687:S1191;S/T	78.338	82.6161	73.2461	71.2489	82.1794	86.0764	78.2857	88.4679	-0.134136	0.128199
Q6SPF0	SAMD1	S425	SAMD1:S425	145.267	142.358	145.198	143.347	181.738	162.35	167.382	150.578	-0.197212	0.0179376
Q96IF1	AJUBA	n.m.	AJUBA:n.m.	761.616	748.867	788.39	745.323	731.024	715.567	740.798	693.772	0.0794993	0.0966342
A1L390	PLEKHG3	n.m.	PLEKHG3:n.m.	456.856	460.16	451.221	482.146	484.752	457.361	510.43	488.284	-0.0682081	0.219706
A1L390	PLEKHG3	S1154	PLEKHG3:S1154;S/T	364.097	359.558	343.83	344.818	380.512	382.34	380.212	373.464	-0.103124	0.0417414
A1L390	PLEKHG3	S/T	PLEKHG3:S1154;S/T	364.097	359.558	343.83	344.818	380.512	382.34	380.212	373.464	-0.103124	0.0417414
Q9Y4F1	FARP1	n.m.	FARP1:n.m.	137.049	140.03	141.019	128.825	154.973	132.453	125.582	129.026	0.0169879	0.864731
Q13263	TRIM28	S594	TRIM28:S594	373.974	373.281	390.902	355.906	425.126	389.022	403.591	419.51	-0.131961	0.0317734
Q01167	FOXK2	n.m.	FOXK2:n.m.	239.312	228.329	237.506	243.774	285.716	256.366	290.299	251.818	-0.189798	0.0165509
Q13263	TRIM28	S594	TRIM28:S594;S598	600.761	573.794	562.852	576.623	674.405	679.209	628.508	652.488	-0.186911	0.0026231
Q13263	TRIM28	S598	TRIM28:S594;S598	600.761	573.794	562.852	576.623	674.405	679.209	628.508	652.488	-0.186911	0.0026231
Q29RF7	PDS5A	S1097	PDS5A:S1097	70.6331	70.6081	72.389	70.4187	68.3794	73.5985	72.7661	92.8469	-0.104862	0.363223
Q96KB5	PBK	S32	PBK:S32	172.386	154.657	154.987	152.334	120.388	123.843	128.078	122.965	0.355659	0.00029428
Q96KB5	PBK	T24	PBK:T24;S32	2303.72	2398.06	2451.93	2263.48	1003.3	1102.46	1076.89	1075.12	1.14536	5.80241e-09
Q96KB5	PBK	S32	PBK:T24;S32	2303.72	2398.06	2451.93	2263.48	1003.3	1102.46	1076.89	1075.12	1.14536	5.80241e-09
Q7Z333	SETX	S642	SETX:S642	457.157	468.225	480.429	478.122	453.265	501.576	487.727	494.036	-0.0389793	0.47662
Q68CZ2	TNS3	S850	TNS3:S850	896.096	843.598	860.307	760.097	593.722	629.951	619.711	607.849	0.452727	2.99427e-05
Q09666	AHNAK	S570	AHNAK:S570	819.538	800.461	784.903	713.001	930.501	793.037	758.704	733.378	-0.0403566	0.681809
Q68DQ2	CRYBG3	S395	CRYBG3:S395	469.703	470.52	451.773	478.394	404.661	400.703	387.297	438.608	0.198545	0.00426806
Q32MZ4-3	LRRFIP1	S16	LRRFIP1:S16	690.509	670.812	652.621	658.011	320.465	363.009	348.471	367.028	0.935206	6.65743e-08
Q86XJ1	GAS2L3	S431	GAS2L3:S431	636.34	628.211	586.356	598.91	474.632	439.103	410.901	415.845	0.494739	1.88269e-05
Q9NXD2	MTMR10	S569	MTMR10:S569	309.044	307.126	303.392	303.122	235.904	266.63	237.122	253.866	0.301246	0.000422942
P28290	ITPRID2	S767	ITPRID2:S767	290.865	268.297	412.608	419.862	277.338	286.841	314.245	378.916	0.128301	0.519665
Q14207	NPAT	S554	NPAT:S554	435.683	432.535	437.739	444.77	461.294	515.444	469.669	560.105	-0.192405	0.0202254
Q9P246	STIM2	n.m.	STIM2:n.m.	592.526	563.32	572.125	546.862	469.375	487.499	473.932	496.265	0.239103	0.000493925
Q9P246	STIM2	T696	STIM2:T696;S697	74.4732	80.5227	68.8058	69.1727	71.5102	84.6418	61.1821	76.0134	0.00499145	0.973175
Q9P246	STIM2	S697	STIM2:T696;S697	74.4732	80.5227	68.8058	69.1727	71.5102	84.6418	61.1821	76.0134	0.00499145	0.973175
Q8NDI1	EHBP1	S751	EHBP1:S751	386.633	394.791	384.602	450.535	345.755	452.766	382.184	375.124	0.0592274	0.580206
Q86YC2	PALB2	S660	PALB2:S660	83.8676	88.991	85.6676	88.4949	103.863	110.604	93.9603	91.9171	-0.202553	0.0311245
Q14195-2	DPYSL3	S586	DPYSL3:S586	76.3397	78.5389	86.64	77.9889	89.3094	73.9534	75.549	70.3914	0.0514759	0.635001
Q86W56	PARG	S291	PARG:S291	464.772	442.14	483.494	451.96	436.923	433.843	456.223	428.581	0.0692147	0.19154
Q8NDI1	EHBP1	S747	EHBP1:S747;S751	343.446	384.363	352.723	386.017	299.617	342.315	301.557	331.056	0.20295	0.0163946
Q8NDI1	EHBP1	S751	EHBP1:S747;S751	343.446	384.363	352.723	386.017	299.617	342.315	301.557	331.056	0.20295	0.0163946
P25116	F2R	S418	F2R:S418	371.152	387.711	361.766	376.561	358.894	420.447	355.712	418.326	-0.0489714	0.551028
Q9NV70-2	EXOC1	T553	EXOC1:T553	158.028	154.032	146.616	156.738	144.67	162.008	146.248	145.802	0.0406408	0.562183
Q96PD2	DCBLD2	S724	DCBLD2:S724	610.352	651.334	597.064	660.627	629.258	632.025	657.63	676.674	-0.0436521	0.452401
O15231-5; O15231; O15231-2; O15231-7	NA	S244	NA:S244	1474.01	1545.74	1517.16	1436.02	1530.71	1403.9	1680.06	1735.91	-0.084087	0.290754
Q96H55	MYO19	S685	MYO19:S685	132.45	133.772	125.878	125.32	119.739	136.292	115.92	121.531	0.070453	0.366274
Q99575	POP1	S367	POP1:S367	379.221	366.021	357.674	408.164	408.184	450.133	381.95	393.424	-0.11157	0.150844
Q9BXW9	FANCD2	T896	FANCD2:T896	53.0947	54.1821	41.6977	54.658	51.174	57.2851	53.0576	48.4067	-0.0498873	0.709897
Q12923	PTPN13	n.m.	PTPN13:n.m.	401.241	379.667	397.339	371.96	402.814	394.842	415.838	398.709	-0.0570064	0.27057
Q9BPX3	NCAPG	S674	NCAPG:S674	1917.2	1841.49	1893.34	1777.6	1997.3	1870.48	1915.09	1845.29	-0.0379967	0.439509
Q9UNY4	TTF2	n.m.	TTF2:n.m.	139.607	142.219	138.443	125.528	43.1291	44.5662	47.3624	46.137	1.59006	1.00098e-08
O15042-2	U2SURP	S67	U2SURP:S67	332.813	326.256	327.202	331.674	248.452	230.836	229.574	249.091	0.461299	6.97175e-06
Q8ND76	CCNY	S100	CCNY:S100	415.496	390.059	400.603	427.349	377.623	393.995	358.848	357.872	0.134542	0.0355976
Q13547	HDAC1	S421	HDAC1:S421	379.894	392.879	368.099	409.68	448.886	530.083	443.484	457.236	-0.275028	0.00369824
Q13547	HDAC1	S421	HDAC1:S421	379.894	392.879	368.099	409.68	448.886	530.083	443.484	457.236	-0.275028	0.00369824
Q68E01	INTS3	S537	INTS3:S537	116.842	110.241	109.177	111.689	111.692	133.853	109.299	131.386	-0.112723	0.238357
Q8N1G0	ZNF687	S227	ZNF687:S227;S239	139.162	131.896	133.937	159.736	147.4	161.917	160.671	157.346	-0.15491	0.0802622
Q8N1G0	ZNF687	S239	ZNF687:S227;S239	139.162	131.896	133.937	159.736	147.4	161.917	160.671	157.346	-0.15491	0.0802622
Q6ZUT6	CCDC9B	S448	CCDC9B:S448	319.324	315.799	328.12	306.479	246.575	237.815	243.017	233.698	0.401615	1.32122e-05
Q9BRR8	GPATCH1	n.m.	GPATCH1:n.m.	106.224	107.255	101.419	98.4452	113.171	107.585	107.92	104.069	-0.0664024	0.334931
Q96PE2	ARHGEF17	S546	ARHGEF17:S546	252.237	262.818	269.543	257.49	267.58	268.502	219.67	276.591	0.0189715	0.846861
Q5T5Y3	CAMSAP1	S827	CAMSAP1:S827	1005.03	1037.08	1051.42	1044.17	1100.76	1008.46	1138.43	1284.3	-0.126054	0.122657
Q96Q15	SMG1	S3588	SMG1:S3588	223.263	204.675	216.275	247.734	164.325	163.286	159.408	204.97	0.370413	0.00495716
Q8N1W1	ARHGEF28	n.m.	ARHGEF28:n.m.	336.199	349.936	323.296	329.484	335.193	325.109	304.813	320.564	0.0587557	0.302836
P07910-2; P07910	NA	S47	NA:S47	998.884	967.567	963.317	891.032	1018.24	979.577	906.275	1000.64	-0.0311999	0.628131
Q96CB8	INTS12	S378	INTS12:S378	194.971	210.104	192.255	227.698	227.727	249.711	229.286	230.9	-0.186871	0.0272862
Q9NVX7	KBTBD4	n.m.	KBTBD4:n.m.	123.547	137.817	130.77	120.971	136.589	135.717	130.66	124.97	-0.0420843	0.580206
P55201	BRPF1	S452	BRPF1:S452	257.449	235.223	253.127	236.792	202.572	225.323	197.865	196.935	0.257284	0.00337076
Q03164	KMT2A	S2167	KMT2A:S2167	159.348	140.801	151.209	121.562	190.222	138.182	162.226	136.217	-0.123523	0.404582
Q99576	TSC22D3	S122	TSC22D3:S122	87.6586	82.783	85.4953	76.7401	94.4014	95.7055	92.2026	87.7033	-0.154448	0.0584586
Q9P1Y6	PHRF1	S973	PHRF1:S973	296.133	267.514	281.112	250.643	331.019	309.353	279.513	270.958	-0.11863	0.203909
P37275	ZEB1	S322	ZEB1:S322	200.025	202.388	185.484	181.152	260.309	243.529	233.678	223.246	-0.320418	0.00123903
P30530	AXL	S884	AXL:S884	323.807	310.338	311.86	302.993	284.401	266.853	273.367	262.916	0.199935	0.00273919
Q86SQ0	PHLDB2	S384	PHLDB2:S384	188.064	187.691	191.543	176.461	203.361	208.942	191.455	192.183	-0.097508	0.125184
Q8N7R7	CCNYL1	S122	CCNYL1:S122	628.056	592.345	587.871	590.832	686.225	681.097	606.134	633.465	-0.118466	0.0634753
P01106	MYC	S71	MYC:S71	199.477	202.118	230.708	205.453	234.218	227.685	245.655	250.803	-0.195442	0.0162625
P01106	MYC	S71	MYC:S71	199.477	202.118	230.708	205.453	234.218	227.685	245.655	250.803	-0.195442	0.0162625
P01106	MYC	S71	MYC:S71	199.477	202.118	230.708	205.453	234.218	227.685	245.655	250.803	-0.195442	0.0162625
Q9P1Y6	PHRF1	S1124	PHRF1:S1124	113.601	100.941	96.6687	85.3995	102.048	93.5302	92.5622	95.8418	0.0402349	0.720318
Q8TDM6	DLG5	S1209	DLG5:S1209	867.471	871.971	833.868	765.954	879.255	709.837	978.819	852.984	-0.0272891	0.818024
Q86SQ0	PHLDB2	S387	PHLDB2:S387	402.186	416.343	411.077	413.724	316.602	372.278	368.627	381.604	0.195106	0.0168243
P98174	FGD1	S82	FGD1:S82	101.83	104.395	102.822	108.545	93.2534	105.054	97.0013	98.2071	0.0865862	0.221869
Q9BXP5	SRRT	S493	SRRT:S493	504.624	496.024	484.085	493.623	518.206	550.777	540.502	507.219	-0.0969046	0.0615474
Q13118	KLF10	S206	KLF10:S206	365.274	351.966	348.784	384.393	315.163	335.983	322.064	331.33	0.152306	0.0158234
P46821	MAP1B	S1819	MAP1B:S1819	1134.88	1194.53	1124.31	1275.04	1171.33	1288.03	1249.38	1223.91	-0.0618673	0.312848
Q7Z460-4	CLASP1	S734	CLASP1:S734;S738	349.485	355.856	331.349	354.446	441.624	466.232	481.788	455.735	-0.407505	1.68359e-05
Q7Z460-4	CLASP1	S738	CLASP1:S734;S738	349.485	355.856	331.349	354.446	441.624	466.232	481.788	455.735	-0.407505	1.68359e-05
Q86SQ0	PHLDB2	S387	PHLDB2:S387;S/T	52.7678	52.403	55.758	43.9796	58.6215	62.3505	57.2078	50.8033	-0.161911	0.173564
Q86SQ0	PHLDB2	S/T	PHLDB2:S387;S/T	52.7678	52.403	55.758	43.9796	58.6215	62.3505	57.2078	50.8033	-0.161911	0.173564
P37275	ZEB1	S313	ZEB1:S313;S322	431.969	421.906	400.244	419.741	589.823	549.427	574.528	533.343	-0.424355	1.56799e-05
P37275	ZEB1	S322	ZEB1:S313;S322	431.969	421.906	400.244	419.741	589.823	549.427	574.528	533.343	-0.424355	1.56799e-05
P30530	AXL	T873	AXL:T873;S884	179.07	192.649	163.753	220.715	133.644	214.289	215.067	166.757	0.0699313	0.727273
P30530	AXL	S884	AXL:T873;S884	179.07	192.649	163.753	220.715	133.644	214.289	215.067	166.757	0.0699313	0.727273
Q7Z589	EMSY	n.m.	EMSY:n.m.	334.604	309.351	310.315	307.574	385.091	382.72	346.42	324.299	-0.186243	0.0266537
Q15652	JMJD1C	T1978	JMJD1C:T1978;S1982	351.345	367.257	368.701	350.974	346.053	379.91	343.242	337.905	0.0327518	0.596531
Q15652	JMJD1C	S1982	JMJD1C:T1978;S1982	351.345	367.257	368.701	350.974	346.053	379.91	343.242	337.905	0.0327518	0.596531
Q68DQ2	CRYBG3	S1280	CRYBG3:S1280	866.549	816.069	810.81	895.297	979.14	947.121	971.048	938.83	-0.179942	0.00408002
Q13459	MYO9B	S1281	MYO9B:S1281;S1290	349.922	299.769	307.906	353.602	407.744	477.014	311.43	273.351	-0.133964	0.49228
Q13459	MYO9B	S1290	MYO9B:S1281;S1290	349.922	299.769	307.906	353.602	407.744	477.014	311.43	273.351	-0.133964	0.49228
Q15596	NCOA2	S29	NCOA2:S29	176.552	202.362	201.201	201.925	196.816	185.469	208.502	206.068	-0.0279328	0.732206
O43379-4	WDR62	S1128	WDR62:S1128	132.387	123.769	125.828	121.351	122.155	113.32	105.334	113.235	0.149909	0.0551928
Q02224	CENPE	S2608	CENPE:S2608	89.9083	77.8199	70.1516	105.797	44.1949	62.8291	63.0101	69.8473	0.5218	0.0176975
P23588	EIF4B	S459	EIF4B:S459	1392.64	1491.7	1334.57	1714.42	1408.66	1642.48	1475.49	1502.94	-0.0275744	0.78918
Q9UK32; P51812; Q15418	NA	S232	NA:S232	1138.13	1157.43	1150.7	1085.84	1202.39	1142.54	1116.96	1116.25	-0.014364	0.781835
Q9NZL4	HSPBP1	S351	HSPBP1:S351	500.008	494.326	515.749	536.639	488.039	539.671	517.087	522.228	-0.0140318	0.817718
P42858	HTT	S640	HTT:S640	77.5981	84.6958	74.77	82.1386	70.0883	87.181	86.7508	77.3689	-0.00574675	0.963028
P30530	AXL	S612	AXL:S612	127.703	119.794	111.661	130.351	128.136	142.551	132.042	123.279	-0.1043	0.221316
Q5VUA4	ZNF318	S136	ZNF318:S136	486.168	429.073	459.156	453.552	565.135	487.058	534.402	511.644	-0.198206	0.012141
Q7Z333	SETX	S1366	SETX:S1366	111.667	128.905	119.036	121.129	153.694	144.056	129.165	141.722	-0.24138	0.0117588
P43364	MAGEA11	S13	MAGEA11:S13	125.667	138.905	132.843	146.891	75.4535	98.4256	87.4694	90.6511	0.633041	0.000109838
Q9C0B0	UNK	S240	UNK:S240	379.003	393.168	363.337	348.442	412.476	408.754	400.078	407.704	-0.135942	0.0264009
Q13541	EIF4EBP1	S65	EIF4EBP1:S65	888.317	918.813	958.018	1059.46	726.483	900.02	827.98	918.949	0.183922	0.0736524
Q13541	EIF4EBP1	S65	EIF4EBP1:S65	888.317	918.813	958.018	1059.46	726.483	900.02	827.98	918.949	0.183922	0.0736524
Q13541	EIF4EBP1	S65	EIF4EBP1:S65	888.317	918.813	958.018	1059.46	726.483	900.02	827.98	918.949	0.183922	0.0736524
Q13541	EIF4EBP1	S65	EIF4EBP1:S65	888.317	918.813	958.018	1059.46	726.483	900.02	827.98	918.949	0.183922	0.0736524
Q13541	EIF4EBP1	S65	EIF4EBP1:S65	888.317	918.813	958.018	1059.46	726.483	900.02	827.98	918.949	0.183922	0.0736524
Q13541	EIF4EBP1	S65	EIF4EBP1:S65	888.317	918.813	958.018	1059.46	726.483	900.02	827.98	918.949	0.183922	0.0736524
Q9UQ35	SRRM2	S1483	SRRM2:S1483	128.806	123.983	121.235	124.22	144.597	137.469	144.89	146.161	-0.201903	0.00467636
Q6KB66; Q6KB66-2	NA	S45	NA:S45	797.652	814.984	834.839	817.006	705.781	748.886	713.914	751.542	0.161202	0.003813
Q8NI27	THOC2	S1516	THOC2:S1516	371.896	371.436	353.3	412.849	391.026	461.486	406.732	446.888	-0.175757	0.0444028
Q12888	TP53BP1	S771	TP53BP1:S771	287.069	309.45	303.697	291.49	196.898	230.97	211.674	221.985	0.469931	4.51335e-05
Q5T3I0	GPATCH4	S130	GPATCH4:S130	711.655	722.535	706.442	751.023	718.727	827.967	691.169	779.614	-0.0582844	0.416851
O95297	MPZL1	S210	MPZL1:S210	449.029	454.987	431.485	463.965	368.302	452.972	358.211	381.143	0.211127	0.025967
Q96BY7	ATG2B	S240	ATG2B:S240	185.849	172.168	172.393	173.665	174.169	187.764	172.72	178.829	-0.0191199	0.772959
Q674X7	KAZN	S352	KAZN:S352	122.366	121.892	121.075	126.97	124.484	135.131	122.492	127.772	-0.049849	0.443139
Q68E01	INTS3	S502	INTS3:S502	236.755	250.833	234.205	257.722	252.745	269.961	266.945	277.876	-0.124428	0.0570075
O43159	RRP8	S104	RRP8:S104;S106	1455.54	1445.88	1450.65	1415.52	1648.36	1664.54	1537.33	1518.36	-0.141884	0.0112117
O43159	RRP8	S106	RRP8:S104;S106	1455.54	1445.88	1450.65	1415.52	1648.36	1664.54	1537.33	1518.36	-0.141884	0.0112117
Q13535	ATR	T1989	ATR:T1989	145.698	142.839	138.751	148.082	160.357	156.928	156.051	155.686	-0.128944	0.0328528
O95696-2	BRD1	n.m.	BRD1:n.m.	365.531	337.472	329.634	315.71	536.715	403.164	457.739	408.609	-0.414136	0.00254506
P40939	HADHA	S756	HADHA:S756	435.548	433.125	438.355	397.359	469.677	434.3	459.33	443.114	-0.0843531	0.150039
O95696-2	BRD1	S945	BRD1:S945;S/T	192.982	187.788	187.249	207.622	205.52	213.315	191.784	187.686	-0.0408945	0.583711
O95696-2	BRD1	S/T	BRD1:S945;S/T	192.982	187.788	187.249	207.622	205.52	213.315	191.784	187.686	-0.0408945	0.583711
Q92878	RAD50	S635	RAD50:S635	735.403	749.477	709.99	698.282	944.193	847.648	901.627	777.935	-0.259675	0.00354103
Q5TGY3	AHDC1	S1507	AHDC1:S1507	401.663	381.053	419.359	374.911	434.351	422.274	419.019	473.383	-0.14909	0.0377432
P17612; P22694	NA	T198	NA:T198	336.629	346.301	344.28	317.253	338.783	282.653	370.189	374.7	-0.0152465	0.896628
Q9P0L2; P27448; Q7KZI7-14; Q96L34-2	NA	T215	NA:T215	98.8259	116.688	109.09	110.692	96.5053	113.954	108.677	110.987	0.0175316	0.862105
O94972	TRIM37	S797	TRIM37:S797	35.0806	37.5681	38.8106	33.0321	35.249	28.8754	28.0375	26.5236	0.28961	0.0393263
Q9BSI4-2	TINF2	S330	TINF2:S330	249.465	225.794	220.235	221.047	168.015	175.022	176.056	143.679	0.47056	0.000322616
Q9Y6A5	TACC3	S250	TACC3:S250	755.267	738.638	723.96	741.674	646.489	692.583	680.291	690.149	0.127719	0.013529
P48651	PTDSS1	S417	PTDSS1:S417	360.972	330.774	329.426	337.14	412.226	394.278	361.622	392.17	-0.199394	0.0077012
Q6ZN30	BNC2	S403	BNC2:S403	493.399	473.941	468.266	478.861	472.509	433.015	462.291	406.493	0.111901	0.0924474
Q04759	PRKCQ	T538	PRKCQ:T538	407.069	359.986	390.663	366.925	424.617	360.169	333.315	366.752	0.0420247	0.662596
Q05655	PRKCD	T507	PRKCD:T507	169.656	164.41	186.604	177.612	184.317	197.636	180.066	228.548	-0.174362	0.0839091
Q05655	PRKCD	T507	PRKCD:T507	169.656	164.41	186.604	177.612	184.317	197.636	180.066	228.548	-0.174362	0.0839091
Q05655	PRKCD	T507	PRKCD:T507	169.656	164.41	186.604	177.612	184.317	197.636	180.066	228.548	-0.174362	0.0839091
Q05655	PRKCD	T507	PRKCD:T507	169.656	164.41	186.604	177.612	184.317	197.636	180.066	228.548	-0.174362	0.0839091
P48651	PTDSS1	S417	PTDSS1:S417;S425	331.99	333.986	309.604	324.576	328.736	357.671	291.483	320.562	0.00508289	0.955661
P48651	PTDSS1	S425	PTDSS1:S417;S425	331.99	333.986	309.604	324.576	328.736	357.671	291.483	320.562	0.00508289	0.955661
Q9H1B7	IRF2BPL	S69	IRF2BPL:S69	228.011	231.498	210.462	193.801	228.072	224.997	229.523	218.779	-0.0648168	0.396604
Q9H987-2	SYNPO2L	n.m.	SYNPO2L:n.m.	252.111	244.489	242.033	229.742	262.77	230.699	238.849	227.642	0.0140919	0.85635
Q9H6U6	BCAS3	S480	BCAS3:S480;S488	424.238	417.951	420.848	450.937	477.915	479.346	479.165	464.178	-0.149649	0.00824806
Q9H6U6	BCAS3	S488	BCAS3:S480;S488	424.238	417.951	420.848	450.937	477.915	479.346	479.165	464.178	-0.149649	0.00824806
Q9ULJ3	ZBTB21	S983	ZBTB21:S983	234.056	220.557	231.555	200.464	268.824	260.718	250.204	232.133	-0.191127	0.0290704
Q14814	MEF2D	S98	MEF2D:S98	247.542	232.674	238.787	237.961	291.313	305.242	287.761	276.986	-0.278693	0.000405211
P30530	AXL	S608	AXL:S608	115.037	114.934	105.279	126.97	106.072	117.528	111.827	111.916	0.0449719	0.601269
Q14814	MEF2D	S98	MEF2D:S98;S106	312.555	323.327	320.47	335.262	363.593	390.266	408.746	402.394	-0.276002	0.000652858
Q14814	MEF2D	S106	MEF2D:S98;S106	312.555	323.327	320.47	335.262	363.593	390.266	408.746	402.394	-0.276002	0.000652858
Q9ULI0	ATAD2B	S939	ATAD2B:S939	38.4327	36.147	37.1961	34.4388	42.9562	35.8281	41.1888	38.9029	-0.117673	0.257281
P13861	PRKAR2A	S99	PRKAR2A:S99	1859.07	1925.28	1898.72	1890.94	2099.28	2068.84	1981.47	2097.94	-0.122621	0.00914723
Q8WXH2	JPH3	S457	JPH3:S457;T/S/Y	268.666	248.409	267.32	239.878	358.107	274.443	311.422	277.33	-0.246994	0.0296365
Q8WXH2	JPH3	T/S/Y	JPH3:S457;T/S/Y	268.666	248.409	267.32	239.878	358.107	274.443	311.422	277.33	-0.246994	0.0296365
Q6P4R8	NFRKB	S494	NFRKB:S494	139.212	150.212	139.555	127.568	184.481	157.458	169.612	178.389	-0.309831	0.00291629
Q13547	HDAC1	S406	HDAC1:S406	441.355	477.391	449.97	512.946	335.975	384.726	341.926	404.387	0.361035	0.00157305
Q05209	PTPN12	S468	PTPN12:S468	461.228	452.921	461.554	455.807	260.919	281.582	262.571	256.477	0.787742	6.73798e-08
P46109	CRKL	n.m.	CRKL:n.m.	535.411	514.154	542.902	525.577	445.542	487.474	448.896	463.384	0.199491	0.00225034
Q9Y2K6	USP20	n.m.	USP20:n.m.	210.254	209.657	200.877	196.258	215.027	222.328	207.495	221.157	-0.0840299	0.149882
O75140-1	DEPDC5	n.m.	DEPDC5:n.m.	112.055	108.778	118.238	116.897	118.141	117.917	113.893	123.101	-0.05332	0.423505
Q9H4B6	SAV1	S56	SAV1:S56	320.132	293.517	333.958	272.451	320.788	267.895	246.216	219.393	0.22026	0.113118
Q9Y6A5	TACC3	S25	TACC3:S25	125.492	117.813	118.16	113.979	58.7527	70.4874	59.9073	68.1389	0.889523	2.26995e-06
Q13371	PDCL	S296	PDCL:S296	118.314	121.162	125.418	122.153	114.143	126.623	110.396	132.305	0.0142622	0.877818
Q96G74	OTUD5	S452	OTUD5:S452	304.17	314.032	319.728	308.312	319.229	300.769	309.992	320.181	-0.0043352	0.941285
Q9NZL9	MAT2B	S282	MAT2B:S282	59.2167	54.7177	61.7736	66.8167	62.736	66.8825	67.0386	70.3537	-0.141333	0.142907
P31323	PRKAR2B	S114	PRKAR2B:S114	172.502	188.964	163.498	151.695	226.128	164.65	211.83	183.489	-0.209996	0.110404
P31323	PRKAR2B	S114	PRKAR2B:S114	172.502	188.964	163.498	151.695	226.128	164.65	211.83	183.489	-0.209996	0.110404
Q86Y91; Q86Y91-6	NA	S682	NA:S682	60.3285	56.6264	54.2432	52.7698	99.7565	71.2563	88.4261	81.1134	-0.595593	0.000556112
Q7L2J0	MEPCE	S175	MEPCE:S175	146.865	145.358	151.423	159.161	195.208	185.243	208.745	199.113	-0.386646	0.000135484
Q9UQ35	SRRM2	S954	SRRM2:S954	324.477	336.704	305.311	334.441	373.963	406.566	388.414	376.778	-0.249017	0.00124072
O60333	KIF1B	S1659	KIF1B:S1659	138.016	141.466	144.466	157.775	140.525	156.452	158.861	154.286	-0.0690092	0.371856
O95758-1	PTBP3	S25	PTBP3:S25	196.567	193.653	182.858	170.088	227.05	186.857	205.581	188.808	-0.119018	0.198606
Q63HR2	TNS2	S811	TNS2:S811	85.515	88.3882	82.8068	89.3352	74.3966	76.4828	84.362	93.7685	0.0782355	0.434251
O75190	DNAJB6	S277	DNAJB6:S277	378.086	386.103	393.65	398.561	378.44	361.981	380.138	423.07	0.0140044	0.843882
Q2NKX8	ERCC6L	S984	ERCC6L:S984	386.364	366.077	379.696	394.84	449.103	454.861	428.152	515.65	-0.272191	0.0025862
P23497	SP100	S18	SP100:S18	154.611	158.424	158.431	152.609	134.718	143.343	147.887	151.003	0.11441	0.0829637
P41440	SLC19A1	S583	SLC19A1:S583	291.072	276.774	432.589	259.19	299.323	298.048	294.128	290.506	0.0612064	0.730518
Q7L9B9	EEPD1	S31	EEPD1:S31	157.826	157.928	164.692	155.724	148.076	149.104	159.308	171.901	0.0200784	0.798746
Q96JQ2	CLMN	S449	CLMN:S449	45.0761	42.0258	44.4317	46.5701	35.5002	39.3011	35.5591	38.1815	0.262287	0.0119537
O14965	AURKA	n.m.	AURKA:n.m.	102.497	89.5511	102.906	95.0746	69.2367	69.2225	70.4383	68.6105	0.488742	7.19717e-05
Q6P5Z2	PKN3	T718	PKN3:T718	57.9171	46.5552	54.4803	44.9666	71.0903	65.1543	56.4875	59.1235	-0.306915	0.030629
Q16513	PKN2	T816	PKN2:T816	123.662	131.216	130.74	113.565	131.105	110.861	124.188	142.518	-0.0236452	0.834498
Q16513	PKN2	T816	PKN2:T816	123.662	131.216	130.74	113.565	131.105	110.861	124.188	142.518	-0.0236452	0.834498
Q2NKX8	ERCC6L	S980	ERCC6L:S980;S984	145.684	166.182	149.924	170.812	148.579	160.195	125.225	148.954	0.12045	0.252007
Q2NKX8	ERCC6L	S984	ERCC6L:S980;S984	145.684	166.182	149.924	170.812	148.579	160.195	125.225	148.954	0.12045	0.252007
Q08999	RBL2	S413	RBL2:S413;T417	137.775	136.714	149.57	126.225	128.273	155.586	130.253	139.887	-0.00805197	0.941682
Q08999	RBL2	T417	RBL2:S413;T417	137.775	136.714	149.57	126.225	128.273	155.586	130.253	139.887	-0.00805197	0.941682
B2RTY4	MYO9A	S1610	MYO9A:S1610	98.2152	94.0549	87.246	90.8392	70.7274	67.3929	66.7408	68.2922	0.438174	0.00011242
Q8ND76	CCNY	n.m.	CCNY:n.m.	93.1674	81.3885	90.1855	76.0467	98.3291	73.217	84.9724	78.8541	0.0271133	0.844847
Q9NR82-2	KCNQ5	S411	KCNQ5:S411	144.956	136.351	153.188	129.637	106.669	129.306	108.517	123.104	0.272751	0.0143539
Q9ULD9	ZNF608	n.m.	ZNF608:n.m.	733.215	716.679	686.46	629.862	461.402	448.245	426.342	417.153	0.656718	2.55512e-06
P56962	STX17	n.m.	STX17:n.m.	126.197	116.704	109.149	110.128	130.802	124.029	120.159	123.664	-0.111353	0.15068
Q5T3I0	GPATCH4	S139	GPATCH4:S139	269.879	264.96	240.183	225.093	305.716	289.875	299.322	272.922	-0.226267	0.0143147
Q5T3I0	GPATCH4	S130	GPATCH4:S130;S139	342.83	348.25	341.367	325.173	428.381	412.143	381.45	361.489	-0.219334	0.00797901
Q5T3I0	GPATCH4	S139	GPATCH4:S130;S139	342.83	348.25	341.367	325.173	428.381	412.143	381.45	361.489	-0.219334	0.00797901
Q96BY7	ATG2B	S255	ATG2B:S255;S/T	228.635	227.326	212.15	223.865	229.633	257.132	237.791	236.059	-0.106287	0.0972704
Q96BY7	ATG2B	S/T	ATG2B:S255;S/T	228.635	227.326	212.15	223.865	229.633	257.132	237.791	236.059	-0.106287	0.0972704
O15042-2	U2SURP	T918	U2SURP:T918	145.568	129.445	134.217	137.451	159.281	135.147	144.674	139.016	-0.0791641	0.329456
Q02952	AKAP12	S483	AKAP12:S483	417.673	396.709	397.038	383.21	426.945	457.387	412.391	411.777	-0.0988685	0.104108
Q9UBU7	DBF4	S465	DBF4:S465;S470	268.403	257.861	250.093	239.043	349.385	306.818	312.929	303.878	-0.325199	0.000776932
Q9UBU7	DBF4	S470	DBF4:S465;S470	268.403	257.861	250.093	239.043	349.385	306.818	312.929	303.878	-0.325199	0.000776932
O43148	RNMT	T77	RNMT:T77	218.858	226.279	215.669	210.014	148.147	138.39	130.663	137.191	0.652399	1.69059e-06
Q70E73	RAPH1	S845	RAPH1:S845	240.036	232.962	243.293	228.18	220.65	227.5	233.325	235.253	0.0430072	0.437453
Q70E73	RAPH1	S845	RAPH1:S845;S853	230.626	211.064	246.268	220.805	188.011	184.588	178.688	198.395	0.276325	0.00242462
Q70E73	RAPH1	S853	RAPH1:S845;S853	230.626	211.064	246.268	220.805	188.011	184.588	178.688	198.395	0.276325	0.00242462
Q9P275	USP36	n.m.	USP36:n.m.	227.277	239.484	230.354	225.68	195.878	210.53	219.1	229.572	0.112	0.112407
Q7Z3K6	MIER3	S156	MIER3:S156;T163	245.488	258.88	245.892	250.025	235.435	268.298	259.793	295.11	-0.0774342	0.345395
Q7Z3K6	MIER3	T163	MIER3:S156;T163	245.488	258.88	245.892	250.025	235.435	268.298	259.793	295.11	-0.0774342	0.345395
Q9UIG0	BAZ1B	S158	BAZ1B:S158;S	465.38	468.562	460.582	439.837	514.185	487.018	500.715	468.88	-0.103099	0.0628318
Q9UIG0	BAZ1B	S	BAZ1B:S158;S	465.38	468.562	460.582	439.837	514.185	487.018	500.715	468.88	-0.103099	0.0628318
Q14160-3; Q14160	NA	S1306	NA:S1306;S1309	4013.29	4047.29	4040.79	3944.58	4465.11	4247.33	4569.39	4237.13	-0.126022	0.0108411
Q14160-3; Q14160	NA	S1309	NA:S1306;S1309	4013.29	4047.29	4040.79	3944.58	4465.11	4247.33	4569.39	4237.13	-0.126022	0.0108411
Q92609	TBC1D5	S776	TBC1D5:S776	269.715	272.772	272.79	255.554	322.217	307.742	299.647	290.496	-0.187744	0.00625388
Q9UPR0	PLCL2	T584	PLCL2:T584	251.826	249.722	242.542	247.362	283.135	286.868	259.057	272.042	-0.150344	0.0170743
Q9ULD2-2	MTUS1	S663	MTUS1:S663	364.552	350.749	358.089	335.621	261.534	264.717	285.884	273.518	0.3763	5.238e-05
Q9P227	ARHGAP23	S598	ARHGAP23:S598	171.102	181.565	174.632	172.634	154.271	196.46	162.556	189.559	0.00102094	0.992753
Q9NQS7	INCENP	S481	INCENP:S481	215.192	195.707	204.659	191.991	218.489	200.758	213.439	183.244	-0.0130084	0.885899
Q14153	FAM53B	S268	FAM53B:S268	469.346	538.969	477.202	478.737	413.181	438.474	394.268	442.001	0.21805	0.00819442
Q9UBZ9	REV1	S1108	REV1:S1108	387.467	332.904	417.8	375.576	381.097	399.601	336.599	361.107	0.0322304	0.747219
Q8TEU7	RAPGEF6	S1494	RAPGEF6:S1494	301.912	323.558	316.662	337.855	148.139	184.328	216.605	242.522	0.716272	0.000812383
Q13111	CHAF1A	S873	CHAF1A:S873	116.604	127.986	136.729	136.471	76.9871	77.5273	96.4195	88.7797	0.611588	0.00016553
Q92667	AKAP1	S151	AKAP1:S151	805.933	806.004	876.273	691.535	440.596	509.759	502.281	514.612	0.690345	2.06494e-05
Q9BW71	HIRIP3	T84	HIRIP3:T84;S87	1544.18	1567.69	1556.2	1553.81	1684.76	1685.17	1747.65	1656.18	-0.122346	0.00706759
Q9BW71	HIRIP3	S87	HIRIP3:T84;S87	1544.18	1567.69	1556.2	1553.81	1684.76	1685.17	1747.65	1656.18	-0.122346	0.00706759
O75179	ANKRD17	S2067	ANKRD17:S2067	403.644	400.733	403.322	399.278	400.077	438.252	409.32	416.895	-0.0499754	0.319007
Q8IWF6	DENND6A	S127	DENND6A:S127	54.771	58.007	57.2895	51.8263	56.5379	60.4285	60.4955	62.4145	-0.11289	0.180997
Q06210	GFPT1	S261	GFPT1:S261	4202.2	4147.81	4161.33	4056.45	4068.12	4087.12	3724.02	3956.5	0.0660557	0.157273
Q06210	GFPT1	S261	GFPT1:S261	4202.2	4147.81	4161.33	4056.45	4068.12	4087.12	3724.02	3956.5	0.0660557	0.157273
Q08AD1	CAMSAP2	S673	CAMSAP2:S673	162.232	180.144	180.583	178.216	119.258	153.848	121.413	146.942	0.380683	0.00421181
P57740	NUP107	n.m.	NUP107:n.m.	400.705	404.948	390.537	404.26	396.018	347.544	497.99	515.295	-0.115814	0.407878
P49368	CCT3	n.m.	CCT3:n.m.	105.711	103.921	105.624	100.75	124.844	119.284	120.925	129.674	-0.249553	0.00198013
Q5QJE6	DNTTIP2	S117	DNTTIP2:S117	1124.96	1088.27	1112.28	1135.12	915.527	939.731	909.241	933.232	0.270559	4.26989e-05
Q9H147	DNTTIP1	S161	DNTTIP1:S161	936.615	855.251	878.291	846.867	968.701	850.487	846.819	828.038	0.0111368	0.886398
Q99873	PRMT1	S121	PRMT1:S121	414.375	337.699	436.279	407.574	372.705	361.313	353.904	351.715	0.142484	0.123338
P62070	RRAS2	S186	RRAS2:S186	3801.35	3726.2	3577.11	3679.67	3983.35	4171.28	3582.06	3785.19	-0.0682599	0.25481
P62070	RRAS2	S186	RRAS2:S186	3801.35	3726.2	3577.11	3679.67	3983.35	4171.28	3582.06	3785.19	-0.0682599	0.25481
Q13310-3; P11940	NA	S342	NA:S342	62.2499	63.3396	67.0171	59.6481	68.2239	58.289	66.9102	60.2421	-0.00607873	0.956195
O75037	KIF21B	S1149	KIF21B:S1149	103.6	105.881	96.0021	98.8752	98.9572	96.9682	103.717	105.197	-0.00197957	0.981065
O14936-4	CASK	S577	CASK:S577	1084.21	1001.49	996.798	1017	1233.83	1216.18	1139.51	1121.81	-0.20032	0.00340086
Q13555-11	CAMK2G	S394	CAMK2G:S394	163.746	160.314	162.874	166.648	165.146	167.406	153.873	162.183	0.0116147	0.857118
Q86T82	USP37	S650	USP37:S650	118.346	123.028	114.045	119.011	128.275	146.093	119.659	133.704	-0.150348	0.0796014
P27816-4	MAP4	T28	MAP4:T28	120.467	124.463	128.364	125.185	98.6199	93.3	105.931	109.794	0.292708	0.00255344
P27987	ITPKB	S204	ITPKB:S204	107.776	122.318	114.913	121.972	115.834	124.666	122.076	119.215	-0.0464294	0.534765
Q9NZJ4	SACS	S2511	SACS:S2511	319.262	296.148	311.491	293.83	307.634	295.201	274.973	316.793	0.0323728	0.647368
O60303	KATNIP	S660	KATNIP:S660	757.618	779.265	786.087	782.554	876.412	902.156	878.097	830.22	-0.1666	0.00324849
Q6PL18	ATAD2	S1243	ATAD2:S1243;S1255	107.172	105.454	109.048	112.952	98.7488	99.0235	106.981	103.072	0.0921334	0.170642
Q6PL18	ATAD2	S1255	ATAD2:S1243;S1255	107.172	105.454	109.048	112.952	98.7488	99.0235	106.981	103.072	0.0921334	0.170642
Q69YH5	CDCA2	S198	CDCA2:S198	278.851	275.577	285.536	261.98	176.929	191.084	175.435	187.07	0.593297	2.04214e-06
Q8IUC4	RHPN2	S654	RHPN2:S654	102.387	117.194	123.943	124.609	102.565	100.579	106.752	130.768	0.0909728	0.454697
Q14680	MELK	S336	MELK:S336	110.817	107.79	109.336	102.728	106.639	106.82	97.7405	121.865	-0.00406399	0.969262
Q8IUG5	MYO18B	n.m.	MYO18B:n.m.	342.721	363.096	371.841	401.796	276.444	360.592	316.392	367.702	0.170233	0.133934
O60216	RAD21	n.m.	RAD21:n.m.	26.8842	30.2219	28.8391	28.8345	24.6993	27.7341	25.343	30.3227	0.0900142	0.449174
P14618-2; P14618	NA	S55	NA:S55	280.503	259.466	252.621	262.006	168.794	174.685	201.029	177.061	0.549615	2.78017e-05
Q9NQZ2	UTP3	S365	UTP3:S365	505.107	483.638	485.006	464.402	556.177	571.372	541.839	546.034	-0.193234	0.00199633
Q9NVR5	DNAAF2	T703	DNAAF2:T703	269.587	255.243	259.041	227.649	276.777	248.688	259.622	248.855	-0.0330404	0.684357
Q9NQZ2	UTP3	S365	UTP3:S365;S368	1228.16	1187.71	1189.97	1167.19	1457.55	1410.31	1301.29	1314.26	-0.198779	0.00304295
Q9NQZ2	UTP3	S368	UTP3:S365;S368	1228.16	1187.71	1189.97	1167.19	1457.55	1410.31	1301.29	1314.26	-0.198779	0.00304295
Q13796	SHROOM2	S974	SHROOM2:S974	333.176	344.349	338.308	325.676	269.318	316.761	312.987	306.445	0.156875	0.0362769
Q9HAN9	NMNAT1	S117	NMNAT1:S117	537.765	501.094	519.361	524.759	548.719	528.997	515.885	511.869	-0.0154238	0.773598
Q9P0K7-4	RAI14	n.m.	RAI14:n.m.	1909.2	1773.96	1876.15	1719.43	1978.26	1839.37	1865.52	1753.55	-0.0309137	0.620111
Q9Y4K4	MAP4K5	S434	MAP4K5:S434	138.842	96.5537	131.176	78.7332	281.186	95.4139	126.753	91.1562	-0.290707	0.490287
Q8N3X1	FNBP4	S116	FNBP4:S116	1483.72	1489.79	1428.57	1413.61	1752.94	1690.58	1678.52	1616.29	-0.212217	0.000685904
Q09666	AHNAK	S115	AHNAK:S115	1084.83	1039.6	1087.58	1079.35	1317.73	1209.89	1418.41	1301.09	-0.28804	0.000504044
O15231-7	ZNF185	S272	ZNF185:S272	209.267	216.345	196.292	221.18	207.526	212.568	235.427	224.439	-0.0614815	0.395715
Q9NRY4	ARHGAP35	S975	ARHGAP35:S975	126.836	136.679	129.566	122.35	138.727	142.284	130.476	138.119	-0.0930668	0.173173
Q9NRY4	ARHGAP35	S975	ARHGAP35:S975;S985	39.0797	42.0553	40.3085	39.5011	43.43	52.7347	45.7547	44.2136	-0.206042	0.0538954
Q9NRY4	ARHGAP35	S985	ARHGAP35:S975;S985	39.0797	42.0553	40.3085	39.5011	43.43	52.7347	45.7547	44.2136	-0.206042	0.0538954
Q9C0D7	ZC3H12C	S469	ZC3H12C:S469	217.642	228.59	208.519	223.332	174.315	197.893	195.469	204.336	0.187447	0.0203764
Q86U86	PBRM1	S948	PBRM1:S948	262.485	260.994	248.276	250.461	281.918	244.43	272.294	271.925	-0.0650702	0.325542
Q96FS4	SIPA1	n.m.	SIPA1:n.m.	449.584	442.531	443.527	410.407	497.535	472.993	476.098	465.991	-0.131932	0.0243652
Q9Y2I1-4	NISCH	n.m.	NISCH:n.m.	180.082	164.97	179.72	173.358	159.722	146.855	162.343	166.683	0.136067	0.0615885
O94827	PLEKHG5	n.m.	PLEKHG5:n.m.	63.8568	67.8921	56.5961	58.1803	56.9876	58.7906	54.1292	67.0831	0.0576821	0.617213
Q96FS4	SIPA1	S817	SIPA1:S817	900.382	888.668	852.973	854.58	771.273	788.424	820.222	766.872	0.152171	0.00624325
Q15154	PCM1	S588	PCM1:S588	160.906	156.492	179.71	184.397	107.002	130.066	106.828	136.895	0.508886	0.00111312
Q9Y2U8	LEMD3	S261	LEMD3:S261	274.1	270.129	283.658	263.09	352.071	351.712	352.372	304.754	-0.316736	0.000795832
Q6ZRS2	SRCAP	S274	SRCAP:S274	162.355	157.385	154.857	153.841	157.601	136.214	159.033	166.872	0.0239037	0.785964
Q9HB21-2	PLEKHA1	S308	PLEKHA1:S308	272.888	225.98	268.227	218.532	321.335	236.083	256.834	247.719	-0.104277	0.437968
Q9UGU0	TCF20	S1792	TCF20:S1792	157.998	187.594	171.387	164.539	179.27	168.931	235.935	259.018	-0.286702	0.0856587
Q7Z3C6	ATG9A	S761	ATG9A:S761	25.7625	20.8814	19.7654	17.8719	30.3159	25.6457	24.9038	21.7677	-0.287294	0.106591
Q7Z3C6	ATG9A	S761	ATG9A:S761	25.7625	20.8814	19.7654	17.8719	30.3159	25.6457	24.9038	21.7677	-0.287294	0.106591
P47712	PLA2G4A	S724	PLA2G4A:S724	273.806	260.523	258.035	257.16	210.752	197.599	189.925	186.41	0.420693	4.75114e-05
P83436	COG7	S506	COG7:S506	129.429	132.295	137.049	148.295	151.241	166.595	145.741	137.808	-0.135043	0.128016
Q6ZV89	SH2D5	S231	SH2D5:S231	266.701	247.606	268.626	249.409	237.323	264.488	222.856	247.631	0.0882577	0.238425
Q92499	DDX1	S632	DDX1:S632	62.1382	56.6115	67.1218	51.4376	52.6454	51.7445	61.8811	60.395	0.063634	0.624612
Q9BYX2	TBC1D2	S920	TBC1D2:S920	143.996	155.477	146.152	134.436	127.004	154.648	134.655	134.198	0.0774058	0.390869
Q4VCS5	AMOT	n.m.	AMOT:n.m.	175.95	175	182.541	153.51	144.891	151.065	153.137	158.296	0.17537	0.0352373
P27448	MARK3	T507	MARK3:T507	120.084	107.669	99.7154	101.04	74.1887	90.503	76.4937	88.6538	0.379121	0.00414733
O14936-6	CASK	S582	CASK:S582;S/T	31.2977	33.6119	31.3825	23.384	37.0615	34.0739	37.3907	45.7327	-0.370997	0.0364846
O14936-6	CASK	S/T	CASK:S582;S/T	31.2977	33.6119	31.3825	23.384	37.0615	34.0739	37.3907	45.7327	-0.370997	0.0364846
Q96FS4	SIPA1	S817	SIPA1:S817;T	80.6539	75.1033	78.3867	75.1523	78.1835	70.2055	84.7273	80.0129	-0.0151153	0.877065
Q96FS4	SIPA1	T	SIPA1:S817;T	80.6539	75.1033	78.3867	75.1523	78.1835	70.2055	84.7273	80.0129	-0.0151153	0.877065
O60343-2	TBC1D4	T689	TBC1D4:T689;S691	163.924	180.513	169.442	152.964	134.473	132.204	130.216	125.764	0.349351	0.000554691
O60343-2	TBC1D4	S691	TBC1D4:T689;S691	163.924	180.513	169.442	152.964	134.473	132.204	130.216	125.764	0.349351	0.000554691
Q9UIG0	BAZ1B	S158	BAZ1B:S158	279.234	292.422	262.77	332.417	258.102	348.843	298.139	316.238	-0.0627997	0.617213
Q9UIG0	BAZ1B	S158	BAZ1B:S158	279.234	292.422	262.77	332.417	258.102	348.843	298.139	316.238	-0.0627997	0.617213
Q9UIG0	BAZ1B	S158	BAZ1B:S158	279.234	292.422	262.77	332.417	258.102	348.843	298.139	316.238	-0.0627997	0.617213
Q14814	MEF2D	S98	MEF2D:S98;S110	222.804	206.607	244.68	191.792	237.914	239.523	236.821	234.429	-0.137611	0.1203
Q14814	MEF2D	S110	MEF2D:S98;S110	222.804	206.607	244.68	191.792	237.914	239.523	236.821	234.429	-0.137611	0.1203
Q5TGY3	AHDC1	S1399	AHDC1:S1399;S1403	972.177	907.908	945.529	830.104	925.119	795.258	900.55	753.081	0.118377	0.200472
Q5TGY3	AHDC1	S1403	AHDC1:S1399;S1403	972.177	907.908	945.529	830.104	925.119	795.258	900.55	753.081	0.118377	0.200472
Q99767	APBA2	S480	APBA2:S480	406.448	328.771	372.965	259.312	721.165	320.303	462.992	352.958	-0.386593	0.187664
P30622-2	CLIP1	n.m.	CLIP1:n.m.	284.928	271.015	279.615	271.453	257.894	254.958	236.294	243.71	0.157582	0.0128633
P46013; P46013-2	NA	S2466	NA:S2466	868.88	845.057	771.404	834.51	554.481	622.254	535.42	591.3	0.528354	1.68058e-05
P46013; P46013-2	NA	S1983	NA:S1983	518.264	523.272	490.148	533.88	458.456	487.346	448.763	456.587	0.158102	0.0105263
Q9HCE3	ZNF532	S294	ZNF532:S294;S	1151.3	1131.63	1114.79	1100.42	1363.45	1283.03	1298.76	1161.15	-0.180754	0.00970433
Q9HCE3	ZNF532	S	ZNF532:S294;S	1151.3	1131.63	1114.79	1100.42	1363.45	1283.03	1298.76	1161.15	-0.180754	0.00970433
B2RTY4	MYO9A	S1230	MYO9A:S1230	578.606	615.106	554.09	647.544	407	442.917	412.639	433.7	0.496218	2.26584e-05
Q9UIG0	BAZ1B	n.m.	BAZ1B:n.m.	301.334	292.672	296.981	275.268	306.349	283.03	316.088	283.976	-0.0275918	0.689203
Q92598	HSPH1	S809	HSPH1:S809	2248.06	2289.31	2273.45	2349.23	2312.2	2360.22	2274.21	2347.93	-0.021069	0.599032
P46013; P46013-2	NA	S1983	NA:S1983;T1991	332.366	318.935	343.255	344.935	98.846	126.461	119.339	132.132	1.49816	1.00884e-07
P46013; P46013-2	NA	T1991	NA:S1983;T1991	332.366	318.935	343.255	344.935	98.846	126.461	119.339	132.132	1.49816	1.00884e-07
O75153	CLUH	T	CLUH:T	124.269	115.543	116.525	132.23	76.1388	63.5041	75.9617	82.1975	0.718363	3.97473e-05
Q9Y6N7	ROBO1	n.m.	ROBO1:n.m.	294.918	341.527	315.324	317.007	290.436	295.585	321.427	348.474	0.0165826	0.85988
Q92574	TSC1	S1100	TSC1:S1100	82.3324	73.859	77.8145	82.1962	86.8831	79.458	96.1248	84.5679	-0.132235	0.150088
P52701	MSH6	S200	MSH6:S200	132.242	128.351	120.624	101.952	184.54	145.125	135.471	130.111	-0.294311	0.055672
Q13671	RIN1	S351	RIN1:S351	214.033	202.042	236.229	220.787	173.373	195.384	200.769	205.084	0.173347	0.0513375
Q4LDG9	DNAL1	S56	DNAL1:S56	89.1845	106.009	96.6079	92.1022	74.8645	91.0219	88.6034	89.6236	0.159137	0.12632
O43719	HTATSF1	S481	HTATSF1:S481	396.991	419.139	384.353	478.694	411.749	481.77	410.586	474.989	-0.0844038	0.404582
Q6P0N0	MIS18BP1	T161	MIS18BP1:T161	138.7	157.237	155.329	139.474	119.411	139.138	134.231	137.649	0.155517	0.0815365
Q14103-3; Q14103-4	NA	T127	NA:T127	185.968	193.788	188.195	181.443	215.399	185.28	187.409	210.476	-0.0888221	0.24123
Q9ULD2-2	MTUS1	S1187	MTUS1:S1187;S1191	336.167	307.659	317.069	304.216	327.14	325.083	308.226	303.41	0.00110606	0.987703
Q9ULD2-2	MTUS1	S1191	MTUS1:S1187;S1191	336.167	307.659	317.069	304.216	327.14	325.083	308.226	303.41	0.00110606	0.987703
Q92625	ANKS1A	S647	ANKS1A:S647	1051.23	1091.17	1091.29	1015.41	944.328	912.157	1026.62	1041.27	0.116273	0.0745803
Q6PGQ7	BORA	S325	BORA:S325	102.592	109.501	99.6946	109.836	94.156	99.5398	99.514	107.45	0.0739214	0.341114
Q7LBC6	KDM3B	S289	KDM3B:S289	583.703	604.741	606.888	589.942	565.536	628.459	599.322	629.815	-0.0215349	0.709732
Q9BX63	BRIP1	S128	BRIP1:S128	112.816	97.133	93.2322	103.137	93.6113	102.59	94.0197	99.829	0.0563145	0.533302
P08670	VIM	S339	VIM:S339	141.867	127.585	144.69	126.674	179.928	128.388	156.832	134.208	-0.137886	0.289746
P08670	VIM	S325	VIM:S325	521.309	525.463	520.845	507.479	605.069	553.627	569.966	568.196	-0.145837	0.00936579
O75131	CPNE3	S14	CPNE3:S14	152.846	154.808	153.026	147.23	123.21	123.918	124.445	130.504	0.276076	0.00055439
Q3T8J9	GON4L	S206	GON4L:S206	107.478	102.419	93.6179	77.2476	120.874	87.0936	99.7516	80.4231	-0.0213235	0.912668
Q5UIP0	RIF1	S1688	RIF1:S1688	500.266	489.95	472.752	491.335	434.296	437.718	446.062	445.141	0.148233	0.00542419
Q9BYG5	PARD6B	S11	PARD6B:S11	482.069	525.882	522.552	525.01	484.921	468.292	519.554	593.184	-0.002253	0.982852
O94804	STK10	T952	STK10:T952	1100.01	1134.99	1173.98	1146.79	1035.15	1100.24	968.381	1034.53	0.139735	0.020603
O43236-5	SEPTIN4	S178	SEPTIN4:S178	180.701	184.489	174.568	154.565	174.848	170.495	155.145	158.411	0.0740073	0.387921
Q96HE9	PRR11	T165	PRR11:T165	176.592	166.795	171.179	175.478	156.451	166.5	168.881	155.2	0.0934801	0.134121
Q96L73	NSD1	n.m.	NSD1:n.m.	38.6292	36.9636	37.8171	32.9175	38.6498	32.1705	39.0653	34.5024	0.0212267	0.870595
Q96E09	FAM122A	S189	FAM122A:S189	266.687	296.598	282.387	286.523	290.29	289.035	288.015	329.792	-0.0791148	0.268526
P24821	TNC	S72	TNC:S72	361.199	331.257	343.859	337.25	339.35	328.148	327.824	350.902	0.0288165	0.616228
Q562F6	SGO2	S1181	SGO2:S1181	399.868	397.989	409.26	375.703	441.795	402.168	409.196	398.2	-0.0606497	0.306292
Q6R327	RICTOR	S1581	RICTOR:S1581	357.454	354.163	324.3	304.508	367.2	394.676	285.337	328.034	-0.0294428	0.822924
Q8IYD8	FANCM	S34	FANCM:S34	56.4786	56.9883	59.2401	64.7942	61.4523	71.2337	66.7582	69.8465	-0.181088	0.0623628
Q14980	NUMA1	S169	NUMA1:S169	2179.97	2087.86	2141.72	2065.04	2337.23	2189.73	2236.27	2115.55	-0.0666014	0.172404
O95503	CBX6	S280	CBX6:S280	152.715	151.625	146.478	157.205	161.535	169.017	145.538	159.126	-0.0614735	0.38818
Q9Y4K4	MAP4K5	S433	MAP4K5:S433	314.086	294.413	305.09	299.025	320.984	313.409	270.926	300.483	0.0106934	0.893004
O94880	PHF14	S59	PHF14:S59	134.492	136.37	135.022	128	143.424	153.267	151.844	156.743	-0.180737	0.0108411
Q71RC2	LARP4	n.m.	LARP4:n.m.	916.04	943.451	889.843	980.91	857.361	933.608	853.827	855.644	0.091839	0.110254
Q5UIP0	RIF1	S2144	RIF1:S2144	302.675	300.864	286.201	311.391	331.405	342.37	354.104	333.088	-0.180397	0.00523063
P82094	TMF1	T401	TMF1:T401	85.6024	78.2009	91.0339	92.1453	93.3668	96.7431	104.023	96.4521	-0.172639	0.0555154
Q7Z3T8	ZFYVE16	T848	ZFYVE16:T848	123.475	92.8978	113.804	79.5642	170.245	93.968	117.157	92.6649	-0.185429	0.463288
Q6P0Q8	MAST2	S92	MAST2:S92	84.603	84.3037	92.6063	77.4366	70.6743	85.8355	84.4373	92.2516	0.0285541	0.816227
O14867	BACH1	T181	BACH1:T181	104.899	107.139	101.288	105.451	67.553	71.9244	72.4796	68.0141	0.581334	6.30225e-06
Q6P4F7	ARHGAP11A	S787	ARHGAP11A:S787	322.002	269.821	287.79	242.347	314.406	259.908	244.719	240.821	0.0828588	0.526453
Q86X02	CDR2L	T157	CDR2L:T157	164.826	171.112	181.662	182.515	143.617	167.356	158.885	186.712	0.0978042	0.319663
Q13614	MTMR2	n.m.	MTMR2:n.m.	183.43	176.026	169.198	157.175	184.777	155.335	171.439	151.001	0.0521715	0.592817
Q07617	SPAG1	n.m.	SPAG1:n.m.	128.018	127.079	128.604	136.957	139.587	137.864	127.864	124.83	-0.0250647	0.73789
Q9Y613	FHOD1	S367	FHOD1:S367	333.747	364.412	353.324	337.207	250.014	270.665	310.021	368.097	0.226997	0.0886944
P35568	IRS1	S270	IRS1:S270	219.523	190.605	219.251	187.824	244.853	225.848	220.527	234.603	-0.182879	0.0381249
P35568	IRS1	S270	IRS1:S270	219.523	190.605	219.251	187.824	244.853	225.848	220.527	234.603	-0.182879	0.0381249
P35568	IRS1	S270	IRS1:S270	219.523	190.605	219.251	187.824	244.853	225.848	220.527	234.603	-0.182879	0.0381249
Q9C0C2	TNKS1BP1	S672	TNKS1BP1:S672	894.115	886.173	859.518	850.992	885.358	885.869	886.171	896.147	-0.0259882	0.537579
Q8WYQ5	DGCR8	S95	DGCR8:S95	674.204	691.31	692.286	677.095	646.676	662.205	666.247	664.362	0.0512238	0.213332
Q96N67-6	DOCK7	S2120	DOCK7:S2120	481.776	489.77	461.334	447.406	483.856	469.817	474.727	487.421	-0.0277707	0.60112
Q96KN7	RPGRIP1	S135	RPGRIP1:S135	67.6672	73.681	70.3204	68.563	56.7859	66.0274	53.9208	55.5729	0.274326	0.0118378
Q96P16	RPRD1A	S156	RPRD1A:S156	437.226	438.781	463.424	444.292	478.125	522.546	461.82	502.236	-0.13823	0.029359
Q9H792	PEAK1	S719	PEAK1:S719	214.225	186.217	188.212	186.402	219.653	244.791	188.225	178.566	-0.0921989	0.455086
Q9UKK3	PARP4	S1507	PARP4:S1507	49.119	47.7405	41.9989	44.63	47.6371	47.4193	53.4086	50.9693	-0.121101	0.219117
Q15464	SHB	S388	SHB:S388	64.0351	70.4121	67.3587	64.8538	57.7542	60.5287	64.8432	65.9472	0.0994825	0.246586
O60343-2	TBC1D4	S673	TBC1D4:S673	80.0472	90.3384	93.249	66.6917	108.06	77.758	97.8261	100.844	-0.22056	0.166416
Q5D1E8	ZC3H12A	S99	ZC3H12A:S99	106.451	99.6559	123.919	103.282	104.371	113.135	99.1334	109.694	0.0201288	0.851203
Q71RC2	LARP4	S597	LARP4:S597	916.925	846.075	852.669	782.908	1092.27	809.523	804.667	781.41	-0.0255944	0.853025
Q6ZN04	MEX3B	S437	MEX3B:S437	48.7519	44.0917	43.724	45.6188	42.8799	50.7904	44.6457	49.9297	-0.0448141	0.676579
Q96JY6	PDLIM2	S161	PDLIM2:S161	431.516	448.46	455.623	504.113	384.389	427.432	382.752	400.696	0.204701	0.0118214
A7MCY6	TBKBP1	S349	TBKBP1:S349	39.6012	46.6387	36.9119	44.014	37.8223	47.5397	33.6995	52.7882	-0.0230493	0.909782
Q9H2Y7	ZNF106	n.m.	ZNF106:n.m.	1079.52	1098.29	983.755	1014.34	1182.45	1096.62	1167.96	1114.98	-0.128319	0.0360612
Q7Z6J0	SH3RF1	n.m.	SH3RF1:n.m.	559.127	515.259	536.519	483.225	582.286	483.601	534.555	482.965	0.00974878	0.921451
Q08334	IL10RB	T317	IL10RB:T317	125.124	113.027	122.357	107.04	126.623	134.58	105.945	119.136	-0.0539139	0.616744
Q14C86	GAPVD1	S566	GAPVD1:S566;S569	207.417	196.24	206.528	185.12	201.892	199.654	191.909	191.712	0.0173779	0.801964
Q14C86	GAPVD1	S569	GAPVD1:S566;S569	207.417	196.24	206.528	185.12	201.892	199.654	191.909	191.712	0.0173779	0.801964
Q96JY6	PDLIM2	S161	PDLIM2:S161;S/Y	390.954	376.219	420.331	385.284	287.841	306.162	290.146	273.921	0.441479	3.01628e-05
Q96JY6	PDLIM2	S/Y	PDLIM2:S161;S/Y	390.954	376.219	420.331	385.284	287.841	306.162	290.146	273.921	0.441479	3.01628e-05
Q96JY6	PDLIM2	S161	PDLIM2:S161;S171	63.97	62.7475	71.7032	62.9265	63.9738	62.4851	59.8526	51.2847	0.140431	0.192666
Q96JY6	PDLIM2	S171	PDLIM2:S161;S171	63.97	62.7475	71.7032	62.9265	63.9738	62.4851	59.8526	51.2847	0.140431	0.192666
Q9Y6N7	ROBO1	T1441	ROBO1:T1441	25.4614	18.859	23.3238	23.2718	15.3212	20.2626	30.3757	23.5943	0.0570612	0.829239
Q00688	FKBP3	S152	FKBP3:S152	386.87	390.228	387.646	392.76	174.222	187.135	197.853	191.251	1.05491	2.19383e-08
Q12802	AKAP13	S650	AKAP13:S650	276.079	271.561	274.22	284.264	271.18	320.232	275.011	286.14	-0.0564157	0.42841
P78559	MAP1A	S909	MAP1A:S909	672.272	661.063	666.751	673.297	762.296	700.636	735.614	722.267	-0.127069	0.0139589
Q8NG27	PJA1	S265	PJA1:S265	71.8513	77.4632	75.6733	77.8002	70.7752	63.2518	82.8967	85.4855	0.0116848	0.932629
Q00688	FKBP3	n.m.	FKBP3:n.m.	416.377	429.379	433.146	414.81	254.359	255.93	241.556	255.473	0.749825	7.04211e-08
Q13601	KRR1	n.m.	KRR1:n.m.	42.9893	43.7845	45.3382	47.2313	42.22	47.9796	52.0014	49.9016	-0.0957783	0.355489
Q15022	SUZ12	S583	SUZ12:S583	535.206	573.967	545.565	554.694	526.845	598.172	607.351	612.898	-0.0839028	0.210614
Q9C0C2	TNKS1BP1	S1297	TNKS1BP1:S1297	1367.55	1352.83	1313.76	1308.71	1129.97	1199.37	1111.51	1122.52	0.227904	0.000398685
P18583-5; P18583-3	NA	S1556	NA:S1556	1442.89	1443.74	1397.47	1498.48	1611.72	1671.13	1597.19	1608.32	-0.166356	0.00210914
P49841	GSK3B	n.m.	GSK3B:n.m.	677.679	660.683	712.115	718.727	667.918	773.656	614.501	764.186	-0.0206472	0.836141
Q86T82	USP37	S628	USP37:S628	119.149	114.898	116.065	92.3353	116.142	107.912	121.496	130.714	-0.110012	0.340539
A6H8Y1	BDP1	n.m.	BDP1:n.m.	77.1198	85.9705	75.7405	80.0581	97.7241	83.9798	87.5489	86.6987	-0.15795	0.0777881
Q9ULL5	PRR12	T1561	PRR12:T1561;S1568	170.723	176.833	175.565	177.398	203.575	201.712	178.038	203.679	-0.165825	0.0256799
Q9ULL5	PRR12	S1568	PRR12:T1561;S1568	170.723	176.833	175.565	177.398	203.575	201.712	178.038	203.679	-0.165825	0.0256799
Q9UQ35	SRRM2	S778	SRRM2:S778	666.972	680.692	657.957	625.862	808.79	858.97	845.048	775.474	-0.321005	0.0001363
Q01433	AMPD2	S100	AMPD2:S100	68.0775	90.2111	76.7036	69.98	68.0282	58.4169	82.2262	90.3534	0.0397567	0.835869
Q53GL7	PARP10	S431	PARP10:S431	198.066	210.987	193.622	224.128	155.583	165.347	156.293	169.233	0.353561	0.000500023
Q9UQ35	SRRM2	S778	SRRM2:S778;S783	1098.23	1105.19	1066.04	1081.75	1326.07	1097.67	1329.19	1210.25	-0.185582	0.0220481
Q9UQ35	SRRM2	S783	SRRM2:S778;S783	1098.23	1105.19	1066.04	1081.75	1326.07	1097.67	1329.19	1210.25	-0.185582	0.0220481
A6H8Y1	BDP1	S2451	BDP1:S2451	350.461	372.207	366.899	364.352	431.527	404.068	406.855	396.312	-0.172281	0.00555894
Q5VVJ2	MYSM1	S340	MYSM1:S340	128.509	129.273	122.744	108.529	130.119	118.577	117.904	117.808	0.0115811	0.905253
Q76I76	SSH2	T779	SSH2:T779	143.197	139.203	136.594	131.579	120.689	117.145	101.768	115.405	0.277354	0.00397048
P68366	TUBA4A	S340	TUBA4A:S340	92.5721	98.4319	98.9566	97.3777	83.2521	75.7481	102.798	90.0881	0.147081	0.186058
Q5UIP0	RIF1	S1157	RIF1:S1157	244.797	236.086	272.041	262.385	226.462	221.414	209.881	227.876	0.195643	0.0128864
Q92618	ZNF516	S116	ZNF516:S116	189.87	168.658	167.807	169.722	200.695	190.954	199.439	191.397	-0.170415	0.0205058
Q96PU4	UHRF2	S667	UHRF2:S667	499.4	504.08	493.911	512.603	557.331	563.209	557.257	572.313	-0.162852	0.00217276
Q02543	RPL18A	S71	RPL18A:S71	891.681	905.342	937.511	866.882	824.377	747.527	885.041	886.494	0.110094	0.128277
P42695	NCAPD3	S1474	NCAPD3:S1474	60.7314	60.3423	55.342	50.9039	39.1512	40.488	42.7487	48.2479	0.414716	0.00303793
P42566	EPS15	T777	EPS15:T777	719.187	737.836	757.638	782.412	591.337	648.71	610.736	634.351	0.270431	0.000387715
P42695	NCAPD3	S1458	NCAPD3:S1458;S1474	168.871	173.325	177.056	149.78	91.4626	90.552	95.8937	85.7508	0.877662	9.8118e-07
P42695	NCAPD3	S1474	NCAPD3:S1458;S1474	168.871	173.325	177.056	149.78	91.4626	90.552	95.8937	85.7508	0.877662	9.8118e-07
Q86YR5	GPSM1	n.m.	GPSM1:n.m.	90.6548	98.3602	95.0634	97.6168	88.5422	78.8046	93.847	100.427	0.0828607	0.397717
Q9NUL3	STAU2	n.m.	STAU2:n.m.	822.07	754.671	723.775	765.906	890.33	892.125	849.503	802.719	-0.16382	0.0189881
Q6PL18	ATAD2	T1158	ATAD2:T1158	199.269	205.003	185.942	198.969	164.472	170.287	166.884	170.025	0.231838	0.0017951
Q16555	DPYSL2	T509	DPYSL2:T509	1316.38	1329.27	1355.27	1374.44	926.883	1007.7	951.375	1011.41	0.464665	2.5781e-06
Q9NUL3	STAU2	S486	STAU2:S486;S492	3436.66	3505.71	3355.51	3488.35	3781.35	4056.26	3622.88	3682.87	-0.134307	0.0166173
Q9NUL3	STAU2	S492	STAU2:S486;S492	3436.66	3505.71	3355.51	3488.35	3781.35	4056.26	3622.88	3682.87	-0.134307	0.0166173
Q6PL18	ATAD2	S1157	ATAD2:S1157;T1158	796.114	844.115	811.746	896.407	688.828	733.599	669.962	709.602	0.256343	0.00104492
Q6PL18	ATAD2	T1158	ATAD2:S1157;T1158	796.114	844.115	811.746	896.407	688.828	733.599	669.962	709.602	0.256343	0.00104492
Q9Y6M5	SLC30A1	n.m.	SLC30A1:n.m.	230.288	254.006	226.504	247.17	233.821	279.51	229.274	267.301	-0.0726229	0.430054
Q14692	BMS1	S552	BMS1:S552	729.379	731.143	744.228	739.497	567.106	546.557	561.372	542.969	0.408823	2.085e-06
Q15738	NSDHL	S106	NSDHL:S106	123.663	125.429	126.691	136.791	149.618	141.954	128.55	162.166	-0.179987	0.0616216
Q6P6C2	ALKBH5	S384	ALKBH5:S384	1073.24	1030.12	1075.38	1052.5	1026.92	1047.57	993.944	1033.79	0.0447262	0.292882
Q9ULH1	ASAP1	S746	ASAP1:S746	146.904	147.915	144.849	146.468	88.2718	100.242	97.6694	105.793	0.583509	1.56799e-05
Q9C0C2	TNKS1BP1	S712	TNKS1BP1:S712	1046.22	1008.58	1076.47	1022.74	918.922	868.684	899.977	872.234	0.222648	0.000472294
Q6P6C2	ALKBH5	S384	ALKBH5:S384;S/Y	665.333	666.756	695.975	720.496	423.859	466.78	447.817	497.313	0.583968	5.1496e-06
Q6P6C2	ALKBH5	S/Y	ALKBH5:S384;S/Y	665.333	666.756	695.975	720.496	423.859	466.78	447.817	497.313	0.583968	5.1496e-06
P52948	NUP98	T1022	NUP98:T1022;S1023	162.199	137.702	146.802	132.48	157.101	170.083	141.554	154.634	-0.107296	0.268266
P52948	NUP98	S1023	NUP98:T1022;S1023	162.199	137.702	146.802	132.48	157.101	170.083	141.554	154.634	-0.107296	0.268266
Q13111	CHAF1A	T722	CHAF1A:T722	44.4602	38.5495	38.3928	37.0233	22.9389	23.949	23.0379	20.8873	0.801026	2.65978e-05
O95817	BAG3	S386	BAG3:S386;S	2409.93	2595.26	2507.75	2645.47	2240.83	2544.01	2330.91	2502.6	0.0798327	0.19487
O95817	BAG3	S	BAG3:S386;S	2409.93	2595.26	2507.75	2645.47	2240.83	2544.01	2330.91	2502.6	0.0798327	0.19487
O95359	TACC2	n.m.	TACC2:n.m.	435.354	439.396	420.931	415.08	433.633	426.002	453.165	471.762	-0.0601868	0.281572
Q96N67-6	DOCK7	n.m.	DOCK7:n.m.	811.865	911.674	899.218	1017.93	843.683	982.625	1033.99	1114.14	-0.123837	0.266953
Q96QB1-1	DLC1	S205	DLC1:S205	170.718	151.728	161.018	140.08	197.273	175.847	199.765	163.557	-0.239011	0.0304318
Q96HC4	PDLIM5	n.m.	PDLIM5:n.m.	200.203	215.602	211.661	220.161	240.397	220.878	259.706	266.28	-0.217084	0.0156568
Q6PL18	ATAD2	S751	ATAD2:S751	422.429	396.282	394.711	384.293	538.596	498.704	540.286	497.163	-0.376647	6.41854e-05
Q96QC0	PPP1R10	S545	PPP1R10:S545	75.7669	75.007	77.8307	91.7994	76.2473	95.5164	99.097	94.5505	-0.187236	0.132527
Q6P1L5	FAM117B	S194	FAM117B:S194	140.643	156.269	132.416	133.871	132.866	150.126	121.665	143.974	0.0392802	0.708801
Q13418	ILK	S232	ILK:S232	264.452	272.024	263.403	295.9	218.488	300.515	277.959	299.353	0.00934928	0.947131
Q9H6U6	BCAS3	S838	BCAS3:S838	241.796	249.031	264.793	267.097	260.715	248.371	275.783	270.447	-0.0453766	0.494409
Q13425	SNTB2	S393	SNTB2:S393	118.444	111.783	109.839	110.567	114.78	122.275	101.485	107.326	0.0182387	0.842941
Q9NZT2	OGFR	S420	OGFR:S420	65.3329	62.1483	65.8945	72.707	59.5983	58.1269	67.7559	64.1445	0.0924073	0.334923
Q9GZY6	LAT2	S183	LAT2:S183	41.2192	42.8761	40.928	41.8014	50.042	50.443	50.4228	43.3161	-0.216663	0.0316521
Q9H3Q1	CDC42EP4	S322	CDC42EP4:S322	100.216	95.6158	95.364	89.9501	106.012	101.798	99.9839	98.0047	-0.0908711	0.199082
Q6PFW1	PPIP5K1	S1037	PPIP5K1:S1037	26.1129	20.4734	25.8603	21.8093	35.2982	24.6021	33.3142	26.0602	-0.330542	0.0732201
O15085	ARHGEF11	S1519	ARHGEF11:S1519	207.343	155.88	150.176	159.787	283.153	186.946	203.72	170.957	-0.312289	0.110373
Q9P270	SLAIN2	S147	SLAIN2:S147	821.166	822.136	815.987	829.237	293.238	310.33	312.39	308.398	1.42584	1.68338e-09
Q9H2Y7	ZNF106	S1302	ZNF106:S1302	207.199	190.214	195.377	197.937	241.718	208.897	234.574	212.635	-0.181146	0.0240924
Q8WWW8	GAB3	S371	GAB3:S371	38.6883	36.1921	35.4099	33.0492	32.2837	35.3746	34.67	39.235	0.0192467	0.876603
Q12986	NFX1	S50	NFX1:S50	269.195	283.346	270.185	266.085	250.443	270.315	273.499	272.612	0.0298848	0.615651
P52948	NUP98	S1023	NUP98:S1023	224.976	238.469	234.713	232.212	256.87	292.281	245.029	264.425	-0.183573	0.0198506
Q9Y613	FHOD1	S498	FHOD1:S498	107.214	123.486	152.842	136.918	82.5224	103.965	95.2268	157.583	0.27642	0.22776
Q9P2Q2	FRMD4A	S640	FRMD4A:S640	59.8718	58.092	67.0679	51.5954	61.9058	71.8317	68.2357	68.6566	-0.197884	0.0829651
Q7Z7L8	C11orf96	S399	C11orf96:S399	200.133	203.783	220.792	206.37	212.663	219.231	186.936	234.236	-0.0339035	0.713606
P51825-2	AFF1	S1099	AFF1:S1099	208.176	210.746	222.655	199.695	168.824	174.609	154.594	165.434	0.342886	0.000373291
O60285	NUAK1	S518	NUAK1:S518	50.725	50.6653	54.0433	54.5082	41.2468	39.3308	41.7469	42.2413	0.351005	0.00123712
Q6IA86	ELP2	n.m.	ELP2:n.m.	103.708	99.4164	96.001	91.6594	111.12	88.2428	91.8764	88.9436	0.0447876	0.681084
Q8ND82	ZNF280C	T540	ZNF280C:T540	186.049	173.556	194.341	191.769	189.315	187.671	184.32	205.209	-0.0398164	0.575262
Q6ZRS2	SRCAP	S2430	SRCAP:S2430;T	159.722	157.336	149.682	151.869	138.795	139.826	136.086	129.14	0.186023	0.00899957
Q6ZRS2	SRCAP	T	SRCAP:S2430;T	159.722	157.336	149.682	151.869	138.795	139.826	136.086	129.14	0.186023	0.00899957
Q6ZRS2	SRCAP	T2425	SRCAP:T2425;S2430	117.001	109.863	115.742	102.236	107.868	105.576	108.307	104.872	0.0584401	0.423677
Q6ZRS2	SRCAP	S2430	SRCAP:T2425;S2430	117.001	109.863	115.742	102.236	107.868	105.576	108.307	104.872	0.0584401	0.423677
Q9ULT8	HECTD1	S1384	HECTD1:S1384	215.165	193.781	222.724	165.449	265.412	194.705	200.309	163.698	-0.0353186	0.855456
Q9ULT8	HECTD1	S1387	HECTD1:S1387	281.032	273.691	262.857	247.385	247.422	253.468	228.346	238.439	0.137677	0.0538954
Q9UHV7	MED13	S890	MED13:S890	201.727	206.446	196.247	225.511	176.586	235.447	206.96	221.341	-0.0118398	0.923614
P46013; P46013-2	NA	T2203	NA:T2203;T2212	854.832	895.888	884.896	788.406	264.615	318.83	288.384	322.634	1.52221	2.48372e-08
P46013; P46013-2	NA	T2212	NA:T2203;T2212	854.832	895.888	884.896	788.406	264.615	318.83	288.384	322.634	1.52221	2.48372e-08
Q9Y6Q9	NCOA3	S728	NCOA3:S728	1301.77	1351.63	1305.51	1351.96	1237.6	1355.18	1292.92	1281.52	0.0400788	0.396109
Q13480-2	GAB1	S208	GAB1:S208	54.7094	44.0432	57.8059	43.2451	66.4296	53.7926	58.769	46.3879	-0.173394	0.295839
Q9C0D5	TANC1	S207	TANC1:S207;S214	165.658	163.939	177.098	155.877	105.631	105.084	113.439	106.59	0.62044	4.19168e-06
Q9C0D5	TANC1	S214	TANC1:S207;S214	165.658	163.939	177.098	155.877	105.631	105.084	113.439	106.59	0.62044	4.19168e-06
Q9UHR4	BAIAP2L1	S281	BAIAP2L1:S281	192.773	194.496	203.664	180.27	126.465	123.442	143.737	134.562	0.54718	2.99715e-05
P49841	GSK3B	S25	GSK3B:S25	223.11	215.591	233.574	243.739	176.48	195.568	200.571	215.784	0.218597	0.0184642
Q9BTC0	DIDO1	T1255	DIDO1:T1255;T1256	147.526	133.843	141.293	142.809	142.784	150.426	183.106	149.229	-0.139701	0.15647
Q9BTC0	DIDO1	T1256	DIDO1:T1255;T1256	147.526	133.843	141.293	142.809	142.784	150.426	183.106	149.229	-0.139701	0.15647
P07355	ANXA2	T	ANXA2:T	349.977	346.834	373.938	346.41	334.027	294.039	279.356	340.458	0.18781	0.0365893
P18621	RPL17	n.m.	RPL17:n.m.	453.401	441.597	466.447	439.977	466.247	494.65	493.671	502.119	-0.119106	0.0287498
Q96T23	RSF1	S570	RSF1:S570	532.818	493.373	449.78	386.461	532.637	459.24	448.934	416.792	-0.000592721	0.996997
O94916	NFAT5	S561	NFAT5:S561	510.514	468.205	438.049	425.138	415.334	460.231	346.973	392.417	0.193569	0.0832623
Q2NKX8	ERCC6L	S829	ERCC6L:S829	180.549	192.459	173.474	176.651	128.62	152.425	129.334	130.983	0.420219	0.000345118
Q6ICG6	KIAA0930	S279	KIAA0930:S279;T	62.9889	62.31	59.3013	56.4381	58.9022	72.2551	64.0715	66.0712	-0.113958	0.241008
Q6ICG6	KIAA0930	T	KIAA0930:S279;T	62.9889	62.31	59.3013	56.4381	58.9022	72.2551	64.0715	66.0712	-0.113958	0.241008
O15078	CEP290	T1470	CEP290:T1470;T1473	20.2233	22.309	21.2491	25.4978	22.1593	18.3436	22.8741	19.1008	0.11522	0.429776
O15078	CEP290	T1473	CEP290:T1470;T1473	20.2233	22.309	21.2491	25.4978	22.1593	18.3436	22.8741	19.1008	0.11522	0.429776
Q9UKL3	CASP8AP2	S168	CASP8AP2:S168	57.4277	55.9904	59.5791	60.229	49.7811	55.2676	55.9922	53.2622	0.122956	0.144685
P49792; Q99666	NA	S2462	NA:S2462	661.897	608.534	594.825	637.416	589.796	527.071	577.14	480.597	0.20617	0.0235694
P49792; Q99666	NA	S2462	NA:S2462;S/T	284.527	270.37	269.314	267.237	207.447	185.269	189.068	175.286	0.529983	1.71844e-05
P49792; Q99666	NA	S/T	NA:S2462;S/T	284.527	270.37	269.314	267.237	207.447	185.269	189.068	175.286	0.529983	1.71844e-05
Q9NVR2	INTS10	n.m.	INTS10:n.m.	151.797	164.784	165.056	161.564	193.899	196.865	184.56	189.428	-0.25012	0.00134407
Q13029	PRDM2	S876	PRDM2:S876	159.904	177.015	177.933	149.206	102.958	118.453	96.1572	112.317	0.628077	8.74072e-05
O94921	CDK14	S95	CDK14:S95	159.012	161.851	167.903	156.083	161.563	156.294	154.815	159.708	0.0278482	0.642054
Q9BU76	MMTAG2	S177	MMTAG2:S177	69.3525	82.8561	89.7845	85.2931	72.7052	71.524	76.7318	101.38	0.0303597	0.8569
Q3YEC7	RABL6	S492	RABL6:S492	164.973	147.345	179.651	156.438	182.667	159.342	171.872	194.436	-0.127438	0.194668
P28715	ERCC5	S526	ERCC5:S526	331.662	346.248	352.629	358.86	304.236	330.258	349.218	377.515	0.0334097	0.694689
Q14677-3; Q14677	NA	S227	NA:S227	165.214	192.9	185.742	194.674	157.107	201.273	192.396	228.717	-0.0679996	0.617019
Q96LT9	RNPC3	S108	RNPC3:S108	528.717	522.939	511.907	483.195	687.514	611.36	618.772	570.771	-0.279527	0.00211482
Q14677-3; Q14677	NA	S227	NA:S227;S	321.48	517.73	382.318	400.543	320.49	409.524	396.67	505.632	-0.0116486	0.959472
Q14677-3; Q14677	NA	S	NA:S227;S	321.48	517.73	382.318	400.543	320.49	409.524	396.67	505.632	-0.0116486	0.959472
Q5FBB7	SGO1	S507	SGO1:S507	67.4881	62.5418	64.5077	60.3627	63.6401	56.1285	57.1533	61.7547	0.0956316	0.274237
Q96N66	MBOAT7	S285	MBOAT7:S285	372.41	382.501	361.994	373.636	381.61	379.159	350.02	336.046	0.0447391	0.484352
Q92610	ZNF592	S460	ZNF592:S460	198.309	184.653	176.999	178.959	200.435	185.3	172.946	163.702	0.035391	0.698273
P28290	ITPRID2	S593	ITPRID2:S593	527.391	523.373	537.211	469.613	706.727	553.899	544.584	532.705	-0.176399	0.113568
Q2NKX8	ERCC6L	S820	ERCC6L:S820	400.095	389.572	407.289	397.531	392.148	406.076	390.947	393.704	0.0105308	0.833089
O94986	CEP152	S1461	CEP152:S1461	434.656	413.78	417.748	415.098	552.868	489.748	491.71	449.496	-0.235066	0.00665842
Q17R98	ZNF827	n.m.	ZNF827:n.m.	91.2915	80.5331	85.6857	75.4229	67.5097	74.062	64.9246	71.6391	0.257694	0.0153466
Q96LX8	ZNF597	S326	ZNF597:S326	187.978	181.136	171.483	179.912	199.104	192.268	191.903	188.467	-0.0995849	0.0948977
Q9Y6Y0	IVNS1ABP	S277	IVNS1ABP:S277	249.624	271.95	265.206	285.144	185.29	215.713	211.207	249.698	0.321042	0.00808712
Q99755	PIP5K1A	S475	PIP5K1A:S475	74.4821	73.1805	73.5838	68.0136	63.8553	101.637	74.6523	62.3716	-0.0369196	0.845731
Q14202	ZMYM3	n.m.	ZMYM3:n.m.	68.8888	73.6143	69.4054	76.6267	69.6267	75.2343	71.889	83.5693	-0.055656	0.55778
Q9HC52	CBX8	S265	CBX8:S265	99.669	96.3967	86.3288	87.0956	75.4694	68.9656	72.6532	70.6914	0.35856	0.00118224
Q9UJD0	RIMS3	n.m.	RIMS3:n.m.	335.326	333.673	356.404	340.217	344.805	345.715	331.031	347.324	-0.00366094	0.950429
Q8WY36	BBX	n.m.	BBX:n.m.	121.248	126.815	125.759	125.69	122.733	146.707	132.582	135.241	-0.102418	0.179887
P85037	FOXK1	S445	FOXK1:S445	2921.2	2860.1	2944.01	2812.49	3892.75	3596.08	3669.18	3444.82	-0.338712	4.68732e-05
P85037	FOXK1	S441	FOXK1:S441;S445	1186.07	1173.84	1189.4	1163.05	1381.07	1340.75	1328.67	1270.74	-0.174727	0.00176579
P85037	FOXK1	S445	FOXK1:S441;S445	1186.07	1173.84	1189.4	1163.05	1381.07	1340.75	1328.67	1270.74	-0.174727	0.00176579
Q92576	PHF3	S1642	PHF3:S1642	63.4289	66.9676	57.674	64.3699	48.4626	38.5735	43.8383	40.4198	0.562794	0.000325673
O00178	GTPBP1	S44	GTPBP1:S44;S47	278.441	304.474	303.462	296.209	290.814	298.606	305.624	306.236	-0.02323	0.693101
O00178	GTPBP1	S47	GTPBP1:S44;S47	278.441	304.474	303.462	296.209	290.814	298.606	305.624	306.236	-0.02323	0.693101
O14686	KMT2D	S1180	KMT2D:S1180	150.591	154.393	136.547	137.511	184.874	176.807	181.408	165.501	-0.292153	0.00205103
O14686	KMT2D	S1180	KMT2D:S1180;T1195	229.533	194.383	213.77	197.624	255.154	232.133	229.703	213.099	-0.155298	0.0874215
O14686	KMT2D	T1195	KMT2D:S1180;T1195	229.533	194.383	213.77	197.624	255.154	232.133	229.703	213.099	-0.155298	0.0874215
Q9H074	PAIP1	n.m.	PAIP1:n.m.	108.115	126.559	129.54	196.663	37.6904	59.3397	47.1498	60.8425	1.44092	0.000118291
Q13137	CALCOCO2	S445	CALCOCO2:S445	236.739	245.196	248.969	235.293	143.421	179.717	172.451	169.57	0.5434	7.16873e-05
Q8IWW6	ARHGAP12	S201	ARHGAP12:S201	76.3309	85.8702	83.2706	101.33	71.6793	108.407	92.3791	103.864	-0.107726	0.525598
Q14573	ITPR3	S2670	ITPR3:S2670	299.285	294.968	290.282	266.782	352.205	300.057	297.075	287.418	-0.100108	0.243346
Q8NCD3	HJURP	S448	HJURP:S448	55.9678	47.2927	60.4168	57.0624	37.4699	46.9578	50.8717	49.0699	0.263728	0.0731364
P04049	RAF1	S29	RAF1:S29	195.315	208.286	213.778	214.959	180.908	179.444	180.962	198.819	0.169654	0.0206792
Q9HCU4	CELSR2	S2648	CELSR2:S2648	120.252	137.928	136.986	139.331	106.711	111.93	111.141	130.562	0.217274	0.0345227
Q8TEW0	PARD3	S809	PARD3:S809	221.808	216.076	225.523	221.654	225.351	229.944	199.845	214.702	0.0269404	0.697204
Q9H074	PAIP1	S77	PAIP1:S77	27.5841	26.0763	22.8141	22.6124	19.5968	22.0869	20.5074	17.7076	0.309825	0.0350339
Q96AP0	ACD	S349	ACD:S349	551.981	545.693	550.185	502.647	567.201	535.119	567.247	550.988	-0.0468877	0.391413
Q8NCF5	NFATC2IP	S338	NFATC2IP:S338	95.1218	93.0286	96.116	96.6957	90.4059	86.3794	96.5812	99.4817	0.0331004	0.677824
P55199	ELL	S442	ELL:S442	357.969	365.99	361.508	350.949	416.034	391.83	407.952	369.884	-0.141369	0.0234095
Q16643	DBN1	S320	DBN1:S320	180.029	155.77	168.217	160.137	152.386	137.63	139.099	134.46	0.236368	0.00876463
O43314	PPIP5K2	S1074	PPIP5K2:S1074	50.3483	41.8897	46.0067	48.7869	49.4766	47.0724	53.612	46.3698	-0.0726235	0.494895
O95817	BAG3	S173	BAG3:S173	310.207	320.13	319.571	312.152	308.262	362.88	296.62	344.534	-0.0516599	0.527328
Q6IQ23	PLEKHA7	S536	PLEKHA7:S536	129.905	120.886	134.564	115.559	156.94	139.412	138.98	126.193	-0.163013	0.0961797
Q86VP3	PACS2	S453	PACS2:S453	276.222	312.131	271.35	292.961	242.995	318.471	294.287	316.281	-0.0179179	0.882429
Q5T5P2	KIAA1217	S1461	KIAA1217:S1461	303.611	324.313	322.8	310.316	331.837	335.028	319.231	344.942	-0.0779306	0.151785
Q16643	DBN1	S302	DBN1:S302	58.0746	49.4727	56.8003	57.1744	57.0669	56.3206	55.2074	47.8632	0.0339283	0.762457
Q9Y675	SNURF	S32	SNURF:S32	284.528	285.281	276.618	277.092	330.921	306.965	306.026	302.078	-0.14848	0.0144366
Q69YH5	CDCA2	S710	CDCA2:S710	275.5	279.411	263.275	257.253	290.55	271.241	255.737	259.13	-0.000626149	0.993439
Q9BYG4	PARD6G	S110	PARD6G:S110	689.928	746.862	768.979	701.889	740.056	646.28	797.117	931.435	-0.0881408	0.464746
Q96S66	CLCC1	S548	CLCC1:S548	385.977	378.818	370.263	350.275	256.59	302.998	298.573	296.39	0.365676	0.000470114
Q8N6T3	ARFGAP1	n.m.	ARFGAP1:n.m.	550.916	533.756	552.394	499.937	535.385	541.255	535.865	563.873	-0.0271676	0.630782
Q9NXH9	TRMT1	T642	TRMT1:T642	94.5021	92.3313	90.7878	95.504	87.1463	94.7499	84.9683	83.3293	0.0929785	0.210639
Q5VUA4	ZNF318	T161	ZNF318:T161	83.962	99.1163	86.3152	86.7301	75.619	92.8916	85.7616	82.833	0.080043	0.428385
P85037	FOXK1	T436	FOXK1:T436	300.622	297.935	285.28	291.159	337.144	341.271	350.447	303.8	-0.179867	0.0128578
Q96AP0	ACD	S339	ACD:S339;S/T	213.918	224.139	214.385	198.163	224.858	225.381	192.029	220.591	-0.0189328	0.829731
Q96AP0	ACD	S/T	ACD:S339;S/T	213.918	224.139	214.385	198.163	224.858	225.381	192.029	220.591	-0.0189328	0.829731
Q6ICG6	KIAA0930	S267	KIAA0930:S267;S279	214.911	225.666	202.382	215.386	228.207	243.832	225.507	224.2	-0.103066	0.107711
Q6ICG6	KIAA0930	S279	KIAA0930:S267;S279	214.911	225.666	202.382	215.386	228.207	243.832	225.507	224.2	-0.103066	0.107711
Q7Z569	BRAP	S52	BRAP:S52	121.134	125.255	122.676	124.154	62.2504	81.7506	74.5566	74.7003	0.756851	1.60093e-05
Q16656	NRF1	S136	NRF1:S136	99.9915	94.8245	107.854	110.629	116.194	106.593	116.192	109.901	-0.120833	0.142072
O14979	HNRNPDL	S300	HNRNPDL:S300	74.804	71.0294	72.6612	65.2219	77.387	73.4386	67.3287	57.0785	0.0513192	0.689654
Q7RTS6	OTOP2	T	OTOP2:T	74.3286	78.2534	80.0862	90.1078	66.1414	93.5474	86.3283	93.1746	-0.0614364	0.682325
Q96NU0	CNTNAP3B	T	CNTNAP3B:T	169.819	168.335	145.426	139.864	161.068	152.602	158.664	142.019	0.0175321	0.869067
Q86U38	NOP9	T	NOP9:T	285.696	254.275	255.73	241.192	258.987	247.177	242.241	233.379	0.0770322	0.301553
Q15758	SLC1A5	T	SLC1A5:T	557.957	546.531	492.913	535.247	589.878	618.663	497.511	538.887	-0.0705716	0.423434
Q9Y3M2	CBY1	T	CBY1:T	42.3255	55.7479	46.1202	49.6479	41.6016	49.3809	53.5869	55.495	-0.044313	0.770958
P23528	CFL1	T	CFL1:T	397.497	395.03	403.195	400.012	422.948	415.151	386.716	393.684	-0.0195004	0.722198
Q96QK1	VPS35	T	VPS35:T	214.983	237.8	201.217	223.284	210.55	246.513	232.002	237.94	-0.0797389	0.338255
P38435	GGCX	T	GGCX:T	748.52	694.49	667.519	695.734	543.338	613.024	479.187	441.986	0.443739	0.00188694
P48506	GCLC	T	GCLC:T	144.872	144.446	144.523	135.43	128.004	120.559	136.512	123.984	0.162265	0.02975
P10412	H1	T	H1:T	4525.73	4417.12	4277.12	4239.92	2958.05	2876.58	2720.57	2604.75	0.646969	5.38591e-07
P46976	GYG1	T	GYG1:T	288.988	299.769	268.268	266.317	285.993	296.696	267.378	281.228	-0.0109783	0.884539
P60468	SEC61B	T	SEC61B:T	2218.7	2542.18	1857.9	2008.13	2479.82	2070.6	2130.12	2149.08	-0.0399093	0.745472
Q96GM8	TOE1	T	TOE1:T	574.829	585.141	566.614	591.843	679.485	726.184	688.919	684.836	-0.261343	0.000155683
O14579	COPE	T	COPE:T	64.5422	68.8294	75.4524	70.8563	70.3237	63.0109	73.0407	73.6679	-0.0014042	0.989958
O15037	KHNYN	T	KHNYN:T	436.937	489.218	401.137	412.936	413.706	370.77	436.6	416.316	0.0861975	0.332958
Q9H3U1	UNC45A	T	UNC45A:T	575.45	556.806	543.597	558.157	458.053	473.79	476.633	471.975	0.24843	0.000187113
Q15287-2	RNPS1	T	RNPS1:T	1146.09	1269.17	1101.85	1207.49	1332.91	1339.49	1483.11	1362.12	-0.224552	0.00451846
O43684	BUB3	T	BUB3:T	365.86	379.866	349.386	391.619	353.635	347.964	354.957	341.641	0.0874328	0.125863
Q9Y5U4	INSIG2	T	INSIG2:T	389.914	410.104	385.083	395.779	301.755	338.77	306.958	329.162	0.309622	0.000328723
Q658P3	STEAP3	T	STEAP3:T	54.339	52.0632	42.7346	50.659	60.1112	49.365	56.0701	46.1015	-0.0811732	0.554611
Q8IY67-2	RAVER1	T	RAVER1:T	562.058	544.638	545.415	528.017	643.755	580.496	607.92	603.62	-0.15934	0.00865326
Q99733	NAP1L4	T	NAP1L4:T	469.045	423.005	418.964	414.118	381.678	351.021	330.285	311.79	0.329768	0.00190834
P11387	TOP1	T	TOP1:T	61.6968	76.1185	62.6826	80.2629	47.0746	56.2916	56.9848	63.0668	0.327729	0.0334593
Q9H0S4	DDX47	T	DDX47:T	191.814	170.826	175.588	188.995	198.265	199.33	177.791	206.72	-0.104419	0.180942
O14818	PSMA7	T	PSMA7:T	110.156	115.904	109.537	115.805	105.168	118.182	111.5	119.452	-0.00789975	0.92474
O14639-3; O14639	NA	S355	NA:S355	1770.42	1769.11	1770.13	1790.2	1808.76	1873.17	1701.96	1848.84	-0.0258035	0.588564
Q9H019	MTFR1L	S238	MTFR1L:S238	412.961	440.14	431.568	431.345	473.815	421.897	462.625	453.911	-0.0777663	0.177553
Q8NEY1	NAV1	S391	NAV1:S391	878.931	881.651	870.754	844.586	926.62	941.773	943.351	938.087	-0.109602	0.0146234
Q8IYL3	C1orf174	S189	C1orf174:S189	337.987	329.875	353.473	325.625	448.808	390.35	404.178	409.159	-0.293706	0.000733013
Q6WKZ4; Q7L804	NA	S156	NA:S156	4509.32	4553.36	4545.74	4317.89	4077.9	3784.91	3767.51	3946.76	0.203078	0.000906676
Q13136	PPFIA1	S1172	PPFIA1:S1172	523.518	548.557	542.479	503.554	411.843	382.512	419.367	451.132	0.349057	0.000317833
P27816	MAP4	S507	MAP4:S507	5551.36	5585.06	5500.59	5936.7	5867.67	6287.65	5970.65	6161.84	-0.105724	0.0341994
P27816	MAP4	S507	MAP4:S507;S510	5477.45	5717.35	5803.97	6051.04	5647.83	6398.42	6034.5	6318.58	-0.0812936	0.17301
P27816	MAP4	S510	MAP4:S507;S510	5477.45	5717.35	5803.97	6051.04	5647.83	6398.42	6034.5	6318.58	-0.0812936	0.17301
Q6ZVD8	PHLPP2	S1210	PHLPP2:S1210	316.812	288.535	317.783	272.459	325.3	286.432	293.183	314.02	-0.0290413	0.732392
Q9UKD2	MRTO4	S80	MRTO4:S80	434.416	459.031	473.449	474.527	465.17	443.883	442.292	440.634	0.0387122	0.473952
P49790	NUP153	n.m.	NUP153:n.m.	1326.7	1341.63	1423.34	1360.36	1336.08	1368.24	1435.61	1390.45	-0.0206101	0.676768
Q8N163	CCAR2	S678	CCAR2:S678	1200.36	1096.75	1113.04	1017.44	1392.61	1152.06	1297.27	1049.72	-0.137837	0.19617
Q8N163	CCAR2	S678	CCAR2:S678;S681	896.842	911.781	899.168	883.985	984.826	983.613	970.34	920.973	-0.103363	0.02975
Q8N163	CCAR2	S681	CCAR2:S678;S681	896.842	911.781	899.168	883.985	984.826	983.613	970.34	920.973	-0.103363	0.02975
Q9H307	PNN	S381	PNN:S381	278.607	263.885	283.17	289.182	316.107	284.6	323.964	305.365	-0.140981	0.0421722
Q86U42	PABPN1	S150	PABPN1:S150	6260.66	6146.45	6214.23	6050.23	6638.72	6176.34	6389.8	6050.24	-0.0329458	0.472105
Q8WYQ5	DGCR8	S271	DGCR8:S271;S275	1444.59	1411.2	1382.55	1348.94	1768.76	1631.51	1572.1	1559.34	-0.223959	0.00198358
Q8WYQ5	DGCR8	S275	DGCR8:S271;S275	1444.59	1411.2	1382.55	1348.94	1768.76	1631.51	1572.1	1559.34	-0.223959	0.00198358
Q12888	TP53BP1	S1114	TP53BP1:S1114	2400.34	2388.32	2386.28	2366.98	2834.78	2720.71	2760	2622.84	-0.196495	0.000533975
Q15365	PCBP1	S264	PCBP1:S264	2482.85	2524.45	2547.2	2540.03	2160.29	2202.42	2146.69	2318.05	0.194098	0.000761157
Q9NTI5	PDS5B	S1176	PDS5B:S1176;S1182	3583.5	3494.71	3494.97	3322.07	4413.42	4157.37	4225.26	3983.09	-0.271647	0.000210175
Q9NTI5	PDS5B	S1182	PDS5B:S1176;S1182	3583.5	3494.71	3494.97	3322.07	4413.42	4157.37	4225.26	3983.09	-0.271647	0.000210175
P43307	SSR1	S268	SSR1:S268	2063.63	2098.35	1986.33	2168.81	1863.95	2010.57	1906.2	1972.61	0.101171	0.0511162
Q13409-3	DYNC1I2	n.m.	DYNC1I2:n.m.	2079.12	2052.62	2037.6	1976.42	2092.99	1994.16	2074.38	2002.71	-0.00319781	0.947584
Q16666	IFI16	T149	IFI16:T149;S/T	1377.95	1198.07	1256.56	1058.34	1791.38	1308	1368.21	1133.95	-0.18189	0.252731
Q16666	IFI16	S/T	IFI16:T149;S/T	1377.95	1198.07	1256.56	1058.34	1791.38	1308	1368.21	1133.95	-0.18189	0.252731
Q8WX93	PALLD	S984	PALLD:S984	313.114	314.347	315.724	300.228	364.332	322.867	343.656	319.359	-0.117142	0.0738466
Q9NQS7	INCENP	S143	INCENP:S143;S148	1841.93	1794.82	1858.28	1764.96	2150.03	1945.21	2026.84	1892.57	-0.141299	0.0191838
Q9NQS7	INCENP	S148	INCENP:S143;S148	1841.93	1794.82	1858.28	1764.96	2150.03	1945.21	2026.84	1892.57	-0.141299	0.0191838
Q15435	PPP1R7	S24	PPP1R7:S24;S27	2503.65	2652.44	2470.89	2601.89	2235.4	2509.15	2500.85	2360.66	0.0916487	0.1113
Q15435	PPP1R7	S27	PPP1R7:S24;S27	2503.65	2652.44	2470.89	2601.89	2235.4	2509.15	2500.85	2360.66	0.0916487	0.1113
P05783	KRT18	n.m.	KRT18:n.m.	2702.02	2642.84	2739.23	2585.94	2944.67	3004.56	2731.93	2947.03	-0.123463	0.0202914
Q12888	TP53BP1	S552	TP53BP1:S552	1459.12	1277.77	1395.61	1256.18	1759.07	1562.8	1525.25	1521.94	-0.241309	0.00766335
Q15366-3; Q15366-6; Q15366-4; Q15366	NA	S268	NA:S268	1173.6	1143.6	1223.73	1188.78	1265.24	1228.89	1256.31	1248.75	-0.0802898	0.0670071
Q8NFH5	NUP35	S73	NUP35:S73;S	209.507	207.178	203.806	187.227	169.513	179.669	167.467	160.853	0.253374	0.00278704
Q8NFH5	NUP35	S	NUP35:S73;S	209.507	207.178	203.806	187.227	169.513	179.669	167.467	160.853	0.253374	0.00278704
Q92769	HDAC2	S394	HDAC2:S394	8969.63	8893.66	8697.68	9027.68	10862.5	10755.4	10573.7	10193.9	-0.251877	7.17571e-05
Q92769	HDAC2	S394	HDAC2:S394	8969.63	8893.66	8697.68	9027.68	10862.5	10755.4	10573.7	10193.9	-0.251877	7.17571e-05
Q13547	HDAC1	S393	HDAC1:S393	6590.46	6516.57	6487.62	6557.51	7779.75	7832.95	7526.61	7537.57	-0.230012	7.11488e-05
Q9BQG0	MYBBP1A	S775	MYBBP1A:S775	1326.12	1288.02	1272.66	1241.03	1546.58	1420.77	1518.71	1391.73	-0.19593	0.00308731
P33240	CSTF2	S524	CSTF2:S524	1040.37	1003.87	1008.14	922.84	1344.46	1113.31	1193.87	1118.18	-0.26004	0.00587818
P49959	MRE11	S558	MRE11:S558	278.464	252.855	257.264	283.992	287.754	293.142	315.556	293.753	-0.15101	0.034019
P46937-5; P46937-7	NA	S251	NA:S251	957.986	908.786	927.368	880.314	944.32	917.404	836.664	828.759	0.0606681	0.347341
Q14562	DHX8	S460	DHX8:S460	1706.86	1680.38	1700.18	1672.23	1778.12	1854.45	1697.37	1790.18	-0.0742906	0.0985135
O00178	GTPBP1	n.m.	GTPBP1:n.m.	1098.25	994.962	1032.49	967.103	1076.19	998.776	946.562	932.576	0.0503897	0.479128
Q16666	IFI16	S153	IFI16:S153	3901.97	3944.68	3812.66	3944.77	4259.2	4498.15	4164.7	4183.52	-0.131999	0.00830531
Q9UBB5	MBD2	S407	MBD2:S407	2188.58	2154.97	2148.73	2110.91	2423.68	2493.03	2222.65	2335.65	-0.138048	0.0139404
Q86WR0	CCDC25	S204	CCDC25:S204	1872.68	1899.74	1872.95	1919.03	1895.09	2094.88	1866.25	1974.42	-0.0485255	0.343988
Q05519; Q05519-2	NA	S483	NA:S483	862.475	833.273	802.927	843.97	915.563	966.587	890.125	931.95	-0.148021	0.00895329
Q14847	LASP1	S146	LASP1:S146	992.026	1041.13	1046.09	1016.45	900.739	890.354	897.653	974.04	0.161808	0.00615624
Q14847	LASP1	S146	LASP1:S146	992.026	1041.13	1046.09	1016.45	900.739	890.354	897.653	974.04	0.161808	0.00615624
Q14847	LASP1	S146	LASP1:S146	992.026	1041.13	1046.09	1016.45	900.739	890.354	897.653	974.04	0.161808	0.00615624
Q14847	LASP1	S146	LASP1:S146	992.026	1041.13	1046.09	1016.45	900.739	890.354	897.653	974.04	0.161808	0.00615624
Q13043	STK4	S320	STK4:S320	821.209	839.527	819.649	833.67	851.309	997.946	873.826	872.983	-0.115034	0.0789289
P22626	HNRNPA2B1	S85	HNRNPA2B1:S85	467.143	481.33	495.908	446.311	510.128	485.667	510.578	509.045	-0.0929358	0.0941588
Q69YQ0	SPECC1L	S981	SPECC1L:S981	241.454	234.778	239.192	227.552	281.132	238.433	255.675	230.205	-0.0886616	0.264995
Q9UPN3	MACF1	S1376	MACF1:S1376	485.617	513.987	485.716	489.217	482.178	541.692	521.766	536.655	-0.0755735	0.194633
P35222	CTNNB1	S191	CTNNB1:S191	278.643	273.664	273.648	258.096	282.501	297.524	284.259	298.272	-0.10101	0.0738409
P35222	CTNNB1	S191	CTNNB1:S191	278.643	273.664	273.648	258.096	282.501	297.524	284.259	298.272	-0.10101	0.0738409
Q9UIF9	BAZ2A	S1051	BAZ2A:S1051	1682.22	1690.9	1848.33	1705.53	1803.5	1936.35	1856.33	2068.7	-0.14518	0.0310876
P31350	RRM2	S377	RRM2:S377	634.237	664.181	672.53	666.733	731.255	747.51	744.087	728.293	-0.162289	0.00263266
P18206	VCL	n.m.	VCL:n.m.	1128.6	1103.06	1190.36	1073.95	1153.17	1102.73	1100.08	1153.54	-0.0049999	0.932206
Q16204	CCDC6	S240	CCDC6:S240;S244	2598.4	2579.12	2656.9	2484.18	2602.54	2660.19	2493.78	2677.45	-0.0159068	0.741587
Q16204	CCDC6	S244	CCDC6:S240;S244	2598.4	2579.12	2656.9	2484.18	2602.54	2660.19	2493.78	2677.45	-0.0159068	0.741587
Q9BWU0	SLC4A1AP	S312	SLC4A1AP:S312	5058.54	4761.77	4860.75	4646.38	6472.43	5715.82	5983.3	5609.63	-0.297652	0.00045497
Q9NV70-2	EXOC1	S486	EXOC1:S486	571.175	550.545	558.975	548.634	705.8	650.881	643.743	571.733	-0.202514	0.0139753
Q14155-1	ARHGEF7	S340	ARHGEF7:S340	1086.28	1192.73	1166.39	1249.62	1046.86	1188.35	1185.44	1311.53	-0.00862606	0.929437
Q9NXE8	CWC25	n.m.	CWC25:n.m.	333.408	326.228	328.403	280.369	396.883	338.8	353.471	332.841	-0.164904	0.0776741
Q9Y2H6	FNDC3A	n.m.	FNDC3A:n.m.	303.935	268.274	268.108	272.445	362.723	329.767	332.624	295.414	-0.245173	0.0110859
Q09666	AHNAK	S4908	AHNAK:S4908	430.83	454.785	437.942	453.853	405.04	461.93	457.065	475.435	-0.0155293	0.832707
Q6DN90	IQSEC1	S180	IQSEC1:S180	704.606	705.193	781.059	776.654	791.923	758.398	763.663	850.56	-0.0930308	0.165722
Q5JU85-3	IQSEC2	S188	IQSEC2:S188	169.875	170.725	171.205	161.195	142.693	145.712	152.024	152.782	0.182218	0.00831491
Q8NCE2	MTMR14	S530	MTMR14:S530	347.269	364.473	378.119	347.206	293.834	311.408	312.351	317.765	0.21789	0.00232346
Q9NXE8	CWC25	S218	CWC25:S218	189.766	207.988	177.536	228.009	179.715	191.198	202.684	201.664	0.0464896	0.65276
Q14839	CHD4	S1535	CHD4:S1535	2954.03	2877.18	2919.23	3030.98	3481.99	3436.05	3444.19	3253.97	-0.208579	0.000461072
P51608-2; P51608	NA	S241	NA:S241	1551.31	1627.35	1555.94	1760.68	1019.91	1212.31	1206.95	1214.66	0.48295	0.00010675
Q6VMQ6	ATF7IP	S477	ATF7IP:S477	706.496	786.444	686.282	876.322	647.021	849.435	749.438	794.03	0.00774267	0.956195
Q09666	AHNAK	S3412	AHNAK:S3412	478.128	484.655	492.99	578.911	187.728	209.569	259.468	286.132	1.12524	2.19599e-05
Q9Y2H6	FNDC3A	S206	FNDC3A:S206;S207	1166.71	1203.18	1093.97	1212.78	1038.45	1186.42	1065.63	1116.77	0.0862751	0.179269
Q9Y2H6	FNDC3A	S207	FNDC3A:S206;S207	1166.71	1203.18	1093.97	1212.78	1038.45	1186.42	1065.63	1116.77	0.0862751	0.179269
Q15424	SAFB	n.m.	SAFB:n.m.	476.497	468.983	452.874	457.093	398.99	428.071	407.223	392.885	0.189869	0.00278771
Q09666	AHNAK	S1068	AHNAK:S1068	260.024	272.849	279.405	257.5	283.303	279.583	282.64	312.057	-0.113181	0.0844905
Q92576	PHF3	S1133	PHF3:S1133	1123.37	1067.47	1118.74	1107.11	1235.39	1162.09	1193.87	1169.43	-0.108104	0.0246802
Q9UQ35	SRRM2	S484	SRRM2:S484;S486	299.195	331.208	261.879	285.312	308.535	387.474	288.727	324.537	-0.14934	0.215371
Q9UQ35	SRRM2	S486	SRRM2:S484;S486	299.195	331.208	261.879	285.312	308.535	387.474	288.727	324.537	-0.14934	0.215371
Q4KMQ2	ANO6	S909	ANO6:S909	462.428	448.667	471.319	448.022	531.999	531.843	476.466	473.626	-0.13585	0.0435461
P78316	NOP14	S349	NOP14:S349	311.974	297.285	279.121	287.916	316.118	342.555	306.822	312.064	-0.119057	0.0766077
Q9HB90	RRAGC	S95	RRAGC:S95	306.397	302.955	306.424	287.164	302.284	288.551	273.053	272.477	0.0829665	0.173349
Q5T5U3	ARHGAP21	S253	ARHGAP21:S253	179.738	177.343	183.918	186.749	181.009	196.527	166.064	170.098	0.030929	0.693546
Q9UBW7	ZMYM2	S838	ZMYM2:S838	1240.11	1190.98	1210.08	1193.24	1301	1227.41	1273.91	1208.72	-0.0513449	0.256442
Q96ST2	IWS1	n.m.	IWS1:n.m.	137.93	119.995	122.879	121.703	136.126	125.246	122.804	107.165	0.0354054	0.736515
O43463	SUV39H1	S391	SUV39H1:S391	816.732	835.787	843.192	809.09	748.058	645.497	779.907	770.626	0.170567	0.0304318
Q9Y3M8	STARD13	S389	STARD13:S389	175.404	160.695	162.348	161.381	166.963	169.665	167.229	167.931	-0.0268375	0.66349
Q9UQ35	SRRM2	S1179	SRRM2:S1179	9674.63	9159.36	9095.93	8970.43	11791.7	10627.4	10899.6	9991.4	-0.229114	0.00297902
Q9BYW2	SETD2	S131	SETD2:S131	289.98	286.857	282.447	280.228	272.209	309.84	282.908	301.615	-0.0321045	0.617019
Q8NEM7	SUPT20H	S437	SUPT20H:S437	19.579	17.3785	21.705	23.2774	24.0613	25.0023	20.7849	24.7558	-0.212127	0.153098
Q13895	BYSL	S98	BYSL:S98	3254.16	3274.17	3221.08	3106.85	3518.33	3385.45	3479.43	3385.95	-0.0990588	0.023452
Q15596	NCOA2	S565	NCOA2:S565	245.248	224.414	265.944	219.695	217.774	196.15	212.415	194.839	0.215767	0.022876
Q9UK76	JPT1	T54	JPT1:T54	1603.54	1587.96	1593.4	1537.13	1163.46	1144.3	1155.71	1138.98	0.457846	4.39822e-07
P22059	OSBP	S193	OSBP:S193	279.431	270.134	257.622	273.789	276.861	303.537	266.897	273.304	-0.0508347	0.435939
Q14674	ESPL1	S1508	ESPL1:S1508	262.447	276.626	280.167	275.967	318.538	307.121	301.575	291.458	-0.153834	0.01343
Q00587	CDC42EP1	S101	CDC42EP1:S101;S113	559.554	547.433	547.451	554.307	417.232	435.266	406.642	395.035	0.417972	7.45812e-06
Q00587	CDC42EP1	S113	CDC42EP1:S101;S113	559.554	547.433	547.451	554.307	417.232	435.266	406.642	395.035	0.417972	7.45812e-06
P22059	OSBP	S190	OSBP:S190;S193	2912.37	2889.43	2880.33	2844.19	3197.33	3133.59	3138.67	2970.61	-0.109591	0.016646
P22059	OSBP	S193	OSBP:S190;S193	2912.37	2889.43	2880.33	2844.19	3197.33	3133.59	3138.67	2970.61	-0.109591	0.016646
Q9H910-2	JPT2	S14	JPT2:S14	211.914	205.251	201.37	194.03	138.823	137.343	142.412	133.99	0.555943	2.80483e-06
P37275	ZEB1	S646	ZEB1:S646	1377.8	1328.35	1260.8	1279.53	1409.8	1415.29	1382.26	1344.49	-0.0821781	0.0968966
Q9NTI5	PDS5B	S1166	PDS5B:S1166	1420.07	1382.3	1411.46	1354.11	1596.97	1431.31	1542.27	1432.85	-0.107264	0.0597243
Q5H9F3-3	BCORL1	S599	BCORL1:S599	285.08	255.787	253.42	239.182	304.854	318.196	296.709	295.43	-0.235988	0.00564895
Q9Y520	PRRC2C	T822	PRRC2C:T822	368.591	356.789	374.623	366.818	367.808	355.897	388.559	362.158	-0.00689286	0.906927
Q9NTI5	PDS5B	n.m.	PDS5B:n.m.	167.115	154.45	159.504	159.158	160.297	154.174	158.071	152.35	0.034691	0.563219
P18206	VCL	T604	VCL:T604	212.544	205.684	205.96	189.601	205.94	200.909	205.458	201.9	-0.00193099	0.977854
O60885	BRD4	n.m.	BRD4:n.m.	374.764	338.645	366.006	348.331	405.493	414.147	369.989	374.66	-0.131201	0.0586117
Q9Y6M7-13	SLC4A7	T1052	SLC4A7:T1052	109.517	107.355	107.068	110.188	114.614	115.812	111.974	104.005	-0.039088	0.570508
Q13620-1	CUL4B	S128	CUL4B:S128	289.274	281.05	261.326	265.676	292.967	318.458	290.457	312.82	-0.146677	0.0333998
P78559	MAP1A	S996	MAP1A:S996	575.607	593.022	572.454	576.014	571.258	614.483	560.304	586.283	-0.00872292	0.875339
Q9ULH7	MRTFB	S543	MRTFB:S543	314.587	337.464	336.484	332.773	345.55	346.436	384.04	367.846	-0.127142	0.0465022
[truncated: 12,630 more rows]
