# Supplementary material for: Temporal phosphoproteomics reveals WEE1-dependent control of 53BP1 pathway
Source: iScience. 2022 Dec 13;26(1):105806. doi: 10.1016/j.isci.2022.105806 (PMC9827073; doi:10.1016/j.isci.2022.105806)
Supplement: Table S3. Combined phosphoproteomic data from both datasets, related to Figures 1 and 6 [file mmc4.xlsx]

## Sheet: Description
Table S3: Combined phosphoproteomic data from both datasets, Related to Figure 1 and 6
Column name	Description
Accession	Uniprot accession of the protein
GeneName	HUGO gene symbol of the protein
GeneMod	Concatenation of the GeneName and the phosphorylation site
logFC_90min_timecourse	log fold-change after 90 min of WEE1i from the time course dataset
logFC_timepoint	log fold-change after 90 min of WEE1i from the single timepoint dataset
FDR_90min_timecourse	False discovery rate for the timecourse dataset
FDR_timepoint	False discovery rate for the single timepoint dataset
inBoth	indicates whether phosphoryation sites were found in both or only one dataset
logFC_avg	average log fold-change from both datasets
FDR_avg	combined FDR_for both datasets (Fisher method)

## Sheet: SI_3
Accession	GeneName	GeneMod	logFC_90min_timecourse	logFC_timepoint	FDR_90min_timecourse	FDR_timepoint	inBoth	logFC_avg	FDR_avg
P31948	STIP1	STIP1:S481	-0.527578	0.116876	0.0757675	0.0150773	Both	-0.205351	0.0454224
P21333	FLNA	FLNA:S1459	0.0112457	-0.0566728	0.904449	0.188214	Both	-0.0227136	0.546331
Q9NZW5	MPP6	MPP6:S106	0.0984435	-0.186777	0.53847	0.0153924	Both	-0.0441668	0.276931
P31751	AKT2	AKT2:S126	-0.140949	-0.0953576	0.280834	0.222369	Both	-0.118153	0.251602
Q9HCM4	EPB41L5	EPB41L5:S550	0.16777	0.131242	0.321613	0.126779	Both	0.149506	0.224196
Q9BPX3	NCAPG	NCAPG:S973;S975	-0.332246	-0.0866667	0.00222318	0.214913	Both	-0.209456	0.108568
Q03001-11	DST	DST:S157	0.0431833	-0.156036	0.728097	0.00478454	Both	-0.0564266	0.366441
O75928	PIAS2	PIAS2:S499	-0.242611	0.0618265	0.00822625	0.211011	Both	-0.0903925	0.109618
Q9UQ35	SRRM2	SRRM2:S2132	0.00317627	-0.22358	0.977388	0.00134703	Both	-0.110202	0.489367
P78559	MAP1A	MAP1A:S986	-0.319547	-0.135163	0.105216	0.026189	Both	-0.227355	0.0657023
A6NHR9	SMCHD1	SMCHD1:S1974	0.767826	0.505984	0.00632833	0.00824806	Both	0.636905	0.0072882
Q86X27	RALGPS2	RALGPS2:S343	0.112083	0.765375	0.407068	0.0326933	Both	0.438729	0.219881
Q5VWN6	TASOR2	TASOR2:S1541	-0.365124	-0.122818	0.309263	0.0567989	Both	-0.243971	0.183031
P20700	LMNB1	LMNB1:S200	0.418361	-0.038708	0.0365117	0.755669	Both	0.189826	0.39609
Q9Y2H6	FNDC3A	FNDC3A:S213	-0.0769763	-0.0557631	0.557253	0.585217	Both	-0.0663697	0.571235
P02765	AHSG	AHSG:S138	0.0723274	0.0431709	0.894459	0.768026	Both	0.0577491	0.831242
Q96JM3	CHAMP1	CHAMP1:S603	0.668852	-0.030767	5.364e-05	0.38818	Both	0.319042	0.194117
P43243	MATR3	MATR3:S234	0.396953	0.362963	0.0148192	0.00297091	Both	0.379958	0.00889503
O14686	KMT2D	KMT2D:S2260	0.0460394	0.209396	0.676348	0.011762	Both	0.127718	0.344055
Q702N8	XIRP1	XIRP1:S1392	0.238062	-0.219966	0.156831	0.112828	Both	0.00904791	0.13483
Q8IWB9	TEX2	TEX2:S790;S794	-0.364292	-0.257835	0.018127	0.000193548	Both	-0.311063	0.00916025
O75132	ZBED4	ZBED4:S1053	-0.255593	-0.122965	0.0613923	0.422333	Both	-0.189279	0.241862
Q96S59	RANBP9	RANBP9:S467	0.0894441	-0.0858193	0.634192	0.195546	Both	0.00181239	0.414869
Q13077	TRAF1	TRAF1:S66	0.471481	0.116257	0.0111477	0.0537636	Both	0.293869	0.0324556
Q8ND82	ZNF280C	ZNF280C:S105	1.49623	0.606561	3.34006e-06	5.58379e-05	Both	1.05139	2.9589e-05
Q9ULD4	BRPF3	BRPF3:S26	-0.0616905	0.301111	0.786657	0.00235743	Both	0.11971	0.394507
Q8IY17	PNPLA6	PNPLA6:S420	-0.22736	-0.0183328	0.0978451	0.753827	Both	-0.122846	0.425836
O60343-2	TBC1D4	TBC1D4:S318	-0.0437526	-0.108918	0.854219	0.16679	Both	-0.0763354	0.510505
Q8WYP5	AHCTF1	AHCTF1:S528	0.165243	0.0232406	0.496092	0.806237	Both	0.0942418	0.651164
P62280	RPS11	RPS11:S67	0.0490264	0.230048	0.855931	0.0367941	Both	0.139537	0.446363
P30291	WEE1	WEE1:S150	0.806954	0.517395	4.27521e-06	3.52488e-05	Both	0.662175	1.9762e-05
Q8IZM8	ZNF654	ZNF654:S576	0.00932078	-0.0973046	0.943543	0.104268	Both	-0.0439919	0.523905
Q14493	SLBP	SLBP:S23	-0.291169	-0.576686	0.0951583	2.62701e-07	Both	-0.433928	0.0475793
Q7L2J0	MEPCE	MEPCE:S60;S69	0.287148	-0.0948855	0.106003	0.081117	Both	0.0961315	0.0935601
Q9C0C4	SEMA4C	SEMA4C:S760;S772	0.641206	0.100239	0.0350061	0.0312716	Both	0.370722	0.0331388
Q9BUB4	ADAT1	ADAT1:S191	0.017636	0.0913005	0.94674	0.0863062	Both	0.0544683	0.516523
Q5HYK7	SH3D19	SH3D19:S275	-0.00686868	-0.114766	0.985699	0.128523	Both	-0.0608174	0.557111
Q9UKJ3	GPATCH8	GPATCH8:S653	-0.269571	-0.342478	0.180042	0.00115132	Both	-0.306025	0.0905966
P49327	FASN	FASN:S207	0.0289611	0.0238185	0.900674	0.568959	Both	0.0263898	0.734817
O95071	UBR5	UBR5:S2028	0.373673	-0.179188	0.0318488	0.00333033	Both	0.0972427	0.0175896
Q8IY81	FTSJ3	FTSJ3:T573	0.730393	0.324199	4.99301e-05	0.000418796	Both	0.527296	0.000234363
Q9BWF3	RBM4	RBM4:S86	0.430801	-0.0142993	0.211222	0.843607	Both	0.208251	0.527414
Q9NTZ6	RBM12	RBM12:S422	0.331606	0.0666685	0.03059	0.225178	Both	0.199137	0.127884
Q9NTZ6	RBM12	RBM12:S422;S424	-0.0135349	0.065618	0.909627	0.729452	Both	0.0260415	0.81954
Q6ZSZ5-1	ARHGEF18	ARHGEF18:S733	0.21491	0.454561	0.0350061	5.44538e-05	Both	0.334736	0.0175303
P57740	NUP107	NUP107:S86	-0.256874	-0.17416	0.012632	0.0437326	Both	-0.215517	0.0281823
O43432	EIF4G3	EIF4G3:S1409	-0.170605	-0.175586	0.259014	0.010546	Both	-0.173095	0.13478
Q9UGU0	TCF20	TCF20:S1322	-0.18268	-0.179654	0.121314	0.0067163	Both	-0.181167	0.0640151
Q6PL18	ATAD2	ATAD2:S1243	0.470076	0.152188	0.000496588	0.02429	Both	0.311132	0.0123933
Q14839	CHD4	CHD4:S1602	-0.148886	-0.0895478	0.187387	0.072011	Both	-0.119217	0.129699
Q8IY33	MICALL2	MICALL2:S249	0.250083	0.044292	0.0389866	0.448407	Both	0.147187	0.243697
P39880	CUX1	CUX1:S1337	-0.0690624	-0.320686	0.710892	0.00163095	Both	-0.194874	0.356262
Q8N3V7-2	SYNPO	SYNPO:S871	0.181491	0.0116078	0.122454	0.940138	Both	0.0965496	0.531296
P04183	TK1	TK1:S231	0.374061	0.507464	0.00638666	6.20019e-06	Both	0.440762	0.00319643
Q96F46	IL17RA	IL17RA:S708	-0.182177	-0.00375976	0.51217	0.955661	Both	-0.0929685	0.733915
Q2VPK5	CTU2	CTU2:S508	-0.143861	0.103928	0.539797	0.040511	Both	-0.0199668	0.290154
P04049	RAF1	RAF1:S642	-0.690106	0.119092	0.00692772	0.0266783	Both	-0.285507	0.016803
Q70J99	UNC13D	UNC13D:S150	-0.196363	0.0157058	0.0928938	0.761739	Both	-0.0903285	0.427316
P50895	BCAM	BCAM:S621	-0.00932691	-0.199724	0.968619	0.00307902	Both	-0.104525	0.485849
O75054	IGSF3	IGSF3:S1177	-0.0417816	-0.033808	0.864017	0.628812	Both	-0.0377948	0.746414
Q9BXB5	OSBPL10	OSBPL10:S30	0.554792	0.5784	0.149692	2.60174e-05	Both	0.566596	0.0748591
Q9UKA4	AKAP11	AKAP11:S422;S433	0.325826	0.309591	0.0182924	6.11755e-05	Both	0.317708	0.0091768
Q6P0N0	MIS18BP1	MIS18BP1:S690	0.236846	0.173109	0.0233425	0.0369027	Both	0.204977	0.0301226
P21333	FLNA	FLNA:S2152	0.036714	-0.135412	0.819365	0.0767769	Both	-0.0493491	0.448071
Q6PL18	ATAD2	ATAD2:S342	-0.00298061	-0.193787	0.991276	0.0236612	Both	-0.0983838	0.507469
O14686	KMT2D	KMT2D:S3130	0.129952	-0.249973	0.265238	0.0485132	Both	-0.0600106	0.156876
Q76L83	ASXL2	ASXL2:S1154	0.117963	0.0601213	0.283969	0.275028	Both	0.0890421	0.279499
Q9BSE4	HERPUD2	HERPUD2:S93;S94	-0.0311182	0.0729805	0.852517	0.178533	Both	0.0209311	0.515525
Q7L2J0	MEPCE	MEPCE:S254	0.273576	0.14286	0.00669315	0.00746945	Both	0.208218	0.0070813
Q9NQ88	TIGAR	TIGAR:S157	0.153757	0.0674407	0.370125	0.273728	Both	0.110599	0.321927
Q99442	SEC62	SEC62:T375	-0.00591292	-0.263137	0.988975	0.0576657	Both	-0.134525	0.52332
Q14686	NCOA6	NCOA6:S1745	0.173026	-0.426614	0.407068	0.000124986	Both	-0.126794	0.203597
Q99741	CDC6	CDC6:S45	0.201574	1.0291	0.337566	8.83153e-09	Both	0.615336	0.168783
Q9C0B0	UNK	UNK:S385	-0.0317348	-0.332337	0.902348	0.000815262	Both	-0.182036	0.451582
Q6ZTU2	EP400P1	EP400P1:S154	0.42706	-0.044219	0.110106	0.596531	Both	0.191421	0.353319
Q13615	MTMR3	MTMR3:S613	-0.275778	-0.174056	0.258963	0.00191814	Both	-0.224917	0.130441
Q96AD5	PNPLA2	PNPLA2:S404	0.143464	0.304147	0.288783	0.000921678	Both	0.223806	0.144852
Q7Z2K8	GPRIN1	GPRIN1:S75	0.188391	-0.253146	0.232876	0.00350722	Both	-0.0323773	0.118192
Q9UBF8-2	PI4KB	PI4KB:S413	-0.564855	-0.075615	0.00383188	0.121775	Both	-0.320235	0.0628036
Q9UIG0	BAZ1B	BAZ1B:S947	-0.207651	-0.0443966	0.652893	0.496359	Both	-0.126024	0.574626
Q9Y490	TLN1	TLN1:S729	-0.185364	-0.0263376	0.220148	0.719418	Both	-0.105851	0.469783
Q9BYG3	NIFK	NIFK:T234;T238	0.533049	0.448382	8.91139e-06	2.26659e-06	Both	0.490715	5.58899e-06
Q9Y3M8	STARD13	STARD13:S133	-0.573641	0.0755186	0.00956252	0.526015	Both	-0.249061	0.267789
Q9H6R7	WDCP	WDCP:S468	-0.0435999	0.0648497	0.782733	0.286076	Both	0.0106249	0.534405
P78346	RPP30	RPP30:S251	-0.263349	-0.163117	0.204124	0.00263787	Both	-0.213233	0.103381
Q8TDB6	DTX3L	DTX3L:S221	0.658782	0.635264	0.000954362	7.68213e-06	Both	0.647023	0.000481022
Q5T5P2	KIAA1217	KIAA1217:S1568	0.0325551	-0.0404111	0.861958	0.551437	Both	-0.003928	0.706697
Q9H6F5	CCDC86	CCDC86:S113	-0.298747	-0.533408	0.00821766	0.00663179	Both	-0.416077	0.00742472
Q8WXE1	ATRIP	ATRIP:S239	0.497853	0.410343	0.00589363	0.000358812	Both	0.454098	0.00312622
Q14558	PRPSAP1	PRPSAP1:S215	0.170699	-0.00157104	0.134876	0.976241	Both	0.0845638	0.555559
Q8WUM9	SLC20A1	SLC20A1:S417	0.157817	-0.152749	0.118826	0.00697618	Both	0.00253396	0.0629009
Q9BUK6	MSTO1	MSTO1:S495	-0.144769	0.128831	0.488416	0.140738	Both	-0.00796896	0.314577
O43237	DYNC1LI2	DYNC1LI2:S194	-0.0549194	-0.028836	0.606333	0.419501	Both	-0.0418777	0.512917
Q92879-4	CELF1	CELF1:S22	-0.0400234	0.0284728	0.753802	0.74219	Both	-0.0057753	0.747996
Q86SQ0	PHLDB2	PHLDB2:S513	0.150424	-0.075782	0.0876001	0.180421	Both	0.0373209	0.134011
P21333	FLNA	FLNA:S2152;S2158	0.0867729	-0.152911	0.797929	0.00840594	Both	-0.033069	0.403168
P35626	GRK3	GRK3:S685	0.519911	0.37351	0.000510671	0.00148319	Both	0.446711	0.000996929
O95239	KIF4A	KIF4A:S1225	-0.0651397	0.171552	0.775521	0.0887625	Both	0.0532061	0.432142
Q8TF76	HASPIN	HASPIN:S147	0.290615	-0.125798	0.00742802	0.145173	Both	0.0824083	0.0763003
P21359	NF1	NF1:S2802	-0.160196	0.207178	0.585294	0.0290505	Both	0.0234908	0.307172
O95817	BAG3	BAG3:S386	0.167674	0.0154481	0.367175	0.804523	Both	0.091561	0.585849
P22314	UBA1	UBA1:S13	0.253947	-0.0731795	0.336445	0.478195	Both	0.0903836	0.40732
Q53EZ4	CEP55	CEP55:S428	0.305288	0.0769478	0.0154076	0.0858997	Both	0.191118	0.0506537
Q96G28	CFAP36	CFAP36:S85	0.0786228	0.120762	0.698864	0.188659	Both	0.0996923	0.443762
Q86YR5	GPSM1	GPSM1:S492	-0.0683546	-0.17349	0.729818	0.0877393	Both	-0.120922	0.408779
P78559	MAP1A	MAP1A:S2090	-0.154421	-0.329523	0.558115	0.000239814	Both	-0.241972	0.279178
Q52LW3	ARHGAP29	ARHGAP29:S519	-0.0792697	-0.125175	0.787036	0.135738	Both	-0.102222	0.461387
P50552	VASP	VASP:S322	0.0284576	-0.0922522	0.943543	0.1689	Both	-0.0318973	0.556221
Q8NHQ9	DDX55	DDX55:S594	0.0247309	-0.114439	0.852428	0.0240579	Both	-0.0448542	0.438243
Q16512	PKN1	PKN1:T774	-0.493654	0.063901	0.00311373	0.428268	Both	-0.214876	0.215691
Q86TN4	TRPT1	TRPT1:S240	0.640482	0.198942	0.0613923	0.00738402	Both	0.419712	0.0343881
Q3B726	POLR1F	POLR1F:S328	0.0785926	0.00493763	0.658344	0.951385	Both	0.0417651	0.804864
P49454	CENPF	CENPF:S1726	0.1339	-0.5216	0.390081	6.13148e-06	Both	-0.19385	0.195043
P23588	EIF4B	EIF4B:S445;S459	0.679517	0.0712982	0.0086695	0.69452	Both	0.375408	0.351595
Q9UPU9	SAMD4A	SAMD4A:S447	-0.168363	0.234135	0.229499	0.00128488	Both	0.032886	0.115392
Q69YQ0	SPECC1L	SPECC1L:S384	0.00377874	-0.173909	0.983183	0.003688	Both	-0.0850652	0.493435
P78524	DENND2B	DENND2B:S105	0.393139	0.605199	0.0216276	2.88712e-07	Both	0.499169	0.010814
P38432	COIL	COIL:T122	-0.132305	-0.306216	0.42595	0.000293116	Both	-0.219261	0.213122
P05187	ALPP	ALPP:S114	-0.0523413	-0.174608	0.858984	0.236847	Both	-0.113475	0.547915
Q5THK1	PRR14L	PRR14L:S1029	0.159401	-0.0465088	0.307258	0.472105	Both	0.0564463	0.389681
Q9GZT9	EGLN1	EGLN1:S125	-0.0318832	0.247335	0.925624	0.0520387	Both	0.107726	0.488831
Q86U86	PBRM1	PBRM1:S39	0.0010525	0.0605313	0.996369	0.613248	Both	0.0307919	0.804809
Q9HBL0	TNS1	TNS1:S1314	-0.0668584	0.368506	0.687095	0.00540281	Both	0.150824	0.346249
Q9BST9	RTKN	RTKN:S106	-0.420392	0.110273	0.0552628	0.356901	Both	-0.155059	0.206082
Q8IWE5	PLEKHM2	PLEKHM2:S441	0.138682	-0.00634699	0.404055	0.929683	Both	0.0661674	0.666869
Q8WXH0	SYNE2	SYNE2:S6389	0.0380672	-0.0603157	0.878117	0.541564	Both	-0.0111242	0.70984
Q5UIP0	RIF1	RIF1:S1616	-0.0449207	0.275626	0.774511	0.000173009	Both	0.115353	0.387342
Q9C0C2	TNKS1BP1	TNKS1BP1:S228	0.293542	0.0600428	0.248878	0.549262	Both	0.176792	0.39907
Q12888	TP53BP1	TP53BP1:S500	-0.0635637	-0.250443	0.602568	0.000155683	Both	-0.157003	0.301362
Q9UHF7	TRPS1	TRPS1:S178	-0.0564911	0.0460974	0.73743	0.557219	Both	-0.00519683	0.647325
O43159	RRP8	RRP8:S62;S64	0.124907	-0.119133	0.3352	0.0930268	Both	0.00288701	0.214113
Q9NRL3	STRN4	STRN4:S276	-0.0540555	-0.150912	0.744709	0.123451	Both	-0.102484	0.43408
Q86VR2	RETREG3	RETREG3:S258;S260	-0.267432	-0.140375	0.0107812	0.0201807	Both	-0.203904	0.0154809
Q8ND04	SMG8	SMG8:S742	-0.286108	-0.314885	0.023091	0.0051486	Both	-0.300497	0.0141198
Q9UQ35	SRRM2	SRRM2:T1003;S1014	-0.0433953	-0.15892	0.79792	0.00331775	Both	-0.101158	0.400619
P41229	KDM5C	KDM5C:S301	0.00227171	0.0837089	0.99421	0.321719	Both	0.0429903	0.657964
P49327	FASN	FASN:T2204	0.0515572	0.483234	0.783699	0.000120827	Both	0.267396	0.39191
Q96SI9	STRBP	STRBP:S465	0.299186	-0.160495	0.00549812	0.00937941	Both	0.0693456	0.00743877
P42167	TMPO	TMPO:T355	0.264122	0.223263	0.00383188	0.000318975	Both	0.243693	0.00207543
Q9NRY4	ARHGAP35	ARHGAP35:S970	-0.129541	-0.0385023	0.477953	0.668052	Both	-0.0840215	0.573003
Q99700	ATXN2	ATXN2:S889	0.116177	0.373162	0.765186	0.00125236	Both	0.24467	0.383219
Q9Y4C4	MFHAS1	MFHAS1:S1038	0.233977	0.0421521	0.306879	0.63635	Both	0.138065	0.471614
Q8NDI1	EHBP1	EHBP1:S664	-0.0500076	-0.139155	0.623929	0.104587	Both	-0.0945813	0.364258
P51948	MNAT1	MNAT1:S279	0.031011	-0.190631	0.821008	0.00622195	Both	-0.07981	0.413615
Q86T24	ZBTB33	ZBTB33:S188	0.101404	-0.195423	0.674615	0.151956	Both	-0.0470094	0.413286
Q9H501	ESF1	ESF1:S198	0.0398097	0.25832	0.848032	0.00156036	Both	0.149065	0.424796
Q13415	ORC1	ORC1:S258	0.748306	0.555503	2.51526e-05	9.99096e-07	Both	0.651904	1.30759e-05
O94782	USP1	USP1:S67	-0.151617	-0.175313	0.367236	0.129122	Both	-0.163465	0.248179
Q15043	SLC39A14	SLC39A14:S311	0.590616	-0.0219307	0.0403147	0.712495	Both	0.284343	0.376405
Q7Z5K2	WAPL	WAPL:S459;S461	0.0405819	-0.096077	0.736729	0.376079	Both	-0.0277476	0.556404
Q15154	PCM1	PCM1:S1765;S1768	-0.225967	-0.0292382	0.0454999	0.567628	Both	-0.127602	0.306564
Q99590	SCAF11	SCAF11:S338	-0.315837	-0.256911	0.190645	0.0293991	Both	-0.286374	0.110022
Q9Y232	CDYL	CDYL:S88	-0.0374482	-0.350678	0.862981	1.86928e-05	Both	-0.194063	0.4315
Q9P1Y6	PHRF1	PHRF1:S936;S948	-0.0560974	-0.324631	0.742734	0.00052876	Both	-0.190364	0.371631
Q96JM3	CHAMP1	CHAMP1:S108	0.013982	0.0718235	0.951453	0.505849	Both	0.0429028	0.728651
P60660-2	MYL6	MYL6:S135	-0.192849	-0.105105	0.534606	0.0176445	Both	-0.148977	0.276125
P16615	ATP2A2	ATP2A2:S663	-0.243085	-0.0323769	0.164191	0.510755	Both	-0.137731	0.337473
Q8IX90	SKA3	SKA3:S110;S119	-0.210974	-0.0941706	0.192178	0.261304	Both	-0.152572	0.226741
Q969H6	POP5	POP5:S154	0.0750235	-0.24007	0.829176	0.0010688	Both	-0.0825233	0.415122
Q9H6Y2	WDR55	WDR55:S14	-0.4329	-0.161027	0.0230326	0.077655	Both	-0.296964	0.0503438
Q9P246	STIM2	STIM2:S680	0.0398257	0.035569	0.881526	0.686336	Both	0.0376973	0.783931
Q96G03	PGM2	PGM2:S165	0.0780925	0.131696	0.532903	0.00412427	Both	0.104894	0.268513
Q13615	MTMR3	MTMR3:S633	-0.114372	-0.130124	0.622938	0.0362737	Both	-0.122248	0.329606
Q9UGU0	TCF20	TCF20:S1335	0.461696	0.348786	0.000290094	1.55545e-05	Both	0.405241	0.000152824
Q9ULW0	TPX2	TPX2:T369	0.680563	0.967018	0.00424799	3.03274e-08	Both	0.823791	0.00212401
Q13131	PRKAA1	PRKAA1:S508	-0.718021	-0.0752523	0.00912291	0.197222	Both	-0.396636	0.103172
A0AVK6	E2F8	E2F8:S102	-0.0374448	0.384758	0.858984	0.000115264	Both	0.173657	0.42955
Q70EL1	USP54	USP54:S603	0.0372964	-0.117326	0.921655	0.0280205	Both	-0.0400146	0.474838
P40763	STAT3	STAT3:Y705	-0.514817	-0.0417853	0.00125157	0.616744	Both	-0.278301	0.308998
Q9Y4W2	LAS1L	LAS1L:S523	0.471092	0.0278969	0.0624008	0.76649	Both	0.249495	0.414446
Q8TF68	ZNF384	ZNF384:S234	0.0419892	-0.0720348	0.767789	0.432589	Both	-0.0150228	0.600189
Q03001	DST	DST:S2215	-0.163779	-0.30374	0.359389	0.00025134	Both	-0.233759	0.17982
Q86WB0	ZC3HC1	ZC3HC1:S407	-0.0770574	-0.154023	0.818668	0.0362829	Both	-0.11554	0.427475
O94885	SASH1	SASH1:S407	-0.0148418	0.0899419	0.955723	0.408518	Both	0.0375501	0.68212
Q14694	USP10	USP10:S211	0.0223813	-0.26772	0.863628	0.00144525	Both	-0.122669	0.432537
Q9ULD9	ZNF608	ZNF608:S421	-0.0923122	-0.192479	0.414437	0.00421181	Both	-0.142396	0.209325
Q00341	HDLBP	HDLBP:S944	0.0689499	0.0194935	0.561074	0.741932	Both	0.0442217	0.651503
Q9Y3B2	EXOSC1	EXOSC1:S21	0.0473305	0.0524915	0.725942	0.561374	Both	0.049911	0.643658
Q9HB09	BCL2L12	BCL2L12:S273	-0.0904772	-0.0415919	0.401355	0.652719	Both	-0.0660346	0.527037
Q9UER7	DAXX	DAXX:S671	-0.420352	-0.0761249	0.00511109	0.197596	Both	-0.248238	0.101354
Q96LT9	RNPC3	RNPC3:S21	-0.295597	-0.0872697	0.248386	0.0982285	Both	-0.191433	0.173307
Q9HCD6	TANC2	TANC2:S1827	-0.233079	-0.0596036	0.0226181	0.428346	Both	-0.146341	0.225482
Q96T37	RBM15	RBM15:S670;S674	-0.368036	-0.164607	0.0425289	0.0916802	Both	-0.266322	0.0671046
P27816	MAP4	MAP4:S636	0.641594	0.347991	0.00075672	0.000169225	Both	0.494793	0.000462972
P51858	HDGF	HDGF:S132;S133	-0.224546	-0.0979437	0.0866373	0.0897456	Both	-0.161245	0.0881915
Q9H0J9	PARP12	PARP12:S263	-0.263634	-0.0670118	0.095849	0.444887	Both	-0.165323	0.270368
Q9BWK5	CYREN	CYREN:S123	-0.381663	0.111371	0.157978	0.384191	Both	-0.135146	0.271084
Q9Y3B9	RRP15	RRP15:S58;S67	0.30647	-0.155023	0.101945	0.202794	Both	0.0757237	0.152369
Q9UKJ3	GPATCH8	GPATCH8:S1081	-0.433536	-0.105698	0.193744	0.42294	Both	-0.269617	0.308342
O00221	NFKBIE	NFKBIE:S183	-0.0461759	0.389266	0.880285	0.000128162	Both	0.171545	0.440207
Q08J23	NSUN2	NSUN2:S743;S751	-0.217061	-0.0946852	0.0122483	0.224071	Both	-0.155873	0.11816
Q6PJF5	RHBDF2	RHBDF2:S177	-0.0441641	0.0506364	0.86908	0.387192	Both	0.00323616	0.628136
Q5JRA6	MIA3	MIA3:S1906	0.0473004	-0.107893	0.63294	0.117517	Both	-0.0302962	0.375228
Q86Y91-6	KIF18B	KIF18B:S417	-0.0874206	-0.170507	0.682865	0.0891997	Both	-0.128964	0.386032
O96013	PAK4	PAK4:S291	0.182049	0.0187413	0.118187	0.830014	Both	0.100395	0.4741
Q86Y91-6	KIF18B	KIF18B:S417;S425	0.0231015	-0.0162507	0.88176	0.885668	Both	0.00342539	0.883714
Q6XZF7	DNMBP	DNMBP:S1379	-0.0766288	-0.0229202	0.646141	0.917205	Both	-0.0497745	0.781673
Q96HB5	CCDC120	CCDC120:S376	0.236803	0.542415	0.229499	5.38805e-05	Both	0.389609	0.114777
P10074	ZBTB48	ZBTB48:S171	-0.0934754	0.00531259	0.761569	0.967077	Both	-0.0440814	0.864323
P46821	MAP1B	MAP1B:S1312	-0.0874439	-0.149771	0.522332	0.0058424	Both	-0.118608	0.264087
P46821	MAP1B	MAP1B:S1298;S1312	0.000343774	0.0258823	0.999077	0.478195	Both	0.013113	0.738636
P78559	MAP1A	MAP1A:S1069	0.096687	-0.0575021	0.643114	0.407891	Both	0.0195925	0.525503
P35568	IRS1	IRS1:T446;T453	0.0658676	-0.0152606	0.553995	0.853987	Both	0.0253035	0.703991
O60318	MCM3AP	MCM3AP:S430	0.04533	0.0326677	0.752244	0.615686	Both	0.0389989	0.683965
Q9ULV3	CIZ1	CIZ1:S783	0.504099	-0.047304	0.110141	0.715054	Both	0.228398	0.412598
P20810-5	CAST	CAST:S291	0.26941	0.190963	0.0931781	0.00797864	Both	0.230187	0.0505784
Q9BUJ2	HNRNPUL1	HNRNPUL1:S194	-0.250712	-0.268836	0.423724	0.00135903	Both	-0.259774	0.212542
Q9Y618	NCOR2	NCOR2:S2413	0.167713	-0.16001	0.567675	0.00808182	Both	0.00385116	0.287878
Q96T23	RSF1	RSF1:S622;S629	-0.00501091	-0.231395	0.98848	0.00114116	Both	-0.118203	0.494811
Q04656	ATP7A	ATP7A:S270	-0.215788	-0.166246	0.0918723	0.0351439	Both	-0.191017	0.0635081
Q5TGY3	AHDC1	AHDC1:S1095	0.21341	-0.0101206	0.512185	0.932629	Both	0.101645	0.722407
Q14839	CHD4	CHD4:S428	0.146656	-0.194744	0.394953	0.00427302	Both	-0.0240441	0.199613
P08047	SP1	SP1:S59	0.416952	0.127556	0.0740621	0.126964	Both	0.272254	0.100513
Q9UQ35	SRRM2	SRRM2:S2123	0.0116447	-0.244822	0.938918	0.000919579	Both	-0.116589	0.469919
Q9UQ35	SRRM2	SRRM2:S2121;S2123	0.0459898	-0.0909381	0.473766	0.0887674	Both	-0.0224741	0.281267
Q15366	PCBP2	PCBP2:S173	0.500611	0.145036	0.000351465	0.0647762	Both	0.322823	0.0325638
Q15365	PCBP1	PCBP1:S173	0.435435	0.100091	0.0201447	0.0193597	Both	0.267763	0.0197522
Q86XL3	ANKLE2	ANKLE2:S259	1.07222	0.815955	0.00018728	1.23846e-07	Both	0.94409	9.37021e-05
P49454	CENPF	CENPF:S821	0.763261	0.272007	0.0014526	0.00237748	Both	0.517634	0.00191504
Q8IZD2	KMT2E	KMT2E:S1444	-0.130107	0.0726789	0.537345	0.287923	Both	-0.0287143	0.412634
Q9GZR1	SENP6	SENP6:S221	-0.366992	0.844502	0.347307	2.30107e-06	Both	0.238755	0.173655
Q6P2E9	EDC4	EDC4:S844	0.539562	0.903128	0.000287684	8.03557e-06	Both	0.721345	0.00014786
Q13330	MTA1	MTA1:S522	0.120575	0.00263805	0.309223	0.977861	Both	0.0616065	0.643542
O00311	CDC7	CDC7:T503	0.230064	0.1615	0.22277	0.0113238	Both	0.195782	0.117047
Q13547	HDAC1	HDAC1:S421;S423	0.314792	-0.225572	0.128154	0.00230224	Both	0.0446099	0.0652281
Q9H063	MAF1	MAF1:S68	0.254513	-0.0914478	0.143759	0.194449	Both	0.0815327	0.169104
Q7Z333	SETX	SETX:S1663	0.203432	0.392451	0.503086	0.00100538	Both	0.297941	0.252046
P52732	KIF11	KIF11:T926	0.539173	1.12785	0.0110186	2.62827e-08	Both	0.83351	0.00550931
P41182	BCL6	BCL6:S361;S366	0.23932	0.00354927	0.0858768	0.963835	Both	0.121434	0.524856
Q8NDT2	RBM15B	RBM15B:S109;S113	-0.236515	-0.136826	0.389656	0.160295	Both	-0.18667	0.274975
Q7Z2E3	APTX	APTX:S132	-0.831156	-0.200013	0.0201529	0.00634227	Both	-0.515585	0.0132476
O43823	AKAP8	AKAP8:S328;S339	-0.200772	-0.23776	0.0709205	0.000977815	Both	-0.219266	0.0359492
Q15599	SLC9A3R2	SLC9A3R2:S254	-0.0716453	-0.0693454	0.690775	0.628131	Both	-0.0704953	0.659453
P50402	EMD	EMD:S120	0.164776	-0.154192	0.292188	0.0277877	Both	0.0052924	0.159988
Q96KB5	PBK	PBK:T24;S32	0.606771	1.14536	7.9181e-05	5.80241e-09	Both	0.876065	3.95934e-05
Q68CZ2	TNS3	TNS3:S850	0.0971901	0.452727	0.461857	2.99427e-05	Both	0.274958	0.230944
Q68DQ2	CRYBG3	CRYBG3:S395	-0.0188994	0.198545	0.919329	0.00426806	Both	0.0898228	0.461799
Q86YC2	PALB2	PALB2:S660	0.401609	-0.202553	0.123689	0.0311245	Both	0.0995282	0.0774069
Q99575	POP1	POP1:S367	0.0988727	-0.11157	0.401963	0.150844	Both	-0.0063485	0.276403
Q9BPX3	NCAPG	NCAPG:S674	-0.196871	-0.0379967	0.459426	0.439509	Both	-0.117434	0.449467
Q13547	HDAC1	HDAC1:S421	0.85207	-0.275028	0.0626779	0.00369824	Both	0.288521	0.0331881
Q8N1G0	ZNF687	ZNF687:S227;S239	0.130511	-0.15491	0.73743	0.0802622	Both	-0.0121994	0.408846
Q6ZUT6	CCDC9B	CCDC9B:S448	0.224482	0.401615	0.161115	1.32122e-05	Both	0.313048	0.080564
Q03164	KMT2A	KMT2A:S2167	0.143686	-0.123523	0.415622	0.404582	Both	0.0100814	0.410102
P37275	ZEB1	ZEB1:S322	0.219627	-0.320418	0.452937	0.00123903	Both	-0.0503953	0.227088
Q8N7R7	CCNYL1	CCNYL1:S122	0.310786	-0.118466	0.0171506	0.0634753	Both	0.0961599	0.0403129
P01106	MYC	MYC:S71	0.123981	-0.195442	0.240524	0.0162625	Both	-0.0357307	0.128393
Q9P1Y6	PHRF1	PHRF1:S1124	-0.306921	0.0402349	0.0870621	0.720318	Both	-0.133343	0.40369
P98174	FGD1	FGD1:S82	-0.0183617	0.0865862	0.949814	0.221869	Both	0.0341123	0.585841
Q9BXP5	SRRT	SRRT:S493	1.20372	-0.0969046	0.0916608	0.0615474	Both	0.553405	0.0766041
Q7Z460-4	CLASP1	CLASP1:S734;S738	0.371784	-0.407505	0.201969	1.68359e-05	Both	-0.0178603	0.100993
P23588	EIF4B	EIF4B:S459	0.202325	-0.0275744	0.0227917	0.78918	Both	0.0873751	0.405986
P43364	MAGEA11	MAGEA11:S13	1.11818	0.633041	6.28651e-07	0.000109838	Both	0.87561	5.52335e-05
Q13541	EIF4EBP1	EIF4EBP1:S65	0.0686789	0.183922	0.603668	0.0736524	Both	0.126301	0.33866
Q13535	ATR	ATR:T1989	-0.181737	-0.128944	0.391343	0.0328528	Both	-0.15534	0.212098
Q9Y6A5	TACC3	TACC3:S250	0.0976997	0.127719	0.568789	0.013529	Both	0.112709	0.291159
Q6ZN30	BNC2	BNC2:S403	-0.0599487	0.111901	0.573541	0.0924474	Both	0.0259764	0.332994
Q9H1B7	IRF2BPL	IRF2BPL:S69	0.231337	-0.0648168	0.201962	0.396604	Both	0.08326	0.299283
Q14814	MEF2D	MEF2D:S98	-0.183959	-0.278693	0.454058	0.000405211	Both	-0.231326	0.227232
Q14814	MEF2D	MEF2D:S98;S106	-0.121441	-0.276002	0.223081	0.000652858	Both	-0.198722	0.111867
P13861	PRKAR2A	PRKAR2A:S99	-0.0330656	-0.122621	0.862278	0.00914723	Both	-0.0778431	0.435713
Q6P4R8	NFRKB	NFRKB:S494	-0.176929	-0.309831	0.455446	0.00291629	Both	-0.24338	0.229181
Q13371	PDCL	PDCL:S296	-0.0905416	0.0142622	0.607689	0.877818	Both	-0.0381397	0.742754
P31323	PRKAR2B	PRKAR2B:S114	-0.456059	-0.209996	0.000190856	0.110404	Both	-0.333027	0.0552976
Q7L2J0	MEPCE	MEPCE:S175	0.319167	-0.386646	0.153222	0.000135484	Both	-0.0337399	0.0766787
Q63HR2	TNS2	TNS2:S811	-0.0145002	0.0782355	0.947662	0.434251	Both	0.0318677	0.690957
O75190	DNAJB6	DNAJB6:S277	-0.549021	0.0140044	0.000977432	0.843882	Both	-0.267508	0.42243
Q9UBU7	DBF4	DBF4:S465;S470	-0.250153	-0.325199	0.168704	0.000776932	Both	-0.287676	0.0847405
Q9UPR0	PLCL2	PLCL2:T584	0.132172	-0.150344	0.44516	0.0170743	Both	-0.00908563	0.231117
Q9P227	ARHGAP23	ARHGAP23:S598	-0.285725	0.00102094	0.309223	0.992753	Both	-0.142352	0.650988
Q8TEU7	RAPGEF6	RAPGEF6:S1494	0.147436	0.716272	0.461199	0.000812383	Both	0.431854	0.231006
Q13111	CHAF1A	CHAF1A:S873	0.547685	0.611588	0.00184915	0.00016553	Both	0.579636	0.00100734
Q92667	AKAP1	AKAP1:S151	0.130847	0.690345	0.198221	2.06494e-05	Both	0.410596	0.099121
O75179	ANKRD17	ANKRD17:S2067	0.097027	-0.0499754	0.606175	0.319007	Both	0.0235258	0.462591
Q8IWF6	DENND6A	DENND6A:S127	0.0645038	-0.11289	0.783884	0.180997	Both	-0.0241933	0.482441
Q06210	GFPT1	GFPT1:S261	1.83104	0.0660557	0.0515006	0.157273	Both	0.948547	0.104387
Q5QJE6	DNTTIP2	DNTTIP2:S117	0.722471	0.270559	6.74757e-05	4.26989e-05	Both	0.496515	5.50873e-05
P62070	RRAS2	RRAS2:S186	-0.161804	-0.0682599	0.329396	0.25481	Both	-0.115032	0.292103
O14936-4	CASK	CASK:S577	-0.238275	-0.20032	0.119982	0.00340086	Both	-0.219297	0.0616914
P27816-4	MAP4	MAP4:T28	0.315444	0.292708	0.0210838	0.00255344	Both	0.304076	0.0118186
Q8IUC4	RHPN2	RHPN2:S654	0.109181	0.0909728	0.529383	0.454697	Both	0.100077	0.49204
Q13796	SHROOM2	SHROOM2:S974	-0.597351	0.156875	0.155115	0.0362769	Both	-0.220238	0.0956961
Q9HAN9	NMNAT1	NMNAT1:S117	-0.168574	-0.0154238	0.382776	0.773598	Both	-0.0919987	0.578187
Q9Y4K4	MAP4K5	MAP4K5:S434	0.0513826	-0.290707	0.754138	0.490287	Both	-0.119662	0.622213
Q9NRY4	ARHGAP35	ARHGAP35:S975	-0.0466893	-0.0930668	0.759869	0.173173	Both	-0.069878	0.466521
Q86U86	PBRM1	PBRM1:S948	-0.0772991	-0.0650702	0.590508	0.325542	Both	-0.0711847	0.458025
Q15154	PCM1	PCM1:S588	1.37936	0.508886	0.00037165	0.00111312	Both	0.944124	0.000742387
Q92598	HSPH1	HSPH1:S809	-0.177788	-0.021069	0.132223	0.599032	Both	-0.0994284	0.365627
Q92574	TSC1	TSC1:S1100	0.016147	-0.132235	0.914927	0.150088	Both	-0.058044	0.532508
Q13671	RIN1	RIN1:S351	0.134986	0.173347	0.166483	0.0513375	Both	0.154167	0.10891
Q92625	ANKS1A	ANKS1A:S647	-0.104827	0.116273	0.539608	0.0745803	Both	0.00572325	0.307094
Q6PGQ7	BORA	BORA:S325	0.0667341	0.0739214	0.814513	0.341114	Both	0.0703277	0.577814
P08670	VIM	VIM:S339	-0.0615382	-0.137886	0.822325	0.289746	Both	-0.0997122	0.556035
P08670	VIM	VIM:S325	0.0796736	-0.145837	0.463558	0.00936579	Both	-0.0330818	0.236462
Q5UIP0	RIF1	RIF1:S1688	0.00685929	0.148233	0.98314	0.00542419	Both	0.0775464	0.494282
Q9BYG5	PARD6B	PARD6B:S11	0.0256925	-0.002253	0.864622	0.982852	Both	0.0117198	0.923737
Q14980	NUMA1	NUMA1:S169	0.107081	-0.0666014	0.204391	0.172404	Both	0.0202399	0.188398
Q5UIP0	RIF1	RIF1:S2144	0.0172925	-0.180397	0.959278	0.00523063	Both	-0.0815523	0.482254
Q9Y613	FHOD1	FHOD1:S367	-0.130094	0.226997	0.628307	0.0886944	Both	0.0484513	0.358501
Q9C0C2	TNKS1BP1	TNKS1BP1:S672	-0.115465	-0.0259882	0.286418	0.537579	Both	-0.0707266	0.411999
Q96N67-6	DOCK7	DOCK7:S2120	-0.210967	-0.0277707	0.372961	0.60112	Both	-0.119369	0.48704
Q96KN7	RPGRIP1	RPGRIP1:S135	-0.110862	0.274326	0.676552	0.0118378	Both	0.0817318	0.344195
Q15464	SHB	SHB:S388	0.0318094	0.0994825	0.902671	0.246586	Both	0.065646	0.574629
Q71RC2	LARP4	LARP4:S597	0.260432	-0.0255944	0.0568838	0.853025	Both	0.117419	0.454955
Q96JY6	PDLIM2	PDLIM2:S161	-0.122061	0.204701	0.21635	0.0118214	Both	0.0413197	0.114086
Q96JY6	PDLIM2	PDLIM2:S161;S171	0.0188889	0.140431	0.926891	0.192666	Both	0.0796597	0.559778
Q00688	FKBP3	FKBP3:S152	0.665071	1.05491	0.000509002	2.19383e-08	Both	0.859991	0.000254512
P78559	MAP1A	MAP1A:S909	0.260654	-0.127069	0.243084	0.0139589	Both	0.0667922	0.128522
Q8NG27	PJA1	PJA1:S265	-0.693592	0.0116848	0.0527645	0.932629	Both	-0.340954	0.492697
Q15022	SUZ12	SUZ12:S583	0.155596	-0.0839028	0.176179	0.210614	Both	0.0358467	0.193397
Q92618	ZNF516	ZNF516:S116	-0.0829587	-0.170415	0.498926	0.0205058	Both	-0.126687	0.259716
Q02543	RPL18A	RPL18A:S71	-0.178057	0.110094	0.0457352	0.128277	Both	-0.0339817	0.0870061
Q14692	BMS1	BMS1:S552	0.526562	0.408823	0.00127781	2.085e-06	Both	0.467692	0.000639949
Q9H2Y7	ZNF106	ZNF106:S1302	0.321003	-0.181146	0.108671	0.0240924	Both	0.0699287	0.0663816
Q7Z7L8	C11orf96	C11orf96:S399	0.334876	-0.0339035	0.0385848	0.713606	Both	0.150486	0.376095
Q8ND82	ZNF280C	ZNF280C:T540	0.263558	-0.0398164	0.245304	0.575262	Both	0.111871	0.410283
Q9UHV7	MED13	MED13:S890	-0.137411	-0.0118398	0.570073	0.923614	Both	-0.0746255	0.746843
Q9Y6Q9	NCOA3	NCOA3:S728	-0.219056	0.0400788	0.192455	0.396109	Both	-0.0894885	0.294282
P07355	ANXA2	ANXA2:T	0.0503732	0.18781	0.749061	0.0365893	Both	0.119091	0.392825
Q5FBB7	SGO1	SGO1:S507	0.63459	0.0956316	0.000685889	0.274237	Both	0.365111	0.137461
Q2NKX8	ERCC6L	ERCC6L:S820	0.145611	0.0105308	0.209639	0.833089	Both	0.0780712	0.521364
O94986	CEP152	CEP152:S1461	-0.0880037	-0.235066	0.597583	0.00665842	Both	-0.161535	0.302121
Q96LX8	ZNF597	ZNF597:S326	-0.0916466	-0.0995849	0.525671	0.0948977	Both	-0.0956158	0.310284
P85037	FOXK1	FOXK1:S445	-0.652873	-0.338712	4.52352e-05	4.68732e-05	Both	-0.495793	4.60542e-05
P85037	FOXK1	FOXK1:S441;S445	0.00401088	-0.174727	0.972048	0.00176579	Both	-0.0853581	0.486907
Q92576	PHF3	PHF3:S1642	0.541092	0.562794	0.00285211	0.000325673	Both	0.551943	0.00158889
O00178	GTPBP1	GTPBP1:S44;S47	-0.117164	-0.02323	0.371854	0.693101	Both	-0.0701969	0.532478
O14686	KMT2D	KMT2D:S1180	0.311918	-0.292153	0.112611	0.00205103	Both	0.00988258	0.0573308
Q8IWW6	ARHGAP12	ARHGAP12:S201	-0.265486	-0.107726	0.145604	0.525598	Both	-0.186606	0.335601
Q14573	ITPR3	ITPR3:S2670	0.272911	-0.100108	0.12586	0.243346	Both	0.0864014	0.184603
Q9H074	PAIP1	PAIP1:S77	0.242775	0.309825	0.446907	0.0350339	Both	0.2763	0.24097
Q9Y3M2	CBY1	CBY1:T	0.00865986	-0.044313	0.976337	0.770958	Both	-0.0178266	0.873648
Q8IYL3	C1orf174	C1orf174:S189	0.135558	-0.293706	0.411119	0.000733013	Both	-0.079074	0.205926
P27816	MAP4	MAP4:S507	0.1344	-0.105724	0.201092	0.0341994	Both	0.0143382	0.117645
P27816	MAP4	MAP4:S507;S510	0.0997514	-0.0812936	0.30765	0.17301	Both	0.00922887	0.24033
Q6ZVD8	PHLPP2	PHLPP2:S1210	0.0120175	-0.0290413	0.921655	0.732392	Both	-0.0085119	0.827024
Q9UKD2	MRTO4	MRTO4:S80	-0.0228203	0.0387122	0.891656	0.473952	Both	0.00794592	0.682804
Q8N163	CCAR2	CCAR2:S678;S681	0.282459	-0.103363	0.257556	0.02975	Both	0.0895479	0.143653
Q86U42	PABPN1	PABPN1:S150	0.125603	-0.0329458	0.361262	0.472105	Both	0.0463286	0.416684
Q15365	PCBP1	PCBP1:S264	-0.141767	0.194098	0.564297	0.000761157	Both	0.0261656	0.282529
Q8WX93	PALLD	PALLD:S984	-0.201558	-0.117142	0.139072	0.0738466	Both	-0.15935	0.10646
Q9NQS7	INCENP	INCENP:S143;S148	0.481613	-0.141299	0.000261356	0.0191838	Both	0.170157	0.00972259
Q12888	TP53BP1	TP53BP1:S552	-0.168397	-0.241309	0.110106	0.00766335	Both	-0.204853	0.0588849
Q92769	HDAC2	HDAC2:S394	0.190729	-0.251877	0.0152206	7.17571e-05	Both	-0.030574	0.00764617
Q13547	HDAC1	HDAC1:S393	0.110805	-0.230012	0.105321	7.11488e-05	Both	-0.0596038	0.052696
Q9BQG0	MYBBP1A	MYBBP1A:S775	-0.0635589	-0.19593	0.662598	0.00308731	Both	-0.129745	0.332843
P33240	CSTF2	CSTF2:S524	-0.0729239	-0.26004	0.257469	0.00587818	Both	-0.166482	0.131674
Q16666	IFI16	IFI16:S153	-0.0543014	-0.131999	0.678794	0.00830531	Both	-0.0931499	0.34355
Q9UBB5	MBD2	MBD2:S407	-0.0289337	-0.138048	0.875963	0.0139404	Both	-0.0834906	0.444952
Q86WR0	CCDC25	CCDC25:S204	-0.0593387	-0.0485255	0.814094	0.343988	Both	-0.0539321	0.579041
Q14847	LASP1	LASP1:S146	-0.116942	0.161808	0.629128	0.00615624	Both	0.022433	0.317642
P22626	HNRNPA2B1	HNRNPA2B1:S85	-0.17386	-0.0929358	0.0454999	0.0941588	Both	-0.133398	0.0698294
Q9UPN3	MACF1	MACF1:S1376	-0.0286066	-0.0755735	0.874195	0.194633	Both	-0.05209	0.534414
P35222	CTNNB1	CTNNB1:S191	-0.0470823	-0.10101	0.750442	0.0738409	Both	-0.0740459	0.412141
Q16204	CCDC6	CCDC6:S240;S244	-0.285054	-0.0159068	0.00762942	0.741587	Both	-0.15048	0.374608
Q14155-1	ARHGEF7	ARHGEF7:S340	0.0464133	-0.00862606	0.727966	0.929437	Both	0.0188936	0.828702
Q09666	AHNAK	AHNAK:S4908	0.0534503	-0.0155293	0.666773	0.832707	Both	0.0189605	0.74974
Q14839	CHD4	CHD4:S1535	-1.51139	-0.208579	0.0619227	0.000461072	Both	-0.859985	0.0311919
Q09666	AHNAK	AHNAK:S1068	0.182354	-0.113181	0.521453	0.0844905	Both	0.0345867	0.302972
Q4KMQ2	ANO6	ANO6:S909	-0.0840865	-0.13585	0.48766	0.0435461	Both	-0.109968	0.265603
O43463	SUV39H1	SUV39H1:S391	-0.199487	0.170567	0.0509991	0.0304318	Both	-0.0144599	0.0407155
Q9Y3M8	STARD13	STARD13:S389	0.24533	-0.0268375	0.301125	0.66349	Both	0.109246	0.482308
Q9UQ35	SRRM2	SRRM2:S1179	-0.169427	-0.229114	0.290433	0.00297902	Both	-0.19927	0.146706
Q9BYW2	SETD2	SETD2:S131	-0.0959446	-0.0321045	0.637301	0.617019	Both	-0.0640245	0.62716
Q13895	BYSL	BYSL:S98	0.106439	-0.0990588	0.144334	0.023452	Both	0.00368989	0.083893
Q15596	NCOA2	NCOA2:S565	0.306347	0.215767	0.0058786	0.022876	Both	0.261057	0.0143773
Q14674	ESPL1	ESPL1:S1508	-0.0469207	-0.153834	0.67254	0.01343	Both	-0.100377	0.342985
P22059	OSBP	OSBP:S190;S193	-0.0906269	-0.109591	0.469668	0.016646	Both	-0.100109	0.243157
Q9H910-2	JPT2	JPT2:S14	1.04135	0.555943	0.000229759	2.80483e-06	Both	0.798647	0.000116282
P37275	ZEB1	ZEB1:S646	0.240206	-0.0821781	0.361314	0.0968966	Both	0.079014	0.229105
Q9NTI5	PDS5B	PDS5B:S1166	0.089405	-0.107264	0.652327	0.0597243	Both	-0.00892957	0.356026
Q5H9F3-3	BCORL1	BCORL1:S599	0.281924	-0.235988	0.189701	0.00564895	Both	0.0229683	0.0976748
P78559	MAP1A	MAP1A:S996	-0.199426	-0.00872292	0.417854	0.875339	Both	-0.104074	0.646596
Q8WVC0	LEO1	LEO1:T188;S197;S205	-0.0389359	-0.248789	0.786959	0.000760747	Both	-0.143863	0.39386
Q9BQA1	WDR77	WDR77:T5	-0.387954	0.0533758	0.101656	0.426828	Both	-0.167289	0.264242
Q9Y2W2	WBP11	WBP11:S353;S361	0.110637	-0.203253	0.584362	0.0227038	Both	-0.0463077	0.303533
O94913	PCF11	PCF11:S777	0.144554	-0.119099	0.30143	0.256761	Both	0.0127276	0.279095
Q8WWM7	ATXN2L	ATXN2L:S449	0.127342	-8.5777e-05	0.611639	0.99796	Both	0.063628	0.804799
Q9P2K8	EIF2AK4	EIF2AK4:S555	-0.257644	-0.0106845	0.0613805	0.889171	Both	-0.134164	0.475276
Q9Y2W1	THRAP3	THRAP3:S575	-0.170503	0.221515	0.152201	0.0120218	Both	0.0255064	0.0821115
Q9P2N2	ARHGAP28	ARHGAP28:S55	0.0727774	0.151387	0.806581	0.0203764	Both	0.112082	0.413479
Q6PK04	CCDC137	CCDC137:S233	0.574609	0.365536	0.000141888	0.014723	Both	0.470072	0.00743244
Q9UQ35	SRRM2	SRRM2:S2426	0.23861	-0.280705	0.57671	0.000342519	Both	-0.0210478	0.288526
Q9Y365	STARD10	STARD10:S284	-0.0785473	-0.00184108	0.811817	0.979684	Both	-0.0401942	0.89575
Q12873	CHD3	CHD3:S1601	-0.369858	-0.145771	0.120658	0.0243546	Both	-0.257815	0.0725063
Q09666	AHNAK	AHNAK:S5099	0.868109	1.00631	9.89971e-07	1.21998e-06	Both	0.937212	1.10498e-06
Q9C0C9	UBE2O	UBE2O:S896	0.115302	0.137829	0.436975	0.123659	Both	0.126566	0.280317
Q9UQ35	SRRM2	SRRM2:S1463	-0.541398	0.0346102	0.165904	0.82903	Both	-0.253394	0.497467
Q13573	SNW1	SNW1:S224	-0.119226	0.0190927	0.647002	0.817279	Both	-0.0500667	0.732141
Q13573	SNW1	SNW1:S224;S232	-0.242703	-0.100188	0.00453536	0.112242	Both	-0.171446	0.0583886
Q9P212	PLCE1	PLCE1:S1709	0.578488	0.505298	0.100795	2.59446e-06	Both	0.541893	0.050399
Q8TB72	PUM2	PUM2:S102	-5.66695e-05	-0.02011	0.999759	0.81742	Both	-0.0100833	0.908589
Q9H4A3-7	WNK1	WNK1:S2391	0.0308965	-0.0195032	0.86596	0.721455	Both	0.00569665	0.793708
Q15223	NECTIN1	NECTIN1:S422	0.0431409	-0.0801051	0.658344	0.127874	Both	-0.0184821	0.393109
Q8TD19	NEK9	NEK9:S827	0.0921529	-0.0499637	0.670037	0.421766	Both	0.0210946	0.545902
Q8N9T8	KRI1	KRI1:S628	0.0179563	-0.223371	0.92518	0.0302649	Both	-0.102707	0.477722
Q8N9T8	KRI1	KRI1:S628;S639	0.499813	-0.123722	0.180826	0.0147997	Both	0.188045	0.0978126
Q16828	DUSP6	DUSP6:S331	0.302598	-0.0210741	0.0289909	0.756977	Both	0.140762	0.392984
P25788	PSMA3	PSMA3:S250	-0.0614219	-0.153966	0.733088	0.00251211	Both	-0.107694	0.3678
Q15185	PTGES3	PTGES3:S113	-0.52554	0.0507665	0.00178258	0.725925	Both	-0.237387	0.363854
P41212	ETV6	ETV6:S271	-0.0322474	0.0273883	0.912678	0.685124	Both	-0.00242952	0.798901
Q69YQ0	SPECC1L	SPECC1L:S881	0.660637	0.290281	0.0248406	0.0010042	Both	0.475459	0.0129224
Q86U86	PBRM1	PBRM1:S636	0.674454	0.536556	6.69356e-05	1.69034e-06	Both	0.605505	3.4313e-05
Q6WCQ1	MPRIP	MPRIP:S619	-0.156417	-0.0138678	0.163841	0.819496	Both	-0.0851422	0.491668
Q12888	TP53BP1	TP53BP1:S580	0.0975943	-0.0924688	0.461976	0.0293825	Both	0.00256279	0.245679
Q9H7F0	ATP13A3	ATP13A3:S817	-0.123695	-0.190203	0.298869	0.00278272	Both	-0.156949	0.150826
P62995	TRA2B	TRA2B:T201	-0.0671623	0.00225394	0.426822	0.968016	Both	-0.0324542	0.697419
Q6PKG0	LARP1	LARP1:T649	0.31648	0.812507	0.012632	1.18278e-05	Both	0.564494	0.00632193
P17275	JUNB	JUNB:T255;S259	0.000725569	-0.338951	0.996369	7.86372e-05	Both	-0.169113	0.498224
P19338	NCL	NCL:S28;S34	0.198592	-0.354493	0.197518	3.79858e-05	Both	-0.0779503	0.0987779
Q9Y5B9	SUPT16H	SUPT16H:S508	0.851837	1.58395	5.53345e-05	5.51957e-09	Both	1.21789	2.767e-05
Q96GX5	MASTL	MASTL:T519	0.845006	0.473681	4.78014e-05	0.00047209	Both	0.659343	0.000259946
Q9BXF6	RAB11FIP5	RAB11FIP5:S176	0.347795	-0.00800409	0.0146743	0.944923	Both	0.169896	0.479798
P35568	IRS1	IRS1:S312	-0.128929	-0.0624858	0.308294	0.47962	Both	-0.0957074	0.393957
Q9UMZ2	SYNRG	SYNRG:S935	0.0344955	-0.16334	0.880969	0.010895	Both	-0.0644222	0.445932
P12270	TPR	TPR:S379	0.0418898	0.0634879	0.849876	0.146519	Both	0.0526888	0.498198
Q8WVM7	STAG1	STAG1:S1062	0.275853	-0.133914	0.387902	0.0879713	Both	0.0709695	0.237937
P98082	DAB2	DAB2:S227	0.0618276	-0.0491897	0.652893	0.319126	Both	0.00631896	0.486009
Q15768	EFNB3	EFNB3:S274	0.218524	0.129399	0.307338	0.021875	Both	0.173962	0.164606
P85037	FOXK1	FOXK1:S420	-0.216615	-0.255328	0.324476	0.000182426	Both	-0.235971	0.162329
Q0ZGT2	NEXN	NEXN:S569	0.579009	0.0279135	0.0555826	0.579744	Both	0.303461	0.317664
O94776	MTA2	MTA2:S548	0.804002	0.865088	0.00829615	8.73357e-07	Both	0.834545	0.00414851
Q9Y490	TLN1	TLN1:S425	0.392272	0.639014	0.0004339	2.12344e-07	Both	0.515643	0.000217056
P46821	MAP1B	MAP1B:S1438;S1443	-0.104189	-0.102214	0.264276	0.185608	Both	-0.103202	0.224942
Q8IZP0	ABI1	ABI1:S183	-0.151285	-0.172518	0.240228	0.00165646	Both	-0.161902	0.120942
O00267	SUPT5H	SUPT5H:S666	0.198487	-0.00159222	0.122496	0.975041	Both	0.0984472	0.548769
Q9BVV8	FAM174C	FAM174C:S120	0.363145	-0.0272269	0.12681	0.721071	Both	0.167959	0.423941
Q9HCD6	TANC2	TANC2:S1545	0.174457	0.0625621	0.212271	0.178669	Both	0.11851	0.19547
Q53TN4	CYBRD1	CYBRD1:T285	0.563341	0.283021	0.101467	0.00973367	Both	0.423181	0.0556005
O60664	PLIN3	PLIN3:S130	-0.100053	0.281165	0.471323	0.000382713	Both	0.0905559	0.235853
Q9NYB9	ABI2	ABI2:S183	-0.291536	-0.00835023	0.122804	0.85035	Both	-0.149943	0.486577
P49023	PXN	PXN:S258	0.459861	0.0662014	0.0263221	0.758173	Both	0.263031	0.392247
Q01518	CAP1	CAP1:S34	1.43041	1.78128	1.53403e-06	6.16396e-08	Both	1.60584	7.97833e-07
Q96ST3	SIN3A	SIN3A:S832	-0.183093	-0.228739	0.0232018	0.000325238	Both	-0.205916	0.0117635
P05388	RPLP0	RPLP0:S304;S307	-0.112198	-0.0773562	0.427829	0.257678	Both	-0.0947769	0.342754
P05412	JUN	JUN:S243	-0.405064	-0.214685	0.00215921	0.000757707	Both	-0.309874	0.00145846
O60341	KDM1A	KDM1A:S849	0.000391895	-0.0151452	0.999133	0.804913	Both	-0.00737666	0.902023
Q9NYJ8	TAB2	TAB2:S582	0.141413	0.0645512	0.392709	0.481893	Both	0.102982	0.437301
Q96JM2	ZNF462	ZNF462:S295	-0.0205278	-0.114728	0.910649	0.179707	Both	-0.0676279	0.545178
Q93009	USP7	USP7:S18	-0.378276	-0.17092	0.0154949	0.00844146	Both	-0.274598	0.0119682
P32004-2	L1CAM	L1CAM:S1177	-0.0614497	-0.222948	0.654689	0.0115521	Both	-0.142199	0.33312
Q4LE39	ARID4B	ARID4B:S675	0.00131983	-0.0200307	0.992986	0.829767	Both	-0.00935545	0.911376
Q12851	MAP4K2	MAP4K2:S394	0.0281742	-0.038578	0.885283	0.444867	Both	-0.00520192	0.665075
P46821	MAP1B	MAP1B:S1208	0.0280778	0.00585692	0.818668	0.947976	Both	0.0169674	0.883322
Q9BXF3	CECR2	CECR2:S422	0.0186331	0.271752	0.930641	0.00417325	Both	0.145193	0.467407
Q9P275	USP36	USP36:S682	0.234432	0.00214208	0.165963	0.971727	Both	0.118287	0.568845
P46821	MAP1B	MAP1B:S992;S995	0.0185518	-0.100439	0.895003	0.22904	Both	-0.0409434	0.562022
Q8IVF2	AHNAK2	AHNAK2:S4419	0.320978	0.00894762	0.00361043	0.885668	Both	0.164963	0.444639
P78559	MAP1A	MAP1A:S1797;S1801	0.134463	-0.0203153	0.629623	0.680372	Both	0.0570736	0.654998
O43166	SIPA1L1	SIPA1L1:S1127	0.310517	-0.0207499	0.00421671	0.732258	Both	0.144884	0.368237
Q5VUA4	ZNF318	ZNF318:S173	-0.0659615	-0.191552	0.726309	0.0885316	Both	-0.128757	0.40742
Q96R06	SPAG5	SPAG5:S135	0.129598	-0.0725383	0.261528	0.522413	Both	0.0285298	0.391971
Q15652	JMJD1C	JMJD1C:S1228	0.197195	-0.108166	0.217151	0.225727	Both	0.0445141	0.221439
P19634	SLC9A1	SLC9A1:S693	0.14536	-0.129219	0.297944	0.0285377	Both	0.00807074	0.163241
O75717	WDHD1	WDHD1:S374;S383	-0.254465	-0.273868	0.121054	0.000694116	Both	-0.264166	0.060874
Q15059	BRD3	BRD3:S563	0.0101294	-0.150783	0.928398	0.0121218	Both	-0.0703269	0.47026
P25205	MCM3	MCM3:S711	0.0791213	-0.185365	0.292111	0.000847333	Both	-0.0531219	0.146479
Q15459	SF3A1	SF3A1:S359	-0.00880174	-0.240227	0.974934	0.045627	Both	-0.124514	0.51028
Q14676	MDC1	MDC1:S793	-0.165631	0.132047	0.163415	0.0249028	Both	-0.0167923	0.0941587
P31689	DNAJA1	DNAJA1:S83	0.639424	0.146102	0.00627693	0.0300107	Both	0.392763	0.0181438
P15408	FOSL2	FOSL2:S200	0.222093	-0.161748	0.00956252	0.0109734	Both	0.0301728	0.010268
Q15942	ZYX	ZYX:S143	0.0327983	-0.118906	0.880969	0.0335957	Both	-0.0430538	0.457283
Q99543	DNAJC2	DNAJC2:S63	-0.082466	-0.116531	0.750442	0.0174512	Both	-0.0994987	0.383947
Q99543	DNAJC2	DNAJC2:S60;S63	-0.230902	-0.0575278	0.0605761	0.430483	Both	-0.144215	0.245529
Q9NVR2	INTS10	INTS10:S231	0.138344	-0.0148345	0.610179	0.849318	Both	0.0617549	0.729748
P20042	EIF2S2	EIF2S2:T111	0.0383504	-0.0862129	0.811817	0.106073	Both	-0.0239312	0.458945
Q96KQ7	EHMT2	EHMT2:S140	0.215397	-0.0436229	0.00730851	0.348698	Both	0.0858873	0.178003
Q15642	TRIP10	TRIP10:S296	0.186077	-0.0053105	0.282574	0.962587	Both	0.0903832	0.622581
P48634	PRRC2A	PRRC2A:S761	-0.309919	-0.219844	0.00825774	0.0024723	Both	-0.264881	0.00536502
Q15678	PTPN14	PTPN14:S760	-0.226669	-0.0735057	0.164807	0.180247	Both	-0.150087	0.172527
O95391	SLU7	SLU7:S235	0.342759	-0.242783	0.146372	0.0370674	Both	0.0499882	0.0917197
Q9NTI5	PDS5B	PDS5B:S1182	-0.268455	-0.263458	0.0538908	0.00162674	Both	-0.265957	0.0277588
Q9UGU5	HMGXB4	HMGXB4:S502;S512	-0.124241	-0.315763	0.609146	0.0136969	Both	-0.220002	0.311421
Q96RT1	ERBIN	ERBIN:S569	0.0411094	0.151626	0.809977	0.103487	Both	0.0963678	0.456732
Q13636	RAB31	RAB31:S35	0.165719	-0.0486428	0.411868	0.404054	Both	0.0585379	0.407961
O43166	SIPA1L1	SIPA1L1:S114	0.128192	-0.0262795	0.401853	0.599678	Both	0.0509565	0.500766
Q15545	TAF7	TAF7:S264	0.14331	-0.101005	0.114941	0.112957	Both	0.0211528	0.113949
Q8WW12	PCNP	PCNP:S119	-0.239275	-0.0726379	0.00752522	0.115427	Both	-0.155956	0.0614763
Q15208	STK38	STK38:S281	0.0334326	-0.0477164	0.90189	0.555123	Both	-0.00714189	0.728507
Q9H1B7	IRF2BPL	IRF2BPL:S639	0.169894	-0.18291	0.307258	0.0206977	Both	-0.00650756	0.163978
Q96T88	UHRF1	UHRF1:S287	0.013432	-0.0180123	0.93314	0.834999	Both	-0.00229017	0.884069
Q9C0C2	TNKS1BP1	TNKS1BP1:S1554	-0.159712	-0.146397	0.318042	0.182926	Both	-0.153054	0.250484
Q9BSQ5	CCM2	CCM2:S287	0.349973	-0.133234	0.0685933	0.219518	Both	0.10837	0.144056
Q9BW71	HIRIP3	HIRIP3:S530	-0.0434421	-0.150467	0.818429	0.00205103	Both	-0.0969547	0.41024
P33993	MCM7	MCM7:S121	0.157383	-0.0311715	0.589265	0.847246	Both	0.0631059	0.718255
P48634	PRRC2A	PRRC2A:T1353	0.0064557	0.0527919	0.985699	0.467643	Both	0.0296238	0.726671
Q9H165	BCL11A	BCL11A:S328;S332	-0.252202	-0.141486	0.0562014	0.0086418	Both	-0.196844	0.0324216
Q6NUK4	REEP3	REEP3:T201;S210	-0.357454	-0.187501	0.00024634	0.0192593	Both	-0.272477	0.00975282
Q9Y2D8	SSX2IP	SSX2IP:S293	0.278744	0.289132	0.261267	0.00523974	Both	0.283938	0.133253
Q12888	TP53BP1	TP53BP1:S525	0.182354	-0.0861624	0.272597	0.201222	Both	0.0480956	0.23691
O43166	SIPA1L1	SIPA1L1:S1270	0.46297	0.423424	0.00667334	9.67018e-05	Both	0.443197	0.00338502
Q0ZGT2	NEXN	NEXN:S80	-0.181744	-0.1933	0.107111	0.00219413	Both	-0.187522	0.0546527
P55265	ADAR	ADAR:S825	-0.0701843	0.0437752	0.35169	0.317862	Both	-0.0132045	0.334776
Q9NW82	WDR70	WDR70:S638	-0.0101992	-0.0856701	0.930806	0.227467	Both	-0.0479347	0.579137
O95295	SNAPIN	SNAPIN:S133	-0.0985543	0.251312	0.225814	0.000283943	Both	0.0763789	0.113049
O75533	SF3B1	SF3B1:S129	-0.0702393	-0.16766	0.609146	0.0264415	Both	-0.11895	0.317794
P54198	HIRA	HIRA:S661	0.0369091	-0.0569983	0.773924	0.545244	Both	-0.0100446	0.659584
Q5VT52	RPRD2	RPRD2:S1099	-0.314091	-0.000212385	0.0160792	0.997585	Both	-0.157152	0.506832
Q8TAQ2	SMARCC2	SMARCC2:S347	0.00923271	-0.155051	0.938961	0.00202109	Both	-0.0729091	0.470491
O15297	PPM1D	PPM1D:S40	-0.0719698	0.0958641	0.753512	0.0450232	Both	0.0119472	0.399268
O60341	KDM1A	KDM1A:S131;S137	-0.0676487	-0.213776	0.545737	0.000960391	Both	-0.140713	0.273349
Q9H910	JPT2	JPT2:S30	1.3292	1.26624	9.15798e-07	2.62985e-09	Both	1.29772	4.59214e-07
Q86XP3	DDX42	DDX42:S185	-0.00704799	-0.198416	0.94964	0.00307988	Both	-0.102732	0.47636
Q96S82	UBL7	UBL7:S230	-0.0928471	-0.122427	0.560634	0.0135242	Both	-0.107637	0.287079
P22626	HNRNPA2B1	HNRNPA2B1:S344	-0.11656	-0.0211641	0.70103	0.680625	Both	-0.0688621	0.690828
P49815	TSC2	TSC2:S1132	0.205601	0.00109196	0.370637	0.990082	Both	0.103347	0.680359
O14737	PDCD5	PDCD5:S119	-0.441326	-0.0341526	0.0314494	0.490977	Both	-0.237739	0.261213
Q96ST2	IWS1	IWS1:S720	-0.149759	-0.173994	0.744709	0.127298	Both	-0.161877	0.436004
Q9Y6A5	TACC3	TACC3:S317	-0.288537	0.11656	0.182689	0.0111176	Both	-0.0859881	0.0969032
Q9HCD5	NCOA5	NCOA5:S378	0.603268	0.199321	0.0309663	0.0216237	Both	0.401295	0.026295
Q8WUF5	PPP1R13L	PPP1R13L:S395	0.424689	0.743595	0.0367091	2.51152e-06	Both	0.584142	0.0183558
Q14680	MELK	MELK:S498	0.496669	0.374724	0.00559412	0.000797113	Both	0.435696	0.00319562
O43765	SGTA	SGTA:S77	-0.171492	0.0523571	0.382679	0.249533	Both	-0.0595674	0.316106
Q8NBZ0	INO80E	INO80E:S227	0.0533526	-0.129366	0.726065	0.0149132	Both	-0.0380069	0.370489
P23246	SFPQ	SFPQ:T687	1.04542	0.769489	7.97527e-08	5.11095e-06	Both	0.907453	2.59535e-06
Q49MG5	MAP9	MAP9:S79	-0.0798579	0.0413376	0.659008	0.555084	Both	-0.0192602	0.607046
Q7KZ85	SUPT6H	SUPT6H:S125	-0.502196	-0.235769	0.0642412	0.000305457	Both	-0.368983	0.0322733
Q9Y2X7	GIT1	GIT1:S410	0.0206047	-0.0705219	0.836748	0.298111	Both	-0.0249586	0.567429
P49407	ARRB1	ARRB1:S412	-0.435902	-0.00645014	0.218587	0.930247	Both	-0.221176	0.574417
P41208	CETN2	CETN2:S20	-0.13621	-0.0162503	0.422472	0.758449	Both	-0.07623	0.590461
Q9HCE3	ZNF532	ZNF532:S1140	-0.163864	0.0659273	0.376376	0.165243	Both	-0.0489682	0.270809
Q99547	MPHOSPH6	MPHOSPH6:S110	-0.150828	-0.131182	0.137879	0.0524166	Both	-0.141005	0.095148
O60502	OGA	OGA:S364	-0.310021	-0.000195037	0.081979	0.997669	Both	-0.155108	0.539824
Q58WW2	DCAF6	DCAF6:S336	-0.345126	0.14267	0.254379	0.0239509	Both	-0.101228	0.139165
Q9Y618	NCOR2	NCOR2:S2223	-0.0307737	-0.110865	0.763411	0.0184487	Both	-0.0708195	0.39093
Q9P035	HACD3	HACD3:S114	-0.035229	-0.099418	0.768507	0.0507671	Both	-0.0673235	0.409637
Q96PK6	RBM14	RBM14:T572	0.0949486	-0.232237	0.304438	8.34989e-05	Both	-0.0686444	0.152261
Q9C0K0	BCL11B	BCL11B:T376;S381	0.703563	-0.137471	0.00311373	0.0293419	Both	0.283046	0.0162278
P49023	PXN	PXN:S322	0.377551	-0.0669466	0.0113161	0.697757	Both	0.155302	0.354537
Q9P2K3	RCOR3	RCOR3:S156;S171	-0.345824	-0.290749	0.0493085	0.000913726	Both	-0.318286	0.0251111
Q969V6	MRTFA	MRTFA:S333	0.1237	-0.133826	0.656111	0.102183	Both	-0.00506273	0.379147
Q6BDS2	UHRF1BP1	UHRF1BP1:S758	0.0785903	0.162527	0.611639	0.00674567	Both	0.120559	0.309192
Q96RT1	ERBIN	ERBIN:S602;S603	0.0212975	-0.121559	0.859328	0.054262	Both	-0.0501306	0.456795
P46821	MAP1B	MAP1B:S1653	-0.170297	-0.192393	0.32924	0.00316963	Both	-0.181345	0.166205
Q96TC7	RMDN3	RMDN3:S46	-0.110913	0.102188	0.489336	0.0223894	Both	-0.00436225	0.255863
Q13610	PWP1	PWP1:S50	-0.1884	-0.215095	0.26651	0.00429556	Both	-0.201748	0.135403
Q9H4L7	SMARCAD1	SMARCAD1:S124;S127	0.190818	-0.150387	0.212271	0.0390624	Both	0.0202156	0.125667
P20042	EIF2S2	EIF2S2:S105	0.0422807	-0.0465554	0.846852	0.33789	Both	-0.00213737	0.592371
Q8IUW5	RELL1	RELL1:S109	0.342403	0.392772	0.0161445	0.00276725	Both	0.367588	0.00945588
P29375	KDM5A	KDM5A:S1111	-0.154802	-0.116046	0.304977	0.0904797	Both	-0.135424	0.197728
Q02446	SP4	SP4:S770	-0.172054	0.251567	0.31958	0.00954692	Both	0.0397567	0.164563
Q9NRA8	EIF4ENIF1	EIF4ENIF1:S587	0.134342	-0.0666416	0.481105	0.236959	Both	0.03385	0.359032
P27816	MAP4	MAP4:S624	0.348685	0.202083	0.029213	0.017872	Both	0.275384	0.0235425
Q03701	CEBPZ	CEBPZ:S629	-0.101969	-0.242971	0.276852	0.00105851	Both	-0.17247	0.138955
Q7L014	DDX46	DDX46:S804	0.071328	-0.20208	0.521112	0.00153436	Both	-0.0653761	0.261323
O94826	TOMM70	TOMM70:S91	0.00672293	-0.128816	0.981348	0.0264733	Both	-0.0610466	0.50391
Q9HAU0	PLEKHA5	PLEKHA5:S140	0.496368	0.200684	0.0319446	0.0296365	Both	0.348526	0.0307906
Q05397	PTK2	PTK2:S390	-0.271503	-0.0829178	0.327202	0.220992	Both	-0.17721	0.274097
Q8WXI9	GATAD2B	GATAD2B:S486	0.452081	0.0991288	0.0111477	0.251051	Both	0.275605	0.1311
Q13188	STK3	STK3:S316	-0.206075	-0.0815159	0.0934441	0.210481	Both	-0.143796	0.151963
Q9H467	CUEDC2	CUEDC2:S110	0.175468	0.352883	0.24383	0.000182999	Both	0.264176	0.122006
Q13263	TRIM28	TRIM28:T541	0.198506	0.255894	0.350578	0.00272415	Both	0.2272	0.176651
O60256	PRPSAP2	PRPSAP2:S227	0.191312	-0.0465595	0.0899217	0.33789	Both	0.0723763	0.213906
Q8IW50	FAM219A	FAM219A:S115	-0.396381	-0.304437	0.00191361	0.00366741	Both	-0.350409	0.00279051
P50402	EMD	EMD:S49	0.176246	-0.0308103	0.234389	0.454496	Both	0.0727181	0.344442
Q96I25	RBM17	RBM17:S222	0.323595	-0.020468	0.00171717	0.711688	Both	0.151564	0.356703
P17535	JUND	JUND:S255;S259	-0.533476	-0.271262	0.00191754	0.00328803	Both	-0.402369	0.00260279
Q99700	ATXN2	ATXN2:S728	0.0778151	-0.0808244	0.720503	0.513361	Both	-0.00150464	0.616932
Q96MW1	CCDC43	CCDC43:T139	-0.00669151	-0.0283572	0.975782	0.445673	Both	-0.0175244	0.710727
Q9H3Q1	CDC42EP4	CDC42EP4:S118	0.0662624	-0.0152831	0.590508	0.837121	Both	0.0254896	0.713815
P46821	MAP1B	MAP1B:S831;S832	-0.142532	-0.0395857	0.0401999	0.322215	Both	-0.0910587	0.181208
Q14980	NUMA1	NUMA1:T2055	0.328776	0.551011	0.198598	2.4421e-05	Both	0.439894	0.0993114
Q9BVJ6	UTP14A	UTP14A:S569	0.57687	0.526476	0.0027746	6.50777e-07	Both	0.551673	0.00138763
Q8IY67-2	RAVER1	RAVER1:S617	-0.108277	0.120369	0.440481	0.0608684	Both	0.00604605	0.250675
Q8IUW5	RELL1	RELL1:T261	0.305546	0.158165	0.0189237	0.0344012	Both	0.231856	0.0266625
P46821	MAP1B	MAP1B:S1154	-0.0958261	-0.128292	0.495245	0.0298434	Both	-0.112059	0.262544
P22059	OSBP	OSBP:S351	-0.0919421	-0.135277	0.761084	0.0302649	Both	-0.11361	0.395674
Q460N5-1	PARP14	PARP14:S33	0.285432	0.0904051	0.154154	0.420723	Both	0.187919	0.287438
Q9UQ35	SRRM2	SRRM2:S1404	0.155253	0.325094	0.106003	1.26191e-05	Both	0.240174	0.0530079
Q8NG27	PJA1	PJA1:S126	0.0167634	-0.0246481	0.911001	0.842561	Both	-0.00394235	0.876781
Q9UQ35	SRRM2	SRRM2:S1132	-0.0866211	-0.232232	0.368238	0.000663267	Both	-0.159427	0.184451
P14923	JUP	JUP:S182	0.198903	0.323828	0.283466	0.00851947	Both	0.261365	0.145993
Q8WUF5	PPP1R13L	PPP1R13L:S358	0.199833	0.196056	0.139451	0.00243219	Both	0.197944	0.0709417
Q9H246	C1orf21	C1orf21:S95	0.16311	-0.0508829	0.280567	0.306289	Both	0.0561137	0.293428
P11388	TOP2A	TOP2A:S1213	1.35833	0.432196	1.31514e-10	6.3006e-06	Both	0.895263	3.15036e-06
Q09666	AHNAK	AHNAK:S2397	0.449662	0.383681	0.000905851	4.6766e-05	Both	0.416672	0.000476308
Q09666	AHNAK	AHNAK:S3426	0.742396	1.03573	1.85963e-06	8.9199e-06	Both	0.889062	5.38977e-06
O60841	EIF5B	EIF5B:S137	-0.0797913	-0.0509988	0.742797	0.430047	Both	-0.0653951	0.586422
Q9NQG5	RPRD1B	RPRD1B:S134	-0.158683	0.140215	0.715866	0.00629676	Both	-0.00923396	0.361082
Q9Y6I3	EPN1	EPN1:S435	0.0978583	-0.0820695	0.629128	0.11737	Both	0.00789438	0.373249
P16070	CD44	CD44:S706	-0.153316	0.0501071	0.639537	0.645234	Both	-0.0516046	0.642386
Q4ADV7	RIC1	RIC1:S1037	-0.157791	-0.239012	0.628307	0.0106776	Both	-0.198401	0.319492
Q9UHB7	AFF4	AFF4:S1058	-0.121414	-0.134763	0.690157	0.0476034	Both	-0.128088	0.36888
Q2M1Z3	ARHGAP31	ARHGAP31:S460	0.675739	0.412673	0.00294311	0.000199919	Both	0.544206	0.00157151
Q8IY81	FTSJ3	FTSJ3:S584	0.69014	0.297269	0.00120814	0.000154823	Both	0.493705	0.000681484
O15014	ZNF609	ZNF609:S467	-0.165174	-0.111406	0.106586	0.0276378	Both	-0.13829	0.0671122
O00192	ARVCF	ARVCF:T642	0.0775584	-0.138732	0.440789	0.0289632	Both	-0.0305871	0.234876
Q96PE2	ARHGEF17	ARHGEF17:S1331	0.0924407	0.0918923	0.538229	0.299859	Both	0.0921665	0.419044
O00567	NOP56	NOP56:S520	-0.0674921	-0.177288	0.484904	0.000979711	Both	-0.12239	0.242942
Q9H1E3	NUCKS1	NUCKS1:S113	-0.0441768	-0.250785	0.740963	0.0113576	Both	-0.147481	0.37616
Q96KQ7	EHMT2	EHMT2:S173	0.147134	-0.444397	0.103031	0.000118608	Both	-0.148631	0.0515748
Q63ZY3	KANK2	KANK2:S375	0.0653558	-0.0590459	0.445332	0.249124	Both	0.00315495	0.347228
Q14980	NUMA1	NUMA1:S1969	0.222196	0.0282705	0.166587	0.589823	Both	0.125233	0.378205
Q9NYJ8	TAB2	TAB2:S524	0.626511	0.231236	0.0168862	0.0842152	Both	0.428874	0.0505507
P67870	CSNK2B	CSNK2B:S209	0.159073	0.138968	0.160367	0.0272065	Both	0.14902	0.0937868
P0DMB2	C8orf88	C8orf88:S70	0.798895	0.471818	5.16452e-06	3.41547e-06	Both	0.635357	4.29e-06
Q14676	MDC1	MDC1:S1820	-0.051014	0.217508	0.892172	0.0593321	Both	0.0832471	0.475752
Q9NR19	ACSS2	ACSS2:S267	-0.0836966	0.126482	0.586376	0.0900027	Both	0.0213929	0.338189
P24723	PRKCH	PRKCH:S317	0.395243	-0.0426309	0.00365149	0.666462	Both	0.176306	0.335056
Q8WUF5	PPP1R13L	PPP1R13L:S526	0.0793871	0.137303	0.775521	0.249617	Both	0.108345	0.512569
P53396	ACLY	ACLY:S481	-0.158252	0.038621	0.0945032	0.327731	Both	-0.0598156	0.211117
Q9UBB9	TFIP11	TFIP11:S210	-0.0108433	-0.186288	0.935855	0.00152418	Both	-0.0985659	0.46869
Q13523	PRPF4B	PRPF4B:S142;S144	-0.028473	-0.153091	0.900064	0.00465051	Both	-0.0907818	0.452357
Q9NY27	PPP4R2	PPP4R2:S159	0.34171	0.131332	0.000251033	0.0321943	Both	0.236521	0.0162227
Q9BRJ6	C7orf50	C7orf50:S175	0.0946134	-0.175333	0.545226	0.00254506	Both	-0.0403597	0.273885
Q8IVF2	AHNAK2	AHNAK2:S4477	1.40222	0.438459	1.70898e-07	0.00888122	Both	0.920337	0.0044407
Q09666	AHNAK	AHNAK:S5552	1.17258	0.78221	6.33951e-08	3.08981e-08	Both	0.977395	4.71466e-08
Q9NRL2	BAZ1A	BAZ1A:T731	0.107486	-0.211593	0.530782	0.000919579	Both	-0.0520537	0.265851
O95394	PGM3	PGM3:S64	-0.0496163	0.0435503	0.684842	0.539656	Both	-0.003033	0.612249
P60228	EIF3E	EIF3E:S399	0.344883	0.584163	0.0407001	1.12472e-06	Both	0.464523	0.0203506
Q05655	PRKCD	PRKCD:S664	0.0544866	-0.00196298	0.837325	0.977715	Both	0.0262618	0.90752
Q53ET0	CRTC2	CRTC2:S456	0.0622402	-0.173632	0.690775	0.00642039	Both	-0.0556957	0.348598
Q53ET0	CRTC2	CRTC2:S456;S460	0.014122	0.00721035	0.925624	0.921429	Both	0.0106662	0.923527
Q96JY6	PDLIM2	PDLIM2:S206;S209	-0.189248	-0.128183	0.0870411	0.0198453	Both	-0.158715	0.0534432
P08621	SNRNP70	SNRNP70:S320	0.0821905	-0.291035	0.55574	0.000408835	Both	-0.104422	0.278074
Q15643	TRIP11	TRIP11:S1891	-0.0312334	-0.0721138	0.900064	0.143193	Both	-0.0516736	0.521629
Q9Y6A5	TACC3	TACC3:S71	0.515811	0.377458	0.0182803	0.000591964	Both	0.446635	0.00943615
Q9HBL0	TNS1	TNS1:S963	-0.223102	-0.169727	0.499459	0.0130411	Both	-0.196414	0.25625
Q6ZN18	AEBP2	AEBP2:S206	0.100305	-0.100637	0.655363	0.142059	Both	-0.000165998	0.398711
O95835	LATS1	LATS1:S278	0.0654249	-0.0405315	0.763349	0.370733	Both	0.0124467	0.567041
P08559	PDHA1	PDHA1:S293	0.259272	-0.114595	0.415073	0.0554361	Both	0.0723385	0.235255
Q5VUB5	FAM171A1	FAM171A1:S358	-0.101793	0.0877895	0.307533	0.38782	Both	-0.00700164	0.347677
Q7Z6E9	RBBP6	RBBP6:S360	0.0576571	-0.123241	0.52931	0.145587	Both	-0.0327917	0.337449
Q9Y2W2	WBP11	WBP11:S237	0.279154	-0.0477452	0.152477	0.418361	Both	0.115705	0.285419
Q13435	SF3B2	SF3B2:T780	0.0335513	-0.13765	0.73743	0.0144536	Both	-0.0520495	0.375942
Q14C86	GAPVD1	GAPVD1:S466	-0.100674	0.131504	0.463589	0.0168931	Both	0.015415	0.240241
Q12888	TP53BP1	TP53BP1:S1094	0.223099	-0.144385	0.251991	0.170737	Both	0.039357	0.211364
Q12888	TP53BP1	TP53BP1:S1094;S1101	0.0237255	-0.122545	0.825143	0.225658	Both	-0.0494097	0.5254
Q6NYC8	PPP1R18	PPP1R18:S133	-0.309947	-0.131394	0.174717	0.0216875	Both	-0.22067	0.0982021
Q6UB99	ANKRD11	ANKRD11:S276	0.365883	-0.0691507	0.00431292	0.300755	Both	0.148366	0.152534
Q5VWG9	TAF3	TAF3:S297	-0.492229	-0.260418	0.0152206	0.00210914	Both	-0.376323	0.00866487
Q9H8Y8	GORASP2	GORASP2:T222	0.0890364	-0.0806574	0.733853	0.272142	Both	0.00418948	0.502997
Q9UIF9	BAZ2A	BAZ2A:S1397	0.083193	-0.0427223	0.41708	0.491683	Both	0.0202354	0.454381
Q99501	GAS2L1	GAS2L1:S316	0.0831871	-0.115116	0.652893	0.0971514	Both	-0.0159646	0.375022
Q8TDB6	DTX3L	DTX3L:S202	-0.180801	-0.020629	0.063592	0.801047	Both	-0.100715	0.432319
Q15233	NONO	NONO:T450	0.551995	0.239297	0.000247433	0.000207617	Both	0.395646	0.000227525
Q7Z2K8	GPRIN1	GPRIN1:T877	0.379188	0.148973	0.0411636	0.0328124	Both	0.26408	0.036988
Q6WKZ4	RAB11FIP1	RAB11FIP1:S234	0.312426	0.0420589	0.00225084	0.552796	Both	0.177242	0.277523
P55081	MFAP1	MFAP1:S52;S53	0.0293681	-0.106422	0.687894	0.207889	Both	-0.0385271	0.447892
Q63HK5	TSHZ3	TSHZ3:S584	0.193169	0.0906405	0.0566924	0.325506	Both	0.141905	0.191099
Q8IZ21	PHACTR4	PHACTR4:S464	-0.0323564	-0.0108414	0.90189	0.886661	Both	-0.0215989	0.894276
Q9UQ35	SRRM2	SRRM2:S1124	-0.0408229	0.0511341	0.892698	0.548826	Both	0.00515558	0.720762
Q6PL18	ATAD2	ATAD2:S170	0.531059	0.327984	0.00206937	0.00675565	Both	0.429521	0.00441251
P48681	NES	NES:S768	-0.154897	-0.183288	0.337544	0.00992538	Both	-0.169093	0.173735
P57682	KLF3	KLF3:S92;S96	0.0484788	-0.166459	0.66361	0.0107226	Both	-0.0589901	0.337166
Q69YQ0	SPECC1L	SPECC1L:S868	-0.0811162	-0.0816242	0.759574	0.179893	Both	-0.0813702	0.469733
Q9HAW4	CLSPN	CLSPN:S1156	-0.0635701	-0.180031	0.561253	0.014086	Both	-0.121801	0.28767
A1L390	PLEKHG3	PLEKHG3:S1081	-0.11201	-0.150607	0.379298	0.00309723	Both	-0.131309	0.191198
Q63HR2	TNS2	TNS2:S120	-0.071348	-0.0291336	0.813164	0.636086	Both	-0.0502408	0.724625
Q8IWA0	WDR75	WDR75:S779;S782	-0.097426	-0.279542	0.252985	0.00314091	Both	-0.188484	0.128063
Q12830	BPTF	BPTF:S2370	0.0405925	-0.173548	0.885887	0.0240807	Both	-0.0664778	0.454984
Q9Y2W1	THRAP3	THRAP3:S698	0.161911	0.391553	0.501029	0.0532602	Both	0.276732	0.277145
Q9UHI6	DDX20	DDX20:S714	0.52544	0.634921	0.00448883	1.0938e-07	Both	0.580181	0.00224447
Q9H0H5	RACGAP1	RACGAP1:S628	2.19886	0.886609	1.94838e-10	2.40564e-07	Both	1.54274	1.20379e-07
O15119	TBX3	TBX3:S707	-0.162843	-0.0183825	0.645977	0.788901	Both	-0.0906129	0.717439
Q12888	TP53BP1	TP53BP1:S1656	1.52553	1.29744	7.09312e-06	4.87416e-09	Both	1.41148	3.549e-06
Q15459	SF3A1	SF3A1:S329	-0.113881	-0.239052	0.103256	0.000337093	Both	-0.176466	0.0517964
P21333	FLNA	FLNA:S2180	0.296832	-0.0165885	0.165239	0.842948	Both	0.140122	0.504093
Q9P0V3	SH3BP4	SH3BP4:S131	-0.0310562	-0.19232	0.851445	0.000545016	Both	-0.111688	0.425995
Q9UKN8	GTF3C4	GTF3C4:S611	-0.119915	-0.13859	0.299787	0.0142202	Both	-0.129252	0.157004
Q6XE24-3	RBMS3	RBMS3:S38	-0.0498999	0.477311	0.759802	5.65634e-05	Both	0.213706	0.379929
O96013	PAK4	PAK4:S474	0.125185	0.154268	0.615409	0.00971065	Both	0.139727	0.31256
Q04759	PRKCQ	PRKCQ:S695	0.108065	0.169858	0.411868	0.0953249	Both	0.138961	0.253596
Q9NWH9	SLTM	SLTM:S1014	0.273675	0.286641	0.036059	0.00022415	Both	0.280158	0.0181416
Q3KQU3	MAP7D1	MAP7D1:S93;T97	0.0787746	-0.0366108	0.690157	0.398731	Both	0.0210819	0.544444
Q15013	MAD2L1BP	MAD2L1BP:S102	0.103943	0.160217	0.697234	0.108093	Both	0.13208	0.402664
P35568	IRS1	IRS1:S629;S636	0.00211795	-0.107354	0.995184	0.0530021	Both	-0.0526182	0.524093
Q15131	CDK10	CDK10:T196	-0.294722	-0.0700603	0.0544524	0.343263	Both	-0.182391	0.198857
Q8N3X1	FNBP4	FNBP4:S499;S508	0.104867	-0.204571	0.548236	0.00025554	Both	-0.0498523	0.274246
Q9HC35	EML4	EML4:S138	1.85836	1.58418	2.03947e-06	1.90436e-08	Both	1.72127	1.02926e-06
P01106	MYC	MYC:S62	0.0956067	-0.664541	0.575162	8.95769e-08	Both	-0.284467	0.287581
Q6PL18	ATAD2	ATAD2:S327	-0.21416	-0.157035	0.306879	0.0281405	Both	-0.185597	0.16751
Q9UIG0	BAZ1B	BAZ1B:S1468	0.010895	-0.159421	0.914927	0.00316027	Both	-0.0742631	0.459044
Q7KZF4	SND1	SND1:S426	-0.118739	-0.15813	0.532795	0.0109182	Both	-0.138434	0.271856
Q8N2M8	CLASRP	CLASRP:S285	-0.186449	-0.461275	0.143002	1.93538e-05	Both	-0.323862	0.0715109
O14683	TP53I11	TP53I11:S14	-0.243706	0.120489	0.42512	0.0454964	Both	-0.0616084	0.235308
Q5JTD0	TJAP1	TJAP1:S545	-0.303298	-0.0439395	0.307338	0.716136	Both	-0.173619	0.511737
Q13619	CUL4A	CUL4A:S10	0.129645	0.0407445	0.400344	0.652873	Both	0.0851947	0.526608
Q14573	ITPR3	ITPR3:S934	0.216506	0.152017	0.224092	0.0530536	Both	0.184262	0.138573
Q8WUI4	HDAC7	HDAC7:S181	0.15934	0.000868502	0.347309	0.986208	Both	0.080104	0.666759
Q14980	NUMA1	NUMA1:S1225	0.000470273	-0.214978	0.998596	0.127134	Both	-0.107254	0.562865
O43491	EPB41L2	EPB41L2:S614	0.103271	0.0261825	0.456295	0.667609	Both	0.0647265	0.561952
Q86SQ0	PHLDB2	PHLDB2:S415	-0.717079	-0.0914284	0.191512	0.0973484	Both	-0.404254	0.14443
P01100	FOS	FOS:S362	0.170657	-0.126648	0.156831	0.0727931	Both	0.0220046	0.114812
Q8IVT2	MISP	MISP:S156	-0.0609222	-0.194405	0.791698	0.128346	Both	-0.127663	0.460022
Q8IYB3	SRRM1	SRRM1:S738	-0.879548	-0.612455	0.000756944	6.50777e-07	Both	-0.746002	0.000378797
Q9Y6N7	ROBO1	ROBO1:S940	0.243887	-0.0748392	0.0657121	0.113832	Both	0.0845237	0.0897721
P53621	COPA	COPA:S173	-0.0568035	0.0347299	0.678169	0.389299	Both	-0.0110368	0.533734
Q9NZJ0	DTL	DTL:S697	0.00786748	0.00603931	0.975448	0.958241	Both	0.00695339	0.966845
Q8N1G4	LRRC47	LRRC47:S431	0.909193	1.06626	0.00279601	3.61191e-08	Both	0.987724	0.00139802
Q9NX40	OCIAD1	OCIAD1:S108	0.210191	0.521215	0.0523157	2.90028e-06	Both	0.365703	0.0261593
Q09666	AHNAK	AHNAK:S93	-0.224518	-0.136047	0.0234227	0.00947214	Both	-0.180283	0.0164474
Q8WVC0	LEO1	LEO1:S658	0.0627987	-0.238867	0.610064	0.000300831	Both	-0.088034	0.305182
Q8IY33	MICALL2	MICALL2:S153	-0.24008	0.234685	0.467267	0.00686838	Both	-0.0026972	0.237067
Q3KQU3	MAP7D1	MAP7D1:S834	0.829812	0.761496	0.000111097	1.14283e-07	Both	0.795654	5.56054e-05
Q96JM3	CHAMP1	CHAMP1:S427	-0.295262	-0.515227	0.0778814	0.0361474	Both	-0.405245	0.0570144
Q9BWU0	SLC4A1AP	SLC4A1AP:S82	0.551747	0.773035	0.015834	0.000244022	Both	0.662391	0.008039
P46783	RPS10	RPS10:S146	-0.107112	-0.247254	0.561253	6.27833e-05	Both	-0.177183	0.280658
Q9H0E9-2	BRD8	BRD8:S284	-0.0727414	0.0190411	0.579228	0.753222	Both	-0.0268502	0.666225
P13051	UNG	UNG:T60	0.0171663	-0.100972	0.904413	0.067181	Both	-0.0419027	0.485797
O15439	ABCC4	ABCC4:T646	0.208754	-0.100092	0.47621	0.0927999	Both	0.0543313	0.284505
P07947	YES1	YES1:Y537	-0.143335	-0.123659	0.547875	0.0174315	Both	-0.133497	0.282653
P12931	SRC	SRC:Y530	0.061255	-0.0946185	0.787921	0.142688	Both	-0.0166818	0.465304
Q9Y6X9	MORC2	MORC2:S739;S743	0.339041	-0.264169	0.0350061	0.000284474	Both	0.0374358	0.0176453
Q8TBF4	ZCRB1	ZCRB1:S210;S216	0.0772296	-0.111207	0.64652	0.0749211	Both	-0.0169887	0.36072
O75533	SF3B1	SF3B1:T223;T227	-0.0699836	-0.171064	0.556272	0.0383797	Both	-0.120524	0.297326
Q5VUA4	ZNF318	ZNF318:S527	-0.331942	-0.0947079	0.120571	0.359953	Both	-0.213325	0.240262
Q86WR7	PROSER2	PROSER2:S43	-0.0931202	-0.129543	0.535409	0.0323229	Both	-0.111332	0.283866
Q01813	PFKP	PFKP:S386	0.0849556	0.0287456	0.670105	0.686615	Both	0.0568506	0.67836
P21359	NF1	NF1:S2543	-0.133679	0.125208	0.63294	0.249235	Both	-0.00423562	0.441087
Q9Y2I7	PIKFYVE	PIKFYVE:S299	1.09884	0.442514	3.28343e-07	0.000103921	Both	0.770679	5.21248e-05
Q9H0G5	NSRP1	NSRP1:S33	0.0190344	-0.318054	0.903407	0.00534476	Both	-0.14951	0.454376
Q8ND56	LSM14A	LSM14A:S183	-0.151499	0.269058	0.634213	0.137529	Both	0.0587793	0.385871
Q6NZY4	ZCCHC8	ZCCHC8:S658	-0.136258	0.0426428	0.555985	0.417814	Both	-0.0468075	0.4869
P22087	FBL	FBL:S124	-0.0227429	-0.165151	0.885283	0.00934894	Both	-0.093947	0.447316
O75569	PRKRA	PRKRA:S18	-0.307042	-0.148539	0.00349086	0.00278704	Both	-0.22779	0.00313895
Q9UQ35	SRRM2	SRRM2:S1519	-0.184896	-0.410976	0.530782	1.60456e-05	Both	-0.297936	0.265399
Q8TF01	PNISR	PNISR:S211	0.0874291	-0.189931	0.4497	0.00105001	Both	-0.051251	0.225375
Q53EP0	FNDC3B	FNDC3B:S208	0.0721315	-0.0379008	0.737956	0.528085	Both	0.0171153	0.63302
Q05682-4	CALD1	CALD1:S202	-0.50122	-0.207246	0.0649985	0.0057812	Both	-0.354233	0.0353898
Q9P2M7	CGN	CGN:S149	-0.170158	0.226273	0.33302	0.127199	Both	0.0280574	0.23011
Q9H6A9	PCNX3	PCNX3:S287	-0.420768	-0.266247	0.113007	0.00350722	Both	-0.343507	0.0582569
Q9C0I1	MTMR12	MTMR12:S564	0.190642	0.198011	0.360602	0.00816961	Both	0.194326	0.184386
Q6AWC2	WWC2	WWC2:S1022	0.132888	0.0776171	0.578444	0.207313	Both	0.105253	0.392878
Q9UHI6	DDX20	DDX20:S500	-0.191152	0.16915	0.632619	0.0531683	Both	-0.0110009	0.342893
O14974	PPP1R12A	PPP1R12A:S507	0.0373308	-0.0763857	0.935126	0.558659	Both	-0.0195275	0.746892
Q96SB3	PPP1R9B	PPP1R9B:S192	-0.342751	0.00477695	0.12031	0.964154	Both	-0.168987	0.542232
Q5JSZ5	PRRC2B	PRRC2B:S613	-0.390812	-0.0936694	0.27682	0.396354	Both	-0.242241	0.336587
P02511	CRYAB	CRYAB:S76	0.301296	0.125111	0.118753	0.0843828	Both	0.213204	0.101568
P12956	XRCC6	XRCC6:S520	0.125123	-0.151604	0.768815	0.0661485	Both	-0.0132407	0.417482
P78347	GTF2I	GTF2I:S674	-0.441581	-0.315246	0.0230397	0.00279249	Both	-0.378413	0.0129161
Q8TD16	BICD2	BICD2:S582	-0.0797924	-0.0828872	0.752482	0.337128	Both	-0.0813398	0.544805
Q9Y2W1	THRAP3	THRAP3:S682	-0.157099	-0.125947	0.0175356	0.00937544	Both	-0.141523	0.0134555
P12268	IMPDH2	IMPDH2:S416	-0.401354	-0.023324	0.143018	0.694412	Both	-0.212339	0.418715
Q15696	ZRSR2	ZRSR2:S384	-0.332792	-0.183641	0.520197	0.080168	Both	-0.258216	0.300183
Q9H0B6	KLC2	KLC2:S582	0.839418	0.0610889	0.028963	0.254531	Both	0.450253	0.141747
Q9Y520	PRRC2C	PRRC2C:S2105	-0.154383	0.0583209	0.295392	0.237175	Both	-0.0480311	0.266284
O75381	PEX14	PEX14:S232	0.121014	0.115742	0.177436	0.0110348	Both	0.118378	0.0942354
O95071	UBR5	UBR5:S578	0.253374	0.102856	0.322388	0.133199	Both	0.178115	0.227794
Q16649	NFIL3	NFIL3:S301	-0.0589224	0.209646	0.862672	0.00211083	Both	0.0753616	0.432391
Q8TBZ3	WDR20	WDR20:S465	0.294942	-0.175875	0.1674	0.368183	Both	0.0595334	0.267792
O00203	AP3B1	AP3B1:S276	-0.0814649	-0.0775091	0.729528	0.0564797	Both	-0.079487	0.393004
Q5JSZ5	PRRC2B	PRRC2B:S556	-0.381585	-0.163265	0.0510045	0.00295075	Both	-0.272425	0.0269776
Q96JM3	CHAMP1	CHAMP1:S386	-0.481696	-0.732076	0.212463	4.1298e-07	Both	-0.606886	0.106232
Q00536	CDK16	CDK16:S138	0.182121	-0.0183299	0.253716	0.78125	Both	0.0818954	0.517483
P50579	METAP2	METAP2:S74	2.17326	1.08519	7.78156e-06	1.29119e-06	Both	1.62923	4.53638e-06
O75694	NUP155	NUP155:S992	-0.904534	0.0858025	0.116453	0.0971514	Both	-0.409366	0.106802
Q8TB61	SLC35B2	SLC35B2:S427	-0.203132	-0.144266	0.468487	0.0110245	Both	-0.173699	0.239756
P19021	PAM	PAM:S946	-0.491907	-0.0580044	0.0319943	0.376921	Both	-0.274956	0.204458
Q9NR48	ASH1L	ASH1L:S884	0.0253274	0.252181	0.943983	0.00640997	Both	0.138754	0.475197
Q6XZF7	DNMBP	DNMBP:S1407	-0.618588	0.0992967	0.0246612	0.421434	Both	-0.259646	0.223048
Q8IYH5	ZZZ3	ZZZ3:S113	0.0490402	-0.0484427	0.786959	0.804978	Both	0.000298761	0.795968
Q08357	SLC20A2	SLC20A2:S268	0.0403006	-0.0526588	0.903407	0.76439	Both	-0.00617906	0.833898
O43719	HTATSF1	HTATSF1:S702	-0.130835	-0.287045	0.316855	3.1291e-05	Both	-0.20894	0.158443
Q86XL3	ANKLE2	ANKLE2:S528	0.892185	0.494253	0.00332051	1.27843e-05	Both	0.693219	0.00166664
Q96II8	LRCH3	LRCH3:S419	1.36074	0.695049	0.000245106	1.78671e-06	Both	1.02789	0.000123446
O60934	NBN	NBN:S432	0.090889	-0.0269357	0.838909	0.825351	Both	0.0319767	0.83213
Q96T23	RSF1	RSF1:S397	0.261487	0.266719	0.24237	0.000184869	Both	0.264103	0.121277
P33991	MCM4	MCM4:S120	3.69116	1.97549	3.25616e-09	3.40741e-08	Both	2.83333	1.86651e-08
Q9BVI0	PHF20	PHF20:S488	-0.07068	0.313761	0.873516	0.00855974	Both	0.121541	0.441038
Q02040	AKAP17A	AKAP17A:S537	-0.730677	-0.163069	0.014062	0.00854073	Both	-0.446873	0.0113014
Q14135	VGLL4	VGLL4:S52	0.013901	-0.0623889	0.961391	0.237804	Both	-0.024244	0.599598
Q92738	USP6NL	USP6NL:S585	0.459814	0.0511466	0.0232268	0.620097	Both	0.25548	0.321662
Q6IE81	JADE1	JADE1:S743	-0.571437	-0.0316654	0.0309946	0.529874	Both	-0.301551	0.280434
Q13277	STX3	STX3:S206	0.0410544	0.0198262	0.829446	0.863161	Both	0.0304403	0.846303
Q9UIF9	BAZ2A	BAZ2A:S1783	-0.0446289	-0.174915	0.786959	0.00791755	Both	-0.109772	0.397438
Q5VYV7	SLX4IP	SLX4IP:S396	0.290753	-0.103538	0.0319852	0.116468	Both	0.0936076	0.0742265
Q96FF9	CDCA5	CDCA5:S21	-0.804927	-0.261606	0.0506969	0.00620805	Both	-0.533267	0.0284525
O75376	NCOR1	NCOR1:S1196	-0.244724	-0.135457	0.186679	0.013529	Both	-0.190091	0.100104
O60841	EIF5B	EIF5B:S1168	-0.542369	0.0035815	0.138406	0.975979	Both	-0.269394	0.557193
Q6ULP2	AFTPH	AFTPH:S382	-0.437157	-0.139499	0.302092	0.132099	Both	-0.288328	0.217095
Q4KMP7	TBC1D10B	TBC1D10B:S132	0.131637	-0.130774	0.571219	0.026045	Both	0.000431455	0.298632
P51858	HDGF	HDGF:S165	-0.127599	0.0129738	0.425878	0.87711	Both	-0.0573127	0.651494
P54646	PRKAA2	PRKAA2:S377	-0.114386	0.0425329	0.516072	0.727987	Both	-0.0359266	0.62203
Q9NQS7	INCENP	INCENP:S914	1.68002	0.615225	2.35984e-07	0.000125932	Both	1.14762	6.30841e-05
Q8IWI9	MGA	MGA:S924	0.0473417	0.0234257	0.693993	0.667566	Both	0.0353837	0.680779
Q2LD37	KIAA1109	KIAA1109:S1355	-0.431105	-0.155246	0.0765663	0.00516736	Both	-0.293175	0.0408668
Q15311	RALBP1	RALBP1:S463	-0.0555515	-0.310274	0.791698	0.000166595	Both	-0.182913	0.395932
Q9H0G5	NSRP1	NSRP1:T275	0.773983	0.25816	0.0112422	0.014444	Both	0.516071	0.0128431
Q96HE9	PRR11	PRR11:T287	1.7717	0.550111	2.7739e-06	0.00125193	Both	1.16091	0.000627349
O15014	ZNF609	ZNF609:T746	-0.259935	-0.180496	0.270091	0.0562763	Both	-0.220215	0.163183
Q5R3F8	ELFN2	ELFN2:T493	-0.0620892	-0.206289	0.894459	0.00677249	Both	-0.134189	0.450616
O14681	EI24	EI24:S326;S330	0.209712	0.416636	0.132801	0.012141	Both	0.313174	0.072471
Q8IYB3	SRRM1	SRRM1:S636;S638	-0.279098	-0.21414	0.438892	0.000333324	Both	-0.246619	0.219613
Q8IYB3	SRRM1	SRRM1:S626;S628	-0.594745	-0.212729	0.00556125	0.000889246	Both	-0.403737	0.00322525
Q6GQQ9	OTUD7B	OTUD7B:S464;S467	-0.351647	0.0163704	0.219012	0.861279	Both	-0.167638	0.540146
Q15942	ZYX	ZYX:S344	0.165292	0.266492	0.0491673	0.00013509	Both	0.215892	0.0246512
Q9UNZ2	NSFL1C	NSFL1C:S114	0.0748154	0.0547202	0.769571	0.603674	Both	0.0647678	0.686623
P48681	NES	NES:S548	0.239237	-0.134528	0.171507	0.00738402	Both	0.0523542	0.0894455
P20962	PTMS	PTMS:S5	-0.10037	0.106953	0.740855	0.307977	Both	0.00329141	0.524416
P48681	NES	NES:S820	0.0991312	-0.125766	0.611109	0.138471	Both	-0.0133174	0.37479
Q03188	CENPC	CENPC:S261	2.04104	1.05529	6.94765e-07	0.000106452	Both	1.54816	5.35733e-05
O43166	SIPA1L1	SIPA1L1:S255	-0.216813	0.0573764	0.229417	0.660697	Both	-0.0797185	0.445057
Q9C0C2	TNKS1BP1	TNKS1BP1:S872	-0.0766038	-0.0514093	0.637983	0.525598	Both	-0.0640066	0.581791
Q9H2Y7	ZNF106	ZNF106:S1328	0.229381	-0.288093	0.223974	5.70273e-05	Both	-0.029356	0.112016
Q9H6F5	CCDC86	CCDC86:S69	-0.256099	-0.799039	0.230774	0.00385357	Both	-0.527569	0.117314
Q6ULP2	AFTPH	AFTPH:S518	0.257337	-0.0452679	0.287422	0.703859	Both	0.106035	0.49564
Q14684	RRP1B	RRP1B:S513	0.213041	0.382152	0.485478	0.00152282	Both	0.297597	0.2435
P05787	KRT8	KRT8:S475	-0.0471742	-0.219955	0.649234	0.00300513	Both	-0.133565	0.32612
P19634	SLC9A1	SLC9A1:S703	0.398647	0.613997	0.0160837	8.46213e-07	Both	0.506322	0.00804227
Q13009	TIAM1	TIAM1:S231	-0.0670173	0.0741611	0.743348	0.150488	Both	0.00357189	0.446918
Q8IVF2	AHNAK2	AHNAK2:S842	0.138088	-0.0408761	0.433633	0.680189	Both	0.0486059	0.556911
Q00536	CDK16	CDK16:S153	-0.123717	0.0153736	0.315657	0.899491	Both	-0.0541719	0.607574
O94876	TMCC1	TMCC1:S382	-0.086779	0.0370903	0.584299	0.393545	Both	-0.0248443	0.488922
Q15059	BRD3	BRD3:S263	0.0611944	-0.10804	0.755757	0.0631107	Both	-0.023423	0.409434
Q96D71	REPS1	REPS1:S272	-0.0658056	-0.0676871	0.58584	0.284789	Both	-0.0667464	0.435315
Q96Q45	TMEM237	TMEM237:S62	-0.902966	-0.186889	0.0071801	0.0290533	Both	-0.544927	0.0181167
P37802	TAGLN2	TAGLN2:S163	-0.243675	0.386379	0.340118	3.66163e-05	Both	0.0713519	0.170077
Q8WX93	PALLD	PALLD:S893	0.16716	-0.154551	0.312175	0.00251751	Both	0.00630453	0.157346
O95999	BCL10	BCL10:S138	-0.542637	-0.209973	0.00286754	0.000627496	Both	-0.376305	0.00174752
P34932	HSPA4	HSPA4:S76	0.0923213	-0.0386145	0.779022	0.705736	Both	0.0268534	0.742379
Q15311	RALBP1	RALBP1:S29	-0.59938	-0.227091	0.00928404	0.0350261	Both	-0.413235	0.0221551
Q9NYL2	MAP3K20	MAP3K20:S637	-0.206119	0.0938737	0.395415	0.07216	Both	-0.0561229	0.233787
Q6WKZ4	RAB11FIP1	RAB11FIP1:S435	-0.490054	0.147851	0.180462	0.0592612	Both	-0.171102	0.119861
Q8WXF7	ATL1	ATL1:S10	-0.368132	-0.206265	0.0227917	0.0031109	Both	-0.287199	0.0129513
Q9H2P0	ADNP	ADNP:S709	0.673958	0.655784	0.000980911	9.45386e-07	Both	0.664871	0.000490928
Q9NZ52	GGA3	GGA3:S159	0.0996235	0.554067	0.326318	4.72415e-05	Both	0.326845	0.163183
P30414	NKTR	NKTR:S463	0.193084	-0.100763	0.159695	0.0876408	Both	0.0461601	0.123668
Q8IWI9	MGA	MGA:S449	-0.167352	0.15777	0.399718	0.0180539	Both	-0.004791	0.208886
Q9H6F5	CCDC86	CCDC86:S58	0.165222	0.0360432	0.209357	0.695563	Both	0.100633	0.45246
Q7Z6E9	RBBP6	RBBP6:S1328	0.0543367	0.118137	0.797929	0.044987	Both	0.0862369	0.421458
Q6PJI9	WDR59	WDR59:S603	-0.107836	-0.185893	0.315198	0.00651758	Both	-0.146864	0.160858
Q9NPG3	UBN1	UBN1:S175	-0.0275963	-0.205696	0.844169	0.00272132	Both	-0.116646	0.423445
Q9UQ35	SRRM2	SRRM2:S1694	-0.44909	-0.311591	0.176553	0.0121218	Both	-0.380341	0.0943376
Q659A1	ICE2	ICE2:S326	-0.0894033	0.117147	0.692576	0.158698	Both	0.013872	0.425637
Q5VUA4	ZNF318	ZNF318:S2101	0.0450333	-0.269751	0.854219	0.00721614	Both	-0.112359	0.430718
Q06265	EXOSC9	EXOSC9:S306	-0.0284897	-0.204681	0.876208	0.000613847	Both	-0.116586	0.438411
Q96JM3	CHAMP1	CHAMP1:S476	-0.46353	-0.221307	0.0520569	0.0219248	Both	-0.342418	0.0369909
Q9UPU5	USP24	USP24:S2047	-0.331519	-0.0160602	0.259774	0.711764	Both	-0.173789	0.485769
Q96JN0	LCOR	LCOR:S249	0.320777	-0.0141006	0.133586	0.911417	Both	0.153338	0.522502
P42677	RPS27	RPS27:S11	-0.281884	-0.0384951	0.0240817	0.37022	Both	-0.16019	0.197151
Q9NPG3	UBN1	UBN1:S821	0.969211	0.290566	0.00215199	0.000250756	Both	0.629889	0.00120137
Q13433	SLC39A6	SLC39A6:S478	-0.263581	-0.319208	0.0921439	0.00682405	Both	-0.291395	0.049484
Q9H7X7	IFT22	IFT22:S137	0.133727	0.119545	0.686199	0.0514304	Both	0.126636	0.368815
P78536	ADAM17	ADAM17:S785	0.0892552	-0.0883472	0.7636	0.123777	Both	0.000453996	0.443689
Q13118	KLF10	KLF10:S249	0.0100043	0.129205	0.979121	0.0768746	Both	0.0696047	0.527998
Q9C0C2	TNKS1BP1	TNKS1BP1:S1138	0.443905	0.760382	9.85516e-05	6.27833e-05	Both	0.602143	8.06674e-05
Q9H307	PNN	PNN:S347	-0.321063	-0.241785	0.156831	0.000179759	Both	-0.281424	0.0785054
Q8TEW0	PARD3	PARD3:S827	0.525602	0.0574687	0.00376586	0.638837	Both	0.291536	0.321301
O15085	ARHGEF11	ARHGEF11:S1480	-0.0573952	0.0970632	0.895896	0.0927999	Both	0.019834	0.494348
P25054	APC	APC:S2244	-0.516288	0.245682	0.000487644	0.127431	Both	-0.135303	0.0639594
P52952	NKX2	NKX2:S78	0.231479	-0.0808841	0.261267	0.272255	Both	0.0752976	0.266761
P38432	COIL	COIL:S271	-0.5173	-0.216112	0.0319943	0.128923	Both	-0.366706	0.0804588
Q9Y426	C2CD2	C2CD2:S441	0.536757	0.235705	0.113362	0.00410182	Both	0.386231	0.058732
Q04637	EIF4G1	EIF4G1:S1231	0.107896	0.0409287	0.22224	0.284245	Both	0.0744122	0.253242
P22234	PAICS	PAICS:S27	2.53711	1.13594	1.31514e-10	4.87416e-09	Both	1.83652	2.50284e-09
Q13415	ORC1	ORC1:S273	0.372895	0.797558	0.0386778	6.07181e-07	Both	0.585227	0.0193392
Q14186	TFDP1	TFDP1:S23	0.564048	0.348681	0.00215595	0.00246176	Both	0.456365	0.00230885
Q9HAW4	CLSPN	CLSPN:S1289	0.673976	0.0761706	0.000369343	0.274294	Both	0.375073	0.137332
O94782	USP1	USP1:S313	0.0371757	-0.0936125	0.859897	0.157273	Both	-0.0282184	0.508585
Q8WUA4	GTF3C2	GTF3C2:S167	-0.412299	-0.0368539	0.321613	0.736745	Both	-0.224576	0.529179
Q9UHR4	BAIAP2L1	BAIAP2L1:S354	-0.326605	0.133209	0.19302	0.0540084	Both	-0.0966979	0.123514
Q9H116	GZF1	GZF1:S613	0.36785	-0.0674226	0.00941234	0.222798	Both	0.150214	0.116105
Q9P2B7	CFAP97	CFAP97:S218	0.348153	0.213085	0.0683964	0.0156302	Both	0.280619	0.0420133
O75822	EIF3J	EIF3J:T109	0.0608862	0.135722	0.73743	0.0466232	Both	0.0983041	0.392026
P13639	EEF2	EEF2:T57	0.0139779	0.63192	0.977971	0.0501936	Both	0.322949	0.514082
Q8IVT5	KSR1	KSR1:T425	-0.168749	0.0137927	0.207251	0.885444	Both	-0.0774783	0.546347
P48634	PRRC2A	PRRC2A:T1347	0.494071	0.0887999	0.000796315	0.401504	Both	0.291435	0.20115
O95251	KAT7	KAT7:T88	-0.240882	-0.103229	0.251496	0.0816449	Both	-0.172056	0.16657
Q6PKG0	LARP1	LARP1:T376	0.0506528	0.217368	0.873966	0.151318	Both	0.13401	0.512642
Q96DF8	ESS2	ESS2:T386	-0.0829493	-0.0117642	0.680694	0.81741	Both	-0.0473567	0.749052
Q8IYB3	SRRM1	SRRM1:S754;S756	-0.497423	0.00870387	0.0512477	0.917543	Both	-0.24436	0.484395
Q5VT25	CDC42BPA	CDC42BPA:S1651;S1654	-0.617424	-0.110163	0.112611	0.240288	Both	-0.363793	0.176449
Q96JM3	CHAMP1	CHAMP1:S416;S427	0.059018	-0.622595	0.758194	8.4353e-06	Both	-0.281788	0.379101
Q6PKG0	LARP1	LARP1:T785;T788	0.0118009	-0.0439077	0.929757	0.23958	Both	-0.0160534	0.584669
Q2M2I8	AAK1	AAK1:T620;S624	-0.107203	-0.0493925	0.596004	0.257985	Both	-0.0782976	0.426994
P62753	RPS6	RPS6:S235;S236;S240	-0.100919	-0.0152371	0.797929	0.811973	Both	-0.0580781	0.804951
P15880	RPS2	RPS2:S264	0.714637	0.112856	0.127107	0.151231	Both	0.413746	0.139169
Q9Y4E8	USP15	USP15:S229	0.149418	0.278316	0.29817	0.00144769	Both	0.213867	0.149809
Q9NWH9	SLTM	SLTM:S553	0.0311754	-0.040404	0.845964	0.764913	Both	-0.00461431	0.805438
Q8WWQ0	PHIP	PHIP:S1734	0.699157	0.657405	0.00182591	9.3929e-05	Both	0.678281	0.000959918
Q01664	TFAP4	TFAP4:S124	0.867357	-0.111524	0.0121351	0.11893	Both	0.377917	0.0655323
O15446	POLR1G	POLR1G:S172	1.55287	1.33702	1.40103e-09	1.19454e-07	Both	1.44495	6.04273e-08
Q3KQU3	MAP7D1	MAP7D1:S460	0.627364	0.59224	4.74099e-05	8.29591e-07	Both	0.609802	2.41197e-05
O43166	SIPA1L1	SIPA1L1:S1197	-0.553513	0.0680293	0.134744	0.461651	Both	-0.242742	0.298198
Q96B01	RAD51AP1	RAD51AP1:S327	0.796107	0.600905	0.0177001	1.09812e-05	Both	0.698506	0.00885555
Q96JB3	HIC2	HIC2:S197	0.282304	-0.225528	0.0612757	0.0134775	Both	0.028388	0.0373766
Q8IYB7	DIS3L2	DIS3L2:S875	-0.185544	-0.0336253	0.358602	0.577123	Both	-0.109584	0.467862
Q9Y2W1	THRAP3	THRAP3:S377	-0.308771	-0.185099	0.230559	0.000994479	Both	-0.246935	0.115777
Q8IU81	IRF2BP1	IRF2BP1:S384	-1.04358	-0.169621	0.0558975	0.0222512	Both	-0.606602	0.0390744
Q5VT06	CEP350	CEP350:S1061	0.985294	0.897742	0.000287992	0.000111492	Both	0.941518	0.000199742
P27708	CAD	CAD:S1859	-0.127553	0.0358029	0.278742	0.571757	Both	-0.0458753	0.425249
Q12982	BNIP2	BNIP2:S114	-0.283677	0.0573675	0.134334	0.318278	Both	-0.113155	0.226306
Q9NZI8	IGF2BP1	IGF2BP1:S181	-0.340492	0.0413876	0.402477	0.482243	Both	-0.149552	0.44236
P14923	JUP	JUP:S665	-0.155247	0.0660214	0.454597	0.604865	Both	-0.0446128	0.529731
Q8WXH0	SYNE2	SYNE2:S2781	0.0488636	-0.13554	0.651593	0.0200208	Both	-0.0433382	0.335807
Q9H307	PNN	PNN:S66	-0.536584	-0.344995	0.0360545	0.000397282	Both	-0.44079	0.0182259
Q8IXS8	FAM126B	FAM126B:S430	0.00125195	0.0983449	0.996323	0.312829	Both	0.0497984	0.654576
O60658	PDE8A	PDE8A:S457	0.366923	0.089548	0.239954	0.136617	Both	0.228235	0.188285
Q9UHR4	BAIAP2L1	BAIAP2L1:S331	0.244523	0.00451847	0.0709205	0.959143	Both	0.124521	0.515032
Q9H5H4	ZNF768	ZNF768:S160	-0.305752	-0.0481707	0.103755	0.290786	Both	-0.176961	0.197271
Q9BQF6	SENP7	SENP7:S11	-0.391669	0.0604281	0.204391	0.186022	Both	-0.165621	0.195206
Q92466	DDB2	DDB2:S26	-0.605935	-0.251915	0.0168602	0.00136935	Both	-0.428925	0.00911477
Q96I34	PPP1R16A	PPP1R16A:S418	0.849975	0.195294	0.00744808	0.00769155	Both	0.522634	0.00756981
P11388	TOP2A	TOP2A:S1377	0.216286	-0.0372075	0.0159337	0.468669	Both	0.089539	0.242301
P30419	NMT1	NMT1:S47	-0.110233	0.304822	0.761809	0.012228	Both	0.0972945	0.387019
P35568	IRS1	IRS1:S1078	0.730131	0.48848	0.0021543	8.07224e-07	Both	0.609306	0.00107755
P49756	RBM25	RBM25:S583	-0.487838	-0.198599	0.13374	0.0798221	Both	-0.343219	0.106781
Q14152	EIF3A	EIF3A:S584	-0.226581	-0.134866	0.202795	0.119022	Both	-0.180723	0.160909
Q86XN7	PROSER1	PROSER1:S613	-0.400162	0.0639904	0.11799	0.689552	Both	-0.168086	0.403771
P23588	EIF4B	EIF4B:S131	-0.232085	-0.208586	0.216724	0.126137	Both	-0.220336	0.171431
Q12830	BPTF	BPTF:S216	-0.113478	-0.240988	0.713038	0.00180007	Both	-0.177233	0.357419
P51858	HDGF	HDGF:S132	-0.159444	-0.155432	0.51629	0.34669	Both	-0.157438	0.43149
Q96GY0	ZC2HC1A	ZC2HC1A:S292	0.806762	1.06733	0.00558447	9.48069e-09	Both	0.937044	0.00279224
Q12996	CSTF3	CSTF3:S691	-0.624013	-0.216002	0.154191	0.00101888	Both	-0.420007	0.0776051
Q9H2P0	ADNP	ADNP:S921	-0.301821	-0.221848	0.205781	0.00191956	Both	-0.261834	0.10385
Q9ULJ3	ZBTB21	ZBTB21:S714	-0.587673	-0.265992	0.0845079	0.000128162	Both	-0.426833	0.042318
Q9UQ35	SRRM2	SRRM2:S994	-0.043397	-0.172791	0.933413	0.0832196	Both	-0.108094	0.508316
Q9P270	SLAIN2	SLAIN2:S234	1.11769	0.705902	1.2099e-07	2.24751e-06	Both	0.911796	1.18425e-06
Q6ICG6	KIAA0930	KIAA0930:S304	-0.0541149	-0.176847	0.826381	0.300113	Both	-0.115481	0.563247
Q99618	CDCA3	CDCA3:S87	0.401334	-0.0354733	0.255696	0.508829	Both	0.18293	0.382263
Q9H1E3	NUCKS1	NUCKS1:S214	-0.279323	-0.181324	0.263852	0.0169312	Both	-0.230323	0.140392
Q9BQG0	MYBBP1A	MYBBP1A:S1163	0.258345	0.270683	0.25262	0.00063435	Both	0.264514	0.126627
P42166	TMPO	TMPO:S424	0.389405	1.2226	0.00950323	3.93517e-06	Both	0.806002	0.00475358
Q9NSK0	KLC4	KLC4:S163	0.0850636	-0.0606058	0.674492	0.385076	Both	0.0122289	0.529784
Q9NQG7	HPS4	HPS4:S355	0.297764	-0.131654	0.0859668	0.0859235	Both	0.0830549	0.0859451
P98082	DAB2	DAB2:S401	0.0654537	-0.116815	0.629132	0.0113238	Both	-0.0256806	0.320228
Q9H2U2	PPA2	PPA2:S317	0.480976	-0.00185773	0.0573042	0.984755	Both	0.239559	0.52103
Q9UPU5	USP24	USP24:S1943	0.0192756	0.314068	0.933946	0.000748265	Both	0.166672	0.467347
P06400	RB1	RB1:S807	-0.0940281	0.250447	0.666996	0.0683368	Both	0.0782096	0.367666
Q70E73	RAPH1	RAPH1:S1012	0.245155	0.15667	0.498721	0.441086	Both	0.200913	0.469904
Q01196	RUNX1	RUNX1:S21	0.18758	0.204284	0.274919	0.0276577	Both	0.195932	0.151288
P21333	FLNA	FLNA:S2414	0.441891	0.506632	0.0255518	1.77861e-05	Both	0.474262	0.0127848
P49916	LIG3	LIG3:S210	-0.0903935	0.0148561	0.731653	0.763953	Both	-0.0377687	0.747803
O95239	KIF4A	KIF4A:S815	-0.191136	-0.0690038	0.0837334	0.804978	Both	-0.13007	0.444356
Q7Z2Z1	TICRR	TICRR:S923	0.310515	0.444251	0.0358689	1.79357e-05	Both	0.377383	0.0179434
P16949	STMN1	STMN1:S38	0.759148	0.607432	4.94357e-05	6.87286e-08	Both	0.68329	2.47522e-05
P25054	APC	APC:S2789	0.737223	1.12721	0.000112757	2.26016e-08	Both	0.932217	5.63897e-05
Q14315	FLNC	FLNC:S1527	0.162671	0.0759762	0.374002	0.10632	Both	0.119324	0.240161
Q86UP2	KTN1	KTN1:T153	-0.171942	-0.0774078	0.265161	0.0593608	Both	-0.124675	0.162261
Q96QT6	PHF12	PHF12:T880	-0.0246095	-0.178718	0.880699	0.0208606	Both	-0.101664	0.45078
Q13769	THOC5	THOC5:T328	-0.255716	-0.39749	0.0956559	0.000986931	Both	-0.326603	0.0483214
Q8NI27	THOC2	THOC2:T1443	1.69587	1.50797	7.96976e-08	2.03686e-08	Both	1.60192	5.00331e-08
Q8N6T3	ARFGAP1	ARFGAP1:T189	0.24842	0.407726	0.0222388	0.00209218	Both	0.328073	0.0121655
P46821	MAP1B	MAP1B:T1282	1.42558	1.27204	2.7948e-06	3.84569e-08	Both	1.34881	1.41663e-06
P98082	DAB2	DAB2:S394;S401	0.317882	0.491603	0.34196	0.000420441	Both	0.404743	0.17119
Q6ZRV2	FAM83H	FAM83H:S892;S903	-0.20071	-0.0558045	0.475918	0.68968	Both	-0.128258	0.582799
Q99543	DNAJC2	DNAJC2:S47;S49	-0.189719	-0.140272	0.110825	0.01667	Both	-0.164996	0.0637476
Q9H4H8	FAM83D	FAM83D:S458;S462	1.07448	0.516252	4.55938e-06	0.000245541	Both	0.795367	0.00012505
Q8IYB3	SRRM1	SRRM1:S402;T406	-0.19043	-0.185726	0.0676352	0.00342757	Both	-0.188078	0.0355314
O15014	ZNF609	ZNF609:S576;S578	-0.276076	-0.13333	0.135048	0.0256365	Both	-0.204703	0.0803421
Q8TDM6	DLG5	DLG5:S1795	-0.0375355	0.0196619	0.843482	0.822147	Both	-0.0089368	0.832814
Q9NS91	RAD18	RAD18:S99	0.227942	0.236879	0.0868148	0.0114175	Both	0.23241	0.0491162
P31689	DNAJA1	DNAJA1:S335	0.260866	0.138869	0.0960709	0.0121927	Both	0.199867	0.0541318
Q92890-1	UFD1	UFD1:S335	0.26194	0.244217	0.381081	0.0777714	Both	0.253078	0.229426
Q8WX93	PALLD	PALLD:S641	0.356146	0.00732809	0.0378067	0.885668	Both	0.181737	0.461737
Q14315	FLNC	FLNC:S2586	1.52349	1.13263	5.39913e-08	2.74631e-07	Both	1.32806	1.64311e-07
Q08999	RBL2	RBL2:S1112	-0.304992	0.232325	0.0348972	0.00651287	Both	-0.0363339	0.020705
P21333	FLNA	FLNA:S2510	1.1666	1.71908	5.28964e-08	3.62958e-09	Both	1.44284	2.8263e-08
Q2KHR2	RFX7	RFX7:S358	-0.0331542	-0.0712924	0.848524	0.485328	Both	-0.0522233	0.666926
Q8WXE1	ATRIP	ATRIP:S224	-0.176059	0.122634	0.607423	0.353701	Both	-0.0267124	0.480562
Q9UFC0	LRWD1	LRWD1:S243	0.242205	-0.0569853	0.156755	0.177811	Both	0.0926098	0.167283
Q96JM2	ZNF462	ZNF462:S688	0.0530046	-0.0962516	0.690157	0.160402	Both	-0.0216235	0.42528
O95197	RTN3	RTN3:S229	0.17902	0.135784	0.183688	0.00809465	Both	0.157402	0.0958912
Q9NXC5	MIOS	MIOS:S766	0.132955	0.361187	0.607065	1.55894e-05	Both	0.247071	0.30354
Q13033	STRN3	STRN3:S229	0.261083	0.165822	0.105825	0.00400737	Both	0.213453	0.054916
P49792	RANBP2	RANBP2:S2270	1.37468	1.08403	2.1838e-08	7.70048e-08	Both	1.22935	4.94214e-08
Q14721	KCNB1	KCNB1:S805	-0.337626	0.0689095	0.0305217	0.494932	Both	-0.134358	0.262727
P62318	SNRPD3	SNRPD3:S66	-0.251703	-0.019099	0.190864	0.75571	Both	-0.135401	0.473287
Q9UDY2	TJP2	TJP2:S966	-0.201781	0.046705	0.172405	0.482741	Both	-0.0775382	0.327573
Q5M775	SPECC1	SPECC1:S810	-0.163716	0.0493406	0.435721	0.516085	Both	-0.0571879	0.475903
Q96JM3	CHAMP1	CHAMP1:S459	0.0794426	-0.162176	0.591009	0.0241566	Both	-0.0413669	0.307583
Q9H1B7	IRF2BPL	IRF2BPL:S215	0.181703	-0.0245146	0.111224	0.801756	Both	0.0785942	0.45649
O94761	RECQL4	RECQL4:S251	0.0806143	0.0159046	0.525021	0.875161	Both	0.0482595	0.700091
Q2NKX8	ERCC6L	ERCC6L:S1028	-0.173257	-0.122991	0.336759	0.0432518	Both	-0.148124	0.190005
Q9C0C2	TNKS1BP1	TNKS1BP1:S1666	-0.248302	-0.205635	0.375707	0.000416556	Both	-0.226968	0.188062
Q96RT1	ERBIN	ERBIN:S872	-0.141955	0.047576	0.352472	0.502522	Both	-0.0471896	0.427497
O94854	KIAA0754	KIAA0754:S666	-0.119321	0.0736079	0.59274	0.385779	Both	-0.0228563	0.48926
O43491	EPB41L2	EPB41L2:S715	-0.0267783	0.019499	0.827988	0.83425	Both	-0.00363966	0.831119
Q9H4Z3	PCIF1	PCIF1:S116	-0.882203	-0.0402062	0.0293055	0.613274	Both	-0.461205	0.32129
Q13950-3	RUNX2	RUNX2:S28	-0.39354	-0.0841861	0.00650704	0.119483	Both	-0.238863	0.0629949
O43491	EPB41L2	EPB41L2:S402	0.142081	-0.10618	0.164174	0.388147	Both	0.0179503	0.27616
Q8IYB3	SRRM1	SRRM1:S10	-0.217679	-0.236424	0.190846	0.225036	Both	-0.227052	0.207941
Q8NF91	SYNE1	SYNE1:S8305	-0.0729773	-0.0248664	0.579685	0.930692	Both	-0.0489219	0.755188
Q9NSV4	DIAPH3	DIAPH3:S1093	0.668671	0.37407	0.000111289	0.000866572	Both	0.521371	0.000488931
Q96JC9	EAF1	EAF1:S165	-0.00413174	-0.202538	0.983668	0.00188882	Both	-0.103335	0.492778
Q9UKE5	TNIK	TNIK:S769	-0.490281	-0.0275201	0.0476183	0.664749	Both	-0.258901	0.356184
Q6PD62	CTR9	CTR9:S1085	-0.623553	-0.361944	0.145177	0.000852614	Both	-0.492749	0.0730148
Q13905	RAPGEF1	RAPGEF1:S281	0.0483592	0.520984	0.89502	8.03557e-06	Both	0.284671	0.447514
Q96PN7	TRERF1	TRERF1:S491	0.140353	-0.160296	0.623217	0.0169487	Both	-0.00997148	0.320083
Q96T37	RBM15	RBM15:S656	-0.709958	-0.0370844	0.057662	0.820711	Both	-0.373521	0.439187
P46013	MKI67	MKI67:S128	0.205911	-0.0835059	0.541659	0.177414	Both	0.0612025	0.359536
P17029	ZKSCAN1	ZKSCAN1:S13	-0.376998	-0.175087	0.0303635	0.0138113	Both	-0.276042	0.0220874
P35579	MYH9	MYH9:S1943	-0.274899	-0.0571119	0.166538	0.315362	Both	-0.166006	0.24095
P14866	HNRNPL	HNRNPL:S52	-0.212976	-0.072537	0.213631	0.240596	Both	-0.142756	0.227114
O43166	SIPA1L1	SIPA1L1:S1549	-0.190715	-0.151212	0.191909	0.00382213	Both	-0.170964	0.0978655
Q15121	PEA15	PEA15:S116	-0.361986	0.0593777	0.000515171	0.364829	Both	-0.151304	0.182672
Q6NZY4	ZCCHC8	ZCCHC8:S649	0.0875913	0.295392	0.654734	0.000215551	Both	0.191492	0.327475
Q8N2M8	CLASRP	CLASRP:S547	0.312463	0.275613	0.397322	0.0193597	Both	0.294038	0.208341
P15408	FOSL2	FOSL2:S120	-0.0341399	0.00722754	0.898707	0.909466	Both	-0.0134562	0.904086
Q15596	NCOA2	NCOA2:S699	0.458222	-0.00120014	0.0153052	0.986236	Both	0.228511	0.500771
P49321	NASP	NASP:S480	-0.0233081	-0.179002	0.860836	0.0236612	Both	-0.101155	0.442249
Q99700	ATXN2	ATXN2:S758	0.262077	0.38831	0.396793	0.000104457	Both	0.325193	0.198449
P21796	VDAC1	VDAC1:S104	0.0110582	-0.106033	0.93512	0.0349627	Both	-0.0474873	0.485042
Q69YN4	VIRMA	VIRMA:S1579	0.27495	-0.184426	0.155344	0.013529	Both	0.045262	0.0844365
Q6P4F7	ARHGAP11A	ARHGAP11A:S868	1.02835	1.6231	3.40479e-05	1.97521e-07	Both	1.32573	1.71227e-05
Q96Q05	TRAPPC9	TRAPPC9:S953	0.122281	-0.0894502	0.380753	0.215605	Both	0.0164153	0.298179
A6NIE6	RRN3P2	RRN3P2:S44	0.0718134	0.0333629	0.818429	0.802594	Both	0.0525882	0.810511
P34932	HSPA4	HSPA4:S647	-0.168032	-0.0631305	0.470767	0.502744	Both	-0.115581	0.486755
Q13330	MTA1	MTA1:T564	1.19722	0.459061	0.000615965	0.000122179	Both	0.828141	0.000369072
Q9UQ35	SRRM2	SRRM2:T1003	-0.408736	-0.224577	0.0176807	0.000814029	Both	-0.316657	0.00924738
P21333	FLNA	FLNA:T2336	-0.0658348	0.227677	0.613757	0.0289305	Both	0.0809213	0.321344
P49792	RANBP2	RANBP2:T1144	1.07541	0.731455	7.96976e-08	8.07224e-07	Both	0.903432	4.43461e-07
O43395	PRPF3	PRPF3:T167	0.315187	0.277953	0.0454999	0.0391178	Both	0.29657	0.0423089
Q9Y2U8	LEMD3	LEMD3:T209	1.516	0.897073	2.0103e-05	1.85198e-06	Both	1.20654	1.09775e-05
Q9BXP5	SRRT	SRRT:S67;S74	-0.145649	-0.192363	0.255099	0.00141658	Both	-0.169006	0.128258
Q6NYC8	PPP1R18	PPP1R18:S125;S133	-0.306445	0.0689984	0.307258	0.467643	Both	-0.118723	0.38745
P17706	PTPN2	PTPN2:S298;S304	0.4717	0.568168	0.0339714	5.97566e-05	Both	0.519934	0.0170156
Q96S38	RPS6KC1	RPS6KC1:S423;S427	-0.151692	-0.0770671	0.549975	0.0991006	Both	-0.11438	0.324538
Q9UHF7	TRPS1	TRPS1:S1081;S1085	0.298041	0.0444538	0.304489	0.649499	Both	0.171247	0.476994
Q9Y5K6	CD2AP	CD2AP:S510;S514	0.648276	0.588295	0.00121279	1.09198e-05	Both	0.618285	0.000611853
Q9P2B4	CTTNBP2NL	CTTNBP2NL:S563;S568	0.246346	-0.0388901	0.143977	0.388178	Both	0.103728	0.266078
Q9Y618	NCOR2	NCOR2:S2258	-0.078673	-0.0663301	0.615623	0.349006	Both	-0.0725016	0.482315
Q8ND56	LSM14A	LSM14A:S216	-0.0962576	0.140146	0.495245	0.207837	Both	0.0219443	0.351541
Q9Y2W1	THRAP3	THRAP3:S320	-0.368065	-0.301449	0.178401	0.00112435	Both	-0.334757	0.0897624
Q8IYM9	TRIM22	TRIM22:S383	0.618203	0.877203	0.00361043	4.1298e-07	Both	0.747703	0.00180542
P11388	TOP2A	TOP2A:S1106	-0.293188	-0.360087	0.22853	0.00753879	Both	-0.326638	0.118034
Q8NFQ8	TOR1AIP2	TOR1AIP2:S120	0.594208	0.284954	0.00019504	0.0296365	Both	0.439581	0.0149158
Q9NWT1	PAK1IP1	PAK1IP1:S320	-0.444287	-0.041827	0.298263	0.69619	Both	-0.243057	0.497226
P46821	MAP1B	MAP1B:S1265	-0.0850202	-0.203974	0.564354	0.000536545	Both	-0.144497	0.282445
Q9Y217	MTMR6	MTMR6:S561	0.0886693	0.130072	0.610425	0.0985592	Both	0.109371	0.354492
O75369-8	FLNB	FLNB:S1474	0.0291823	0.506347	0.852759	6.79057e-07	Both	0.267765	0.42638
P56945	BCAR1	BCAR1:S639	0.124489	0.0500665	0.413613	0.608623	Both	0.0872776	0.511118
Q2LD37	KIAA1109	KIAA1109:S2755	0.245988	-0.219672	0.282282	0.00164445	Both	0.0131579	0.141963
Q8WX93	PALLD	PALLD:S401	0.380327	0.48191	0.0264643	8.5715e-06	Both	0.431119	0.0132364
Q9UM00	TMCO1	TMCO1:S239	0.137952	0.118584	0.429368	0.0319809	Both	0.128268	0.230675
Q09666	AHNAK	AHNAK:S5448	-0.135756	0.00220495	0.250758	0.971852	Both	-0.0667757	0.611305
P09651	HNRNPA1	HNRNPA1:S338	0.101856	0.521707	0.622025	0.00264594	Both	0.311782	0.312335
Q9UK76	JPT1	JPT1:S87	0.0593686	0.229246	0.80782	0.0507671	Both	0.144307	0.429293
Q6P4F7	ARHGAP11A	ARHGAP11A:S285	0.600785	0.0441505	0.0613805	0.543763	Both	0.322468	0.302572
P46821	MAP1B	MAP1B:S1965	0.0173117	0.166748	0.898847	0.00263266	Both	0.09203	0.45074
Q92870	APBB2	APBB2:S123	-0.191513	0.103366	0.158632	0.223604	Both	-0.0440739	0.191118
P49757	NUMB	NUMB:S438	-0.087507	-0.215305	0.800274	0.00159851	Both	-0.151406	0.400936
Q8N8Z6	DCBLD1	DCBLD1:S513	-0.000176162	-0.0870253	0.999264	0.108464	Both	-0.0436007	0.553864
Q07352	ZFP36L1	ZFP36L1:S92	-0.158434	-0.758322	0.162362	1.31449e-05	Both	-0.458378	0.0811878
Q96A57	TMEM230	TMEM230:S24	-0.768714	-0.403127	0.00172176	0.00442215	Both	-0.58592	0.00307195
Q969R5	L3MBTL2	L3MBTL2:S689	0.0683766	-0.198231	0.72958	0.00852999	Both	-0.0649271	0.369055
P78312	FAM193A	FAM193A:S642	-0.124334	0.112964	0.326867	0.355985	Both	-0.00568507	0.341426
Q9UID6	ZNF639	ZNF639:S60	0.0146218	-0.190257	0.906044	0.0123504	Both	-0.0878174	0.459197
Q86T65	DAAM2	DAAM2:S656	0.87196	0.104199	0.0403107	0.0621878	Both	0.48808	0.0512492
Q9NPI1	BRD7	BRD7:S279	-0.781479	-0.319821	0.000158264	0.00467173	Both	-0.55065	0.002415
P07196	NEFL	NEFL:S472	-0.102912	-0.116608	0.6168	0.17851	Both	-0.10976	0.397655
Q5HYJ3	FAM76B	FAM76B:S193	0.109772	-0.29881	0.570665	0.000149924	Both	-0.0945186	0.285408
P17812	CTPS1	CTPS1:S575	-0.0203536	-0.10349	0.948431	0.122754	Both	-0.0619218	0.535593
Q9BW71	HIRIP3	HIRIP3:S227	-0.0877952	-0.209675	0.525528	0.00104097	Both	-0.148735	0.263284
A6NDB9	PALM3	PALM3:S375	-0.144428	-0.00277513	0.235779	0.979258	Both	-0.0736014	0.607518
P49756	RBM25	RBM25:S677	-0.0722638	-0.141751	0.874093	0.0228057	Both	-0.107008	0.448449
Q96T23	RSF1	RSF1:S604	-0.314106	-0.268496	0.0853971	0.000256933	Both	-0.291301	0.042827
Q9BZG1	RAB34	RAB34:S244	0.112379	-0.137346	0.501211	0.0141534	Both	-0.0124831	0.257682
Q01804	OTUD4	OTUD4:S893	0.130176	0.224943	0.429513	0.00564895	Both	0.177559	0.217581
P82094	TMF1	TMF1:S344	0.0996565	-0.200589	0.472448	0.00442943	Both	-0.0504662	0.238439
Q7Z422	SZRD1	SZRD1:S107	0.56773	-0.0516949	0.0278266	0.651514	Both	0.258018	0.33967
O60841	EIF5B	EIF5B:S113	0.0869045	-0.111211	0.440789	0.0146137	Both	-0.0121534	0.227701
Q09666	AHNAK	AHNAK:S5841	-0.062525	-0.160101	0.665343	0.00710371	Both	-0.111313	0.336223
Q9UPN6	SCAF8	SCAF8:S617	-0.0938238	-0.274101	0.70777	0.00022003	Both	-0.183962	0.353995
Q13045	FLII	FLII:S856	0.169942	0.038837	0.208652	0.705711	Both	0.104389	0.457181
P21333	FLNA	FLNA:S2128	0.28149	0.198012	0.131811	0.0281249	Both	0.239751	0.0799681
Q9NYB0	TERF2IP	TERF2IP:S203	0.0639	0.130313	0.621035	0.00891659	Both	0.0971066	0.314976
P26368	U2AF2	U2AF2:S79	-0.501345	0.0643445	0.138487	0.49228	Both	-0.2185	0.315384
O75533	SF3B1	SF3B1:T211	0.509879	0.16093	0.00083316	0.135444	Both	0.335404	0.0681384
P52594	AGFG1	AGFG1:T177	0.354895	0.483798	0.152177	0.000980695	Both	0.419346	0.0765787
P27816	MAP4	MAP4:T521	0.148541	-0.0931244	0.154612	0.0861332	Both	0.0277084	0.120372
Q15648	MED1	MED1:T1051	-0.115737	-0.0799293	0.367236	0.219706	Both	-0.0978331	0.293471
P46821	MAP1B	MAP1B:S1265;T1270	0.185462	0.118326	0.144886	0.133433	Both	0.151894	0.13916
O00567	NOP56	NOP56:S569;S570	-0.169122	-0.176531	0.148523	0.00316963	Both	-0.172826	0.0758464
Q92614	MYO18A	MYO18A:S2041;S2043	0.0164725	-0.0578414	0.883003	0.382426	Both	-0.0206844	0.632714
Q12834	CDC20	CDC20:T55;T59	2.01552	1.58953	2.33583e-06	1.81451e-07	Both	1.80252	1.25864e-06
Q12923	PTPN13	PTPN13:S969	0.321942	0.187297	0.17885	0.146519	Both	0.254619	0.162685
Q86SQ0	PHLDB2	PHLDB2:S157	0.688011	0.266195	0.0200939	0.234462	Both	0.477103	0.127278
Q69YQ0	SPECC1L	SPECC1L:S220	-0.0853725	-0.108104	0.522857	0.021479	Both	-0.0967381	0.272168
Q9Y534	CSDC2	CSDC2:S47	-0.19966	0.0331242	0.0836977	0.497862	Both	-0.0832677	0.29078
Q15911	ZFHX3	ZFHX3:S1204	1.15466	0.724112	3.79693e-05	2.99362e-06	Both	0.939388	2.04815e-05
Q68CZ2	TNS3	TNS3:S1154	-0.167889	0.0211756	0.324804	0.721599	Both	-0.0733565	0.523201
O14924	RGS12	RGS12:S850	-0.0151818	0.285055	0.970426	0.00179886	Both	0.134936	0.486112
Q9HB96	FANCE	FANCE:S249	0.175596	0.0338842	0.579962	0.649404	Both	0.10474	0.614683
Q9NTI5	PDS5B	PDS5B:S1283	-0.112321	-0.0274826	0.319065	0.546875	Both	-0.0699016	0.43297
Q9ULM3	YEATS2	YEATS2:S447	0.0965947	-0.197815	0.678564	0.0450232	Both	-0.0506101	0.361794
P42566	EPS15	EPS15:S814	-0.235568	-0.0413471	0.337944	0.526015	Both	-0.138458	0.431979
P35611	ADD1	ADD1:S465	-0.0950015	-0.154553	0.45252	0.140759	Both	-0.124777	0.29664
O95171	SCEL	SCEL:S475	-0.0811598	-0.0597732	0.73743	0.287209	Both	-0.0704665	0.512319
Q99569	PKP4	PKP4:S337	0.335992	0.358866	0.145604	0.166604	Both	0.347429	0.156104
Q86WB0	ZC3HC1	ZC3HC1:S344	-0.41139	-0.346845	0.00818495	0.000111492	Both	-0.379117	0.00414822
P49792	RANBP2	RANBP2:S1400	-0.5539	-0.185012	0.0766288	0.0523253	Both	-0.369456	0.064477
Q9NX63	CHCHD3	CHCHD3:S50	-0.0561607	-0.00902044	0.837689	0.885807	Both	-0.0325906	0.861748
Q8WUA7	TBC1D22A	TBC1D22A:S132	-0.136206	0.00734881	0.431832	0.889485	Both	-0.0644287	0.660658
Q4ADV7	RIC1	RIC1:S1017	-0.0139097	-0.179077	0.93512	0.00110204	Both	-0.0964933	0.468111
Q8TEW0	PARD3	PARD3:S873	-0.00393128	0.0352411	0.986381	0.489773	Both	0.0156549	0.738077
Q9UKA4	AKAP11	AKAP11:S1242	0.339448	-0.0726013	0.117715	0.203734	Both	0.133423	0.160724
Q15390	MTFR1	MTFR1:S119	-0.162339	-0.251691	0.361325	0.0216256	Both	-0.207015	0.191475
Q9UMZ2	SYNRG	SYNRG:S752	-0.179727	-0.0840538	0.174863	0.40815	Both	-0.13189	0.291507
Q9HCK8	CHD8	CHD8:S1995	0.0830282	-0.213772	0.631035	0.000622905	Both	-0.0653719	0.315829
Q99081	TCF12	TCF12:S559	-0.265573	-0.214477	0.0678783	0.0439329	Both	-0.240025	0.0559056
P62805	H4C1	H4C1:S48	0.0422185	-0.0264405	0.82001	0.668023	Both	0.00788897	0.744016
O14757	CHEK1	CHEK1:S280	-0.186288	-0.0320416	0.216272	0.673977	Both	-0.109165	0.445125
Q9BZL4	PPP1R12C	PPP1R12C:S452	0.0637493	-0.0380482	0.7218	0.543763	Both	0.0128505	0.632781
Q8N3D4	EHBP1L1	EHBP1L1:S1273	-0.263687	0.00147256	0.161474	0.992686	Both	-0.131107	0.57708
Q8IYB3	SRRM1	SRRM1:S874	-0.110784	-0.208593	0.419409	0.000919579	Both	-0.159688	0.210164
P35611	ADD1	ADD1:S358	-0.336766	-0.0633242	0.0820783	0.593196	Both	-0.200045	0.337637
P49757	NUMB	NUMB:S634	0.119799	0.207155	0.448102	0.0192568	Both	0.163477	0.233679
P45974	USP5	USP5:S783	-0.0886444	0.162421	0.789808	0.0178381	Both	0.0368884	0.403823
Q8NC44	RETREG2	RETREG2:S385	-0.00122744	-0.149235	0.992932	0.330825	Both	-0.0752313	0.661878
Q5VWG9	TAF3	TAF3:S183	-0.147408	-0.127191	0.227431	0.179144	Both	-0.137299	0.203287
Q6WKZ4	RAB11FIP1	RAB11FIP1:S357	0.116171	0.0305826	0.305095	0.676625	Both	0.073377	0.49086
O15400	STX7	STX7:S129	-0.246455	-0.214069	0.363612	0.00230224	Both	-0.230262	0.182957
P46821	MAP1B	MAP1B:S1016	0.167151	-0.207762	0.437062	0.00391417	Both	-0.0203056	0.220488
Q09666	AHNAK	AHNAK:S5731	-0.772873	0.1619	0.132522	0.246586	Both	-0.305486	0.189554
Q92945	KHSRP	KHSRP:S480	-0.209539	0.0922703	0.307258	0.549216	Both	-0.0586341	0.428237
Q01804	OTUD4	OTUD4:S443	-0.425365	0.00489422	0.00105451	0.946686	Both	-0.210235	0.47387
Q96Q89	KIF20B	KIF20B:S1740	0.44753	0.16883	8.84139e-05	0.0374748	Both	0.30818	0.0187816
O94915	FRYL	FRYL:S2272	0.0700314	0.144433	0.709177	0.00797864	Both	0.107232	0.358578
P21333	FLNA	FLNA:S966	0.195988	0.105247	0.306879	0.0237948	Both	0.150617	0.165337
Q9Y2K7	KDM2A	KDM2A:S28	-0.0936311	-0.170588	0.430818	0.00978054	Both	-0.132109	0.220299
P78559	MAP1A	MAP1A:S1818	0.0516079	0.0711624	0.62762	0.264594	Both	0.0613852	0.446107
Q96K76	USP47	USP47:S832	-0.111101	0.0191173	0.598658	0.853194	Both	-0.0459918	0.725926
Q53HL2	CDCA8	CDCA8:S219	0.372841	0.435322	0.00172645	1.75265e-06	Both	0.404081	0.000864104
Q8N5G2	MACO1	MACO1:S305	0.0788659	0.00813496	0.798216	0.862959	Both	0.0435004	0.830588
Q15434	RBMS2	RBMS2:S106	0.00296086	0.0663579	0.991999	0.283689	Both	0.0346594	0.637844
Q13330	MTA1	MTA1:S576	0.960905	0.73175	6.3818e-07	0.00013217	Both	0.846328	6.64041e-05
Q9H1A4	ANAPC1	ANAPC1:S688	-0.0998349	0.0119836	0.700384	0.87012	Both	-0.0439256	0.785252
Q13263	TRIM28	TRIM28:S501	-0.0391016	-0.28485	0.759574	0.0214009	Both	-0.161976	0.390487
P78344	EIF4G2	EIF4G2:T508	0.027186	0.360348	0.919745	0.00467636	Both	0.193767	0.462211
A0FGR8	ESYT2	ESYT2:S758;S761	0.184604	-0.148535	0.191492	0.00840056	Both	0.0180346	0.0999461
Q9H307	PNN	PNN:S96;S100	-0.911997	-0.299915	0.0569481	0.0114933	Both	-0.605956	0.0342207
P12270	TPR	TPR:S1185	0.509901	0.0544908	0.00228524	0.466335	Both	0.282196	0.23431
Q9UHB7	AFF4	AFF4:S1043	-0.0288216	-0.137717	0.893205	0.0305498	Both	-0.0832692	0.461878
Q92993-4	KAT5	KAT5:S123	-0.444355	-0.321789	0.138129	3.32858e-05	Both	-0.383072	0.069081
O75533	SF3B1	SF3B1:S488	0.0310503	-0.126495	0.80782	0.0251302	Both	-0.0477221	0.416475
Q15554	TERF2	TERF2:S365	0.48866	-0.0190609	0.036059	0.751953	Both	0.234799	0.394006
Q7Z2Z1	TICRR	TICRR:S1078	0.707751	0.196675	0.00311373	0.016601	Both	0.452213	0.00985735
Q9Y3P9	RABGAP1	RABGAP1:S42	-0.198564	-0.119989	0.582445	0.0685673	Both	-0.159276	0.325506
Q5VUB5	FAM171A1	FAM171A1:S525	0.0593241	0.419523	0.736913	4.76007e-06	Both	0.239423	0.368459
P14859	POU2F1	POU2F1:S448	-0.106077	-0.0583924	0.782829	0.294755	Both	-0.0822345	0.538792
P41229	KDM5C	KDM5C:S1359	0.195347	0.258912	0.61153	0.000172508	Both	0.227129	0.305851
P42695	NCAPD3	NCAPD3:S1384	-0.402297	-0.00366315	0.197473	0.956269	Both	-0.20298	0.576871
Q96RT1	ERBIN	ERBIN:S1168	0.351132	0.495111	0.192897	0.00126868	Both	0.423122	0.0970828
Q15021	NCAPD2	NCAPD2:S1315	1.13846	0.904559	7.08608e-06	8.1866e-06	Both	1.02151	7.63634e-06
Q5T200	ZC3H13	ZC3H13:S993	0.322996	-0.00332678	0.0105488	0.956914	Both	0.159835	0.483732
Q5TKA1	LIN9	LIN9:S76	1.03103	-0.105272	0.000346063	0.0960923	Both	0.462878	0.0482192
Q8WUF5	PPP1R13L	PPP1R13L:S113	0.0621667	0.273454	0.68851	7.02385e-05	Both	0.16781	0.34429
P28749	RBL1	RBL1:S762	0.231291	0.333314	0.597583	0.0142339	Both	0.282302	0.305909
Q05519-2	SRSF11	SRSF11:S433	0.106814	-0.265434	0.763855	0.00208468	Both	-0.07931	0.38297
O75385	ULK1	ULK1:S556	0.980355	0.17249	3.67074e-05	0.472438	Both	0.576423	0.236237
O43491	EPB41L2	EPB41L2:S386	0.0134993	-0.165859	0.964031	0.0400805	Both	-0.0761798	0.502056
Q9BXB4	OSBPL11	OSBPL11:S189	0.0161695	0.021187	0.921205	0.887885	Both	0.0186783	0.904545
Q14202	ZMYM3	ZMYM3:S464	-0.0734464	-0.153153	0.486095	0.0337151	Both	-0.1133	0.259905
P14625	HSP90B1	HSP90B1:S306	0.245306	-0.183924	0.455685	0.105746	Both	0.0306908	0.280715
Q08AD1	CAMSAP2	CAMSAP2:S464	0.00678747	-0.274872	0.977971	7.10382e-05	Both	-0.134042	0.489021
O95817	BAG3	BAG3:S136	0.573676	0.125716	0.0650502	0.128199	Both	0.349696	0.0966245
Q8NI27	THOC2	THOC2:S1486	-0.251603	-0.0635997	0.297944	0.425714	Both	-0.157601	0.361829
Q6NYC8	PPP1R18	PPP1R18:S368	-0.0394597	-0.142309	0.835426	0.030049	Both	-0.0908845	0.432737
Q07889	SOS1	SOS1:S1178	-0.0176354	0.00284101	0.945134	0.975783	Both	-0.00739721	0.960458
Q13442	PDAP1	PDAP1:S19	-0.106206	0.234688	0.6104	0.00134985	Both	0.0642409	0.305875
P63000-2	RAC1	RAC1:S71	-0.610204	0.135106	0.0315724	0.119387	Both	-0.237549	0.0754796
Q9NTI5	PDS5B	PDS5B:S1257	-0.152137	-0.202904	0.420224	0.00105761	Both	-0.177521	0.210641
Q00341	HDLBP	HDLBP:S31	0.0291015	-0.0935637	0.876251	0.0550536	Both	-0.0322311	0.465652
Q16666	IFI16	IFI16:S106	-0.103671	0.231588	0.676552	0.00250792	Both	0.0639582	0.33953
P52948	NUP98	NUP98:S888	-0.282215	-0.27793	0.093333	0.00824806	Both	-0.280072	0.0507905
Q8NFA0	USP32	USP32:S1588	-0.00996657	-0.125994	0.95532	0.14605	Both	-0.0679805	0.550685
Q8NE71	ABCF1	ABCF1:S109	-0.241289	-0.105694	0.0414186	0.0778397	Both	-0.173491	0.0596291
O14979	HNRNPDL	HNRNPDL:S241	-0.191032	-0.129723	0.367885	0.032322	Both	-0.160377	0.200104
Q99081	TCF12	TCF12:S142	1.0268	0.601997	0.000479303	0.000190774	Both	0.814401	0.000335039
Q9BQG0	MYBBP1A	MYBBP1A:S1308	1.03882	0.728657	0.00376586	3.97473e-05	Both	0.88374	0.0019028
A1L390	PLEKHG3	PLEKHG3:S1115	-0.0869332	-0.0110892	0.500224	0.888379	Both	-0.0490112	0.694302
Q9P2D1	CHD7	CHD7:S2956	-0.0261686	-0.182739	0.850942	0.00447428	Both	-0.104454	0.427708
Q9UMN6	KMT2B	KMT2B:S2288	0.471934	0.361384	0.00340535	0.00149763	Both	0.416659	0.00245149
O00512	BCL9	BCL9:S687	0.205908	0.0531636	0.11137	0.408663	Both	0.129536	0.260017
Q15019	SEPTIN2	SEPTIN2:S218	-0.243829	-0.161655	0.0248271	0.0408553	Both	-0.202742	0.0328412
P16383	GCFC2	GCFC2:S180	-0.325086	0.119761	0.31175	0.337661	Both	-0.102663	0.324706
P52701	MSH6	MSH6:S227	-0.110246	-0.226379	0.633398	0.0417854	Both	-0.168313	0.337592
Q8IU81	IRF2BP1	IRF2BP1:S66	-0.127942	-0.0186437	0.343589	0.783101	Both	-0.073293	0.563345
O75145	PPFIA3	PPFIA3:S1164	0.353137	0.228129	0.161115	0.29753	Both	0.290633	0.229322
Q7RTP6	MICAL3	MICAL3:S649	0.80337	0.524267	0.012411	0.000460068	Both	0.663818	0.00643555
Q13620-1	CUL4B	CUL4B:T31	-0.0191629	0.00225395	0.930957	0.990082	Both	-0.00845446	0.96052
P42694	HELZ	HELZ:T1163	-0.121901	0.156002	0.286891	0.0904043	Both	0.0170507	0.188648
Q09666	AHNAK	AHNAK:T4100	-0.174815	-0.206111	0.362446	0.032964	Both	-0.190463	0.197705
Q09666	AHNAK	AHNAK:T3716	-0.299494	-0.178873	0.00628241	0.0365476	Both	-0.239184	0.021415
Q9BW71	HIRIP3	HIRIP3:S159;S160	-0.326248	-0.246257	0.0223654	0.00459102	Both	-0.286252	0.0134782
P16949	STMN1	STMN1:S16;S25	0.24345	1.03427	0.0233415	8.89262e-09	Both	0.638862	0.0116708
P16383	GCFC2	GCFC2:S174;S180	-0.642495	-0.0238231	0.105321	0.802831	Both	-0.333159	0.454076
Q13017	ARHGAP5	ARHGAP5:S1173;S1176	-0.227789	-0.114775	0.189556	0.0817396	Both	-0.171282	0.135648
P35251	RFC1	RFC1:S69;S71	0.044033	-0.160077	0.657341	0.00862685	Both	-0.0580219	0.332984
Q6P4F7	ARHGAP11A	ARHGAP11A:S318;T323	1.18663	0.560812	2.80363e-06	1.26548e-06	Both	0.873723	2.03455e-06
Q5T200	ZC3H13	ZC3H13:S986;S993	0.432009	-0.104971	0.000261356	0.0293419	Both	0.163519	0.0148016
Q13459	MYO9B	MYO9B:S1267;T1271	-0.188851	-0.025	0.326318	0.675611	Both	-0.106926	0.500965
Q8NE71	ABCF1	ABCF1:T108;S109	-0.0424728	-0.0737842	0.587806	0.0878956	Both	-0.0581285	0.337851
Q9HAU0	PLEKHA5	PLEKHA5:S855	-0.376877	-0.0396639	0.0785005	0.59002	Both	-0.20827	0.33426
Q9Y5K6	CD2AP	CD2AP:S510	-0.115794	-0.177808	0.653529	0.0427292	Both	-0.146801	0.348129
Q9Y6G9	DYNC1LI1	DYNC1LI1:S421	0.879793	0.448395	8.24403e-07	1.56799e-05	Both	0.664094	8.25216e-06
Q15772	SPEG	SPEG:S557	-0.0207294	-0.278555	0.937053	0.00562703	Both	-0.149642	0.47134
Q12986	NFX1	NFX1:S150	-0.361835	-0.135508	0.333532	0.125841	Both	-0.248672	0.229687
O15085	ARHGEF11	ARHGEF11:S556	0.17075	0.108181	0.127095	0.12902	Both	0.139465	0.128057
Q9NYL9	TMOD3	TMOD3:S25	-0.341472	-0.19538	0.198598	0.00284625	Both	-0.268426	0.100722
O43314	PPIP5K2	PPIP5K2:S1172	0.334427	0.0209053	0.0152194	0.834731	Both	0.177666	0.424975
Q96HR8	NAF1	NAF1:S315	0.0127525	-0.226725	0.944072	0.000485141	Both	-0.106986	0.472278
P23497	SP100	SP100:S362	-0.0996069	-0.191609	0.304977	0.0335202	Both	-0.145608	0.169248
Q14542	SLC29A2	SLC29A2:S252	0.120771	0.0640223	0.379801	0.498187	Both	0.0923967	0.438994
Q9UBF8-2	PI4KB	PI4KB:S266	0.0228566	0.471683	0.86561	1.26191e-05	Both	0.24727	0.432811
Q05519	SRSF11	SRSF11:S434	0.545266	-0.292365	0.302379	0.0105046	Both	0.12645	0.156442
Q9BXF6	RAB11FIP5	RAB11FIP5:S296	-0.0420647	0.183752	0.911001	0.0105871	Both	0.0708438	0.460794
Q9UQR0	SCML2	SCML2:S590	0.294335	0.0491346	0.0403147	0.342088	Both	0.171735	0.191201
Q6ZRS2	SRCAP	SRCAP:S258	0.0967883	0.0146583	0.593648	0.876892	Both	0.0557233	0.73527
Q2M2I8	AAK1	AAK1:S637	0.0795319	0.145933	0.733192	0.0680746	Both	0.112732	0.400633
Q6UX71	PLXDC2	PLXDC2:S506	-0.168929	-0.189621	0.501821	0.0629805	Both	-0.179275	0.282401
Q9Y6Q9	NCOA3	NCOA3:S857	-0.13192	-0.0355186	0.360668	0.481953	Both	-0.0837191	0.42131
Q5VSL9	STRIP1	STRIP1:S335	-0.223562	-0.0821243	0.0320366	0.0680581	Both	-0.152843	0.0500473
Q9BYW2	SETD2	SETD2:S614	-0.652905	-0.517276	0.029503	0.00309737	Both	-0.58509	0.0163002
Q00536	CDK16	CDK16:S119	0.370233	0.100526	0.0794296	0.462471	Both	0.23538	0.27095
Q05655	PRKCD	PRKCD:S304	0.0650991	-0.154223	0.714575	0.0191783	Both	-0.0445622	0.366876
Q96PU5	NEDD4L	NEDD4L:S448	-0.072275	-0.134754	0.833099	0.0220278	Both	-0.103514	0.427563
P00558	PGK1	PGK1:S203	0.296863	0.136838	0.130998	0.0733731	Both	0.21685	0.102186
Q9Y4E6	WDR7	WDR7:S935	0.378881	-0.0683487	0.323573	0.274057	Both	0.155266	0.298815
O76021	RSL1D1	RSL1D1:S361	0.453302	-0.105757	0.000140583	0.0415133	Both	0.173772	0.020827
Q96MY1	NOL4L	NOL4L:S130	-0.0439167	-0.123624	0.679001	0.0162238	Both	-0.0837704	0.347612
P49736	MCM2	MCM2:S139	0.0918214	-0.0730837	0.508242	0.0539909	Both	0.00936884	0.281116
Q96JM3	CHAMP1	CHAMP1:S627	0.0833866	-0.259046	0.408224	0.000847948	Both	-0.0878295	0.204536
Q8IVF5	TIAM2	TIAM2:S1569	-0.104084	0.0550692	0.490201	0.617198	Both	-0.0245076	0.553699
O75122	CLASP2	CLASP2:S596	-0.0874228	-0.25236	0.716063	0.0193875	Both	-0.169891	0.367725
O95793	STAU1	STAU1:S390	-0.352552	-0.073132	0.297944	0.162705	Both	-0.212842	0.230324
Q96JG6	VPS50	VPS50:S559	-0.592582	0.0273026	0.00638196	0.640335	Both	-0.28264	0.323359
O95365	ZBTB7A	ZBTB7A:S337	-0.264308	-0.286329	0.24103	0.0144536	Both	-0.275319	0.127742
Q9NQS7	INCENP	INCENP:S312	0.0967147	0.689105	0.556252	8.58894e-07	Both	0.39291	0.278126
Q4G0J3	LARP7	LARP7:S261	-0.00537382	-0.250907	0.985518	0.00582714	Both	-0.128141	0.495673
Q9Y2W1	THRAP3	THRAP3:S243	-0.147769	-0.160323	0.108671	0.00234513	Both	-0.154046	0.055508
O60934	NBN	NBN:S343	-0.277425	-0.0960197	0.0851817	0.0464271	Both	-0.186723	0.0658044
Q9Y4B5	MTCL1	MTCL1:S776	-0.0584069	-0.220988	0.814422	0.00131577	Both	-0.139698	0.407869
O00512	BCL9	BCL9:T315	-0.31297	-0.229266	0.0842188	0.0116282	Both	-0.271118	0.0479235
Q8WW12	PCNP	PCNP:T139	0.528534	1.26563	0.00532064	5.70209e-08	Both	0.897084	0.00266035
Q9H792	PEAK1	PEAK1:Y635	0.143931	-0.224238	0.403033	0.00104535	Both	-0.0401534	0.202039
Q15772	SPEG	SPEG:S549;S557	0.0547118	-0.103997	0.765092	0.0926639	Both	-0.0246425	0.428878
Q7Z478	DHX29	DHX29:S192;S200	0.572016	0.737034	0.00334048	3.64802e-07	Both	0.654525	0.00167042
P48634	PRRC2A	PRRC2A:S1085;S1089	-0.251086	-0.247083	0.0711715	0.00108548	Both	-0.249085	0.0361285
Q5JSZ5	PRRC2B	PRRC2B:S1132;S1136	-0.373036	-0.213485	0.191088	0.000418533	Both	-0.293261	0.0957533
P18858	LIG1	LIG1:S66;S76	-0.0948885	0.0337492	0.38671	0.425712	Both	-0.0305697	0.406211
Q13442	PDAP1	PDAP1:S60;S63	-0.235147	-0.133417	0.128758	0.0235448	Both	-0.184282	0.0761513
Q5SRE5	NUP188	NUP188:S1709;S1717	-0.0156902	0.110014	0.944309	0.141234	Both	0.047162	0.542771
Q96JM3	CHAMP1	CHAMP1:S627;S632	0.140177	-0.242432	0.186131	0.0119537	Both	-0.0511274	0.0990424
Q9Y5J1	UTP18	UTP18:S121;S124	-0.296215	-0.196595	0.00434659	0.00555071	Both	-0.246405	0.00494865
Q9Y2W1	THRAP3	THRAP3:S243;S248	-0.0988911	-0.349604	0.40648	0.000190365	Both	-0.224247	0.203335
O15417	TNRC18	TNRC18:S991;S995;S999	-0.0273534	0.0244854	0.858082	0.665301	Both	-0.00143397	0.761691
P18858	LIG1	LIG1:S141	0.349912	-0.150309	0.249188	0.00937359	Both	0.0998017	0.129281
Q86UP3	ZFHX4	ZFHX4:S508	0.214982	0.0342326	0.219012	0.681556	Both	0.124607	0.450284
O00505	KPNA3	KPNA3:S60	0.512319	-0.0270931	0.143977	0.595106	Both	0.242613	0.369542
Q9UK61	TASOR	TASOR:S927	0.285072	-0.0247951	0.0624998	0.66598	Both	0.130139	0.36424
Q9UPS6	SETD1B	SETD1B:S1031	0.0896913	-0.133838	0.750442	0.075645	Both	-0.0220733	0.413043
Q15007	WTAP	WTAP:S306	-0.326885	-0.247289	0.0413716	0.000259918	Both	-0.287087	0.0208158
Q9BQ39	DDX50	DDX50:S82	0.322448	0.372433	0.133222	1.56799e-05	Both	0.34744	0.0666186
Q8N122	RPTOR	RPTOR:S863	0.216246	-0.0687769	0.268695	0.14033	Both	0.0737348	0.204512
Q6PJ61	FBXO46	FBXO46:S240	0.57741	0.279595	0.00557684	0.00315263	Both	0.428502	0.00436473
Q9BUA3	SPINDOC	SPINDOC:S121	0.0706086	-0.171132	0.631989	0.131964	Both	-0.0502615	0.381977
O60832	DKC1	DKC1:S494	-0.0441619	-0.193957	0.859539	0.00718353	Both	-0.11906	0.433361
O15446	POLR1G	POLR1G:S285	0.622812	0.253183	7.09312e-06	0.00387055	Both	0.437998	0.00193882
Q86XJ1	GAS2L3	GAS2L3:S570	0.538555	-0.142702	0.00092712	0.141022	Both	0.197927	0.0709747
P31350	RRM2	RRM2:S20	0.358264	0.43441	0.0777094	0.00247561	Both	0.396337	0.0400925
Q68CZ2	TNS3	TNS3:S660	0.266268	0.295446	0.124863	6.17235e-05	Both	0.280857	0.0624625
Q09666	AHNAK	AHNAK:S5400	0.0244383	-0.163868	0.908711	0.0146978	Both	-0.069715	0.461704
P04406	GAPDH	GAPDH:S83	-0.0919793	0.110179	0.606756	0.532289	Both	0.00909975	0.569523
Q92793	CREBBP	CREBBP:S1763	-0.142358	-0.186002	0.264685	0.00366741	Both	-0.16418	0.134176
O15234	CASC3	CASC3:S265	0.102841	-0.0791253	0.41708	0.0961797	Both	0.0118577	0.25663
Q9ULT0	TTC7A	TTC7A:S51	0.327336	-0.0432415	0.0448389	0.367257	Both	0.142047	0.206048
P18615	NELFE	NELFE:S115	-0.519586	-0.463443	0.0127168	3.32718e-06	Both	-0.491515	0.00636006
Q14699	RFTN1	RFTN1:S220	-0.0498996	-0.0793225	0.732387	0.123367	Both	-0.064611	0.427877
Q9Y2K2	SIK3	SIK3:S551	-0.114269	0.467272	0.35836	0.000835443	Both	0.176501	0.179598
Q02952	AKAP12	AKAP12:S1331	-0.493231	-0.220999	0.0351524	0.00201274	Both	-0.357115	0.0185825
Q9Y2U8	LEMD3	LEMD3:S27	3.84157	1.10865	1.09734e-07	3.89465e-08	Both	2.47511	7.43402e-08
P48681	NES	NES:S746	-0.0856967	-0.179601	0.444229	0.00310299	Both	-0.132649	0.223666
O75151	PHF2	PHF2:S539	1.47795	-0.0272953	0.0250408	0.842769	Both	0.725328	0.433905
Q9Y6R0	NUMBL	NUMBL:S411	-0.532576	0.00557033	0.0283055	0.92462	Both	-0.263503	0.476463
Q01831	XPC	XPC:S94	0.0495739	-0.127244	0.58091	0.0366409	Both	-0.0388348	0.308775
Q16637	SMN1	SMN1:S28	0.0703061	-0.156897	0.670895	0.00276796	Both	-0.0432956	0.336831
P46821	MAP1B	MAP1B:S1501	0.097448	-0.0617085	0.48766	0.264718	Both	0.0178697	0.376189
Q9H2Y7	ZNF106	ZNF106:S1279	0.13967	-0.153756	0.590701	0.015915	Both	-0.00704299	0.303308
P55201	BRPF1	BRPF1:S860	-0.496572	-0.0929978	0.257575	0.346498	Both	-0.294785	0.302037
Q13951-2	CBFB	CBFB:S173	-0.152115	-0.0822428	0.629128	0.109658	Both	-0.117179	0.369393
Q8NFH5	NUP35	NUP35:S73	0.473782	0.0649799	0.00392296	0.555975	Both	0.269381	0.279949
Q03001	DST	DST:S2671	-0.10759	0.0290787	0.616432	0.811965	Both	-0.0392558	0.714198
P10644	PRKAR1A	PRKAR1A:S83	-0.529849	-0.0489098	0.000244854	0.339156	Both	-0.289379	0.169701
Q5H9R7	PPP6R3	PPP6R3:S617	-0.213716	0.0185488	0.312175	0.817718	Both	-0.0975836	0.564947
P19338	NCL	NCL:S458	0.183053	-0.0645395	0.22277	0.443755	Both	0.0592566	0.333263
P19338	NCL	NCL:S563	0.0722651	-0.033329	0.421499	0.355794	Both	0.0194681	0.388646
Q99547	MPHOSPH6	MPHOSPH6:T147	0.653198	0.286776	0.00108246	0.00622195	Both	0.469987	0.0036522
P14859	POU2F1	POU2F1:T270	0.61276	0.319558	0.000349573	0.00180959	Both	0.466159	0.00107958
Q92878	RAD50	RAD50:T690	0.174038	-0.0925414	0.313401	0.212045	Both	0.0407481	0.262723
Q09666	AHNAK	AHNAK:T4766	-0.242818	-0.3667	0.174196	0.00025134	Both	-0.304759	0.0872235
P55265	ADAR	ADAR:T601	-0.289366	-0.14233	0.0399843	0.0904853	Both	-0.215848	0.0652348
Q96KC8	DNAJC1	DNAJC1:S479;S480	-0.0342982	-0.0816892	0.733576	0.0646578	Both	-0.0579937	0.399117
Q9BYW2	SETD2	SETD2:S744;S754	-0.295442	-0.163622	0.0108384	0.0182244	Both	-0.229532	0.0145314
P46821	MAP1B	MAP1B:S1793;S1797	-0.254116	-0.183349	0.0276561	0.00658491	Both	-0.218732	0.0171205
Q9UHB7	AFF4	AFF4:S703;S706	0.0919788	-0.0723854	0.325802	0.231026	Both	0.0097967	0.278414
Q6PKG0	LARP1	LARP1:S517;S521	0.255256	-0.122082	0.388185	0.154414	Both	0.0665871	0.2713
Q9BQG0	MYBBP1A	MYBBP1A:S1303;S1308	2.04634	1.14204	2.49506e-07	1.56038e-07	Both	1.59419	2.02772e-07
Q9BVJ6	UTP14A	UTP14A:S29;S31	-0.00740979	-0.235397	0.93146	0.00326618	Both	-0.121403	0.467363
Q16637	SMN1	SMN1:S28;S31	0.0516433	-0.206065	0.647002	0.000391925	Both	-0.0772109	0.323697
Q9H4L7	SMARCAD1	SMARCAD1:S146;S152	0.00401412	-0.341847	0.985558	0.000384262	Both	-0.168916	0.492971
Q9Y6X9	MORC2	MORC2:S777;S779	-0.280082	-0.17811	0.255199	0.0139263	Both	-0.229096	0.134563
Q4LE39	ARID4B	ARID4B:S790;T793	-0.0800729	-0.228802	0.686091	0.000364275	Both	-0.154437	0.343228
O43719	HTATSF1	HTATSF1:S616;S624	0.0771653	-0.390216	0.416551	0.000675266	Both	-0.156525	0.208613
O75781	PALM	PALM:S116;S124	1.29914	0.772681	3.87662e-07	4.33441e-07	Both	1.03591	4.10551e-07
Q9Y478	PRKAB1	PRKAB1:S108	-0.424007	0.114802	0.0764344	0.458687	Both	-0.154603	0.267561
Q5VZL5	ZMYM4	ZMYM4:S1071	0.026514	-0.105332	0.862278	0.141234	Both	-0.0394089	0.501756
O94880	PHF14	PHF14:S290	-0.31615	-0.165124	0.0127566	0.0155003	Both	-0.240637	0.0141285
O15440	ABCC5	ABCC5:S558	0.123495	-0.0981054	0.390916	0.140738	Both	0.012695	0.265827
O15027	SEC16A	SEC16A:S1069	0.197774	-0.035202	0.230944	0.745533	Both	0.0812862	0.488239
Q5SWA1	PPP1R15B	PPP1R15B:S653	0.190239	0.0972737	0.17433	0.623753	Both	0.143756	0.399042
Q08174	PCDH1	PCDH1:S984	-0.105617	0.131125	0.568141	0.0477329	Both	0.012754	0.307937
O95453	PARN	PARN:S163	0.561309	0.243414	0.0415288	0.00737011	Both	0.402362	0.0244495
O60245	PCDH7	PCDH7:S1011	0.0551273	-0.128415	0.75122	0.0354517	Both	-0.0366437	0.393336
P63104	YWHAZ	YWHAZ:S207	-0.0503041	0.126275	0.733576	0.140425	Both	0.0379854	0.437001
P31943	HNRNPH1	HNRNPH1:S63	-0.0690836	-0.140756	0.624986	0.243764	Both	-0.10492	0.434375
Q9UIF9	BAZ2A	BAZ2A:S509	0.475344	-0.149202	0.000111386	0.0152276	Both	0.163071	0.00766948
Q9NY27	PPP4R2	PPP4R2:S226	0.192227	-0.0702977	0.394632	0.12303	Both	0.0609644	0.258831
Q01082	SPTBN1	SPTBN1:S2341	0.753227	0.769403	0.000593655	3.31354e-07	Both	0.761315	0.000296993
Q96JP5	ZFP91	ZFP91:S83	-0.571901	-0.43677	0.0343387	0.000222738	Both	-0.504336	0.0172807
O15530	PDPK1	PDPK1:S241	-0.0226354	0.170513	0.911719	0.00528813	Both	0.0739388	0.458503
Q9BXF6	RAB11FIP5	RAB11FIP5:S395	-0.00738649	-0.270304	0.979017	0.000158383	Both	-0.138845	0.489588
Q6ZRV2	FAM83H	FAM83H:S1025	0.124468	-0.0916349	0.481266	0.242392	Both	0.0164167	0.361829
P56181-2	NDUFV3	NDUFV3:S98	0.311783	-0.0918631	0.0477224	0.346328	Both	0.10996	0.197025
Q96PM9	ZNF385A	ZNF385A:S160	-0.175005	-0.169178	0.360061	0.0514084	Both	-0.172092	0.205734
P49454	CENPF	CENPF:S3054	0.220678	-0.0926191	0.0694409	0.151045	Both	0.0640295	0.110243
Q8WY36	BBX	BBX:S481	-0.515938	-0.176826	0.0788127	0.112211	Both	-0.346382	0.0955121
P85037	FOXK1	FOXK1:S213	-0.00253443	-0.398095	0.987774	0.000347382	Both	-0.200315	0.494061
P11388	TOP2A	TOP2A:S1247	0.269695	0.104683	0.00743713	0.066133	Both	0.187189	0.0367851
Q96SB3	PPP1R9B	PPP1R9B:S205	0.249954	0.116536	0.192657	0.172635	Both	0.183245	0.182646
Q9NSC5	HOMER3	HOMER3:S256	-0.105706	-0.178104	0.554695	0.0637394	Both	-0.141905	0.309217
O00443	PIK3C2A	PIK3C2A:S1553	-0.102135	0.143863	0.466701	0.0484119	Both	0.0208639	0.257556
Q9H4Z2	ZNF335	ZNF335:S1007	-0.322413	0.0362326	0.227692	0.885262	Both	-0.14309	0.556477
P48634	PRRC2A	PRRC2A:T610	0.13644	-0.112209	0.310958	0.145122	Both	0.0121155	0.22804
Q15910	EZH2	EZH2:T487	0.105172	-0.00423329	0.451186	0.944353	Both	0.0504694	0.697769
O75167	PHACTR2	PHACTR2:T25	-0.184863	0.131269	0.284814	0.21615	Both	-0.0267967	0.250482
P46821	MAP1B	MAP1B:T1067	0.490163	0.50816	0.00865366	3.6913e-06	Both	0.499162	0.00432868
Q9Y618	NCOR2	NCOR2:T1383	0.6036	-0.307125	0.169303	0.00106767	Both	0.148237	0.0851854
P18847	ATF3	ATF3:T162	-0.359193	-0.466562	0.219012	6.65892e-06	Both	-0.412877	0.109509
Q09666	AHNAK	AHNAK:T4430	0.0921009	-0.33754	0.626583	0.00761597	Both	-0.122719	0.317099
P13861	PRKAR2A	PRKAR2A:S78;S80	-0.153835	-0.146499	0.110141	0.0114228	Both	-0.150167	0.0607821
Q6P6C2	ALKBH5	ALKBH5:S64;S69	-0.0796013	-0.113291	0.577957	0.37745	Both	-0.0964462	0.477703
Q8NHG8	ZNRF2	ZNRF2:S145;S151	0.239862	0.337717	0.089911	0.02489	Both	0.28879	0.0574005
Q9ULC8	ZDHHC8	ZDHHC8:S675;S682	-0.0924731	-0.225303	0.411119	0.000211206	Both	-0.158888	0.205665
Q92614	MYO18A	MYO18A:S1970;S1974	0.0342595	-0.119198	0.786959	0.00819598	Both	-0.0424695	0.397577
P85037	FOXK1	FOXK1:S213;S223	0.315861	0.0223509	0.0159405	0.598912	Both	0.169106	0.307426
Q13435	SF3B2	SF3B2:S307;S309	-0.0711473	-0.158735	0.401853	0.0135952	Both	-0.114941	0.207724
Q6PJF5	RHBDF2	RHBDF2:S325;S328	0.147906	0.0300932	0.323923	0.676768	Both	0.0889997	0.500346
Q92576	PHF3	PHF3:S125	-0.806693	-0.0908068	0.0349637	0.598787	Both	-0.44875	0.316875
O94856	NFASC	NFASC:S1333	0.0406863	-0.089249	0.889249	0.172436	Both	-0.0242814	0.530842
Q8TEA7	TBCK	TBCK:S890	-0.105609	-0.00847119	0.552763	0.938626	Both	-0.0570403	0.745695
Q8WUB8	PHF10	PHF10:S327	-0.352053	-0.271347	0.168704	0.000161538	Both	-0.3117	0.0844328
Q9H0W8	SMG9	SMG9:S32	0.193572	-0.242105	0.277598	0.00191814	Both	-0.0242664	0.139758
Q9BPX3	NCAPG	NCAPG:S1015	0.0648143	0.0759947	0.786959	0.319505	Both	0.0704045	0.553232
Q9GZR1	SENP6	SENP6:S1111	-0.132656	-0.0174307	0.538132	0.831174	Both	-0.0750432	0.684653
Q09666	AHNAK	AHNAK:S135	-0.0902825	-0.249739	0.53847	0.000270914	Both	-0.170011	0.26937
P27824	CANX	CANX:S554	-1.13186	-0.216512	0.0172323	0.0596073	Both	-0.674184	0.0384198
Q96MU7	YTHDC1	YTHDC1:S146	-0.0501245	-0.318237	0.828166	0.000111492	Both	-0.184181	0.414139
O60566	BUB1B	BUB1B:S543	0.894635	0.42553	0.0012352	3.43523e-05	Both	0.660083	0.000634777
P78559	MAP1A	MAP1A:S2617	-0.305508	-0.174381	0.106103	0.00797864	Both	-0.239944	0.0570407
O60832	DKC1	DKC1:S513	0.189988	-0.195548	0.156764	0.000428116	Both	-0.00278028	0.0785959
P27824	CANX	CANX:S554;S564	-0.611741	-0.240319	0.0639473	0.0172168	Both	-0.42603	0.0405821
O75446	SAP30	SAP30:S131;S138	-0.254326	-0.185809	0.538202	0.00152165	Both	-0.220068	0.269862
Q92922	SMARCC1	SMARCC1:S328;S330	-0.323039	-0.230864	0.11296	0.000104876	Both	-0.276951	0.0565325
Q9Y5J1	UTP18	UTP18:S206;S210	-0.517378	-0.256078	0.118136	0.0014215	Both	-0.386728	0.0597786
Q9H0D6	XRN2	XRN2:S499;S501	-0.189727	-0.220704	0.0149224	0.00179566	Both	-0.205215	0.00835905
Q9H7P9	PLEKHG2	PLEKHG2:T445;S450	0.0559866	0.434868	0.667411	8.94248e-05	Both	0.245427	0.33375
P24534	EEF1B2	EEF1B2:S106	-0.0864943	-0.105241	0.536065	0.427237	Both	-0.0958677	0.481651
O96020	CCNE2	CCNE2:S21	-0.198704	-0.245176	0.221116	0.00145955	Both	-0.22194	0.111288
Q86UP2	KTN1	KTN1:S75	-0.201595	-0.140189	0.0606588	0.0171373	Both	-0.170892	0.038898
Q00613	HSF1	HSF1:S363	-0.469134	-0.161894	0.00445313	0.0119109	Both	-0.315514	0.00818203
Q9Y2K6	USP20	USP20:S132	-0.146002	-0.0842624	0.205823	0.300403	Both	-0.115132	0.253113
Q9H3N1	TMX1	TMX1:S247	-0.281078	-0.17921	0.0231735	0.00250771	Both	-0.230144	0.0128406
Q14CS0	UBXN2B	UBXN2B:S235	-0.0071803	-0.0164831	0.966954	0.843792	Both	-0.0118317	0.905373
P38398	BRCA1	BRCA1:S425	0.203627	-0.0569853	0.114941	0.396737	Both	0.073321	0.255839
P35579	MYH9	MYH9:S1714	0.131749	0.0402289	0.456295	0.692608	Both	0.0859889	0.574451
Q9NZT2	OGFR	OGFR:S378	0.134043	0.110104	0.434797	0.0984834	Both	0.122073	0.26664
O43823	AKAP8	AKAP8:S685	-0.0960656	-0.00792406	0.519878	0.928037	Both	-0.0519948	0.723957
O43166	SIPA1L1	SIPA1L1:S1181	-0.151261	0.0522932	0.404848	0.557486	Both	-0.0494839	0.481167
P49757	NUMB	NUMB:S194	0.279901	-0.188073	0.106566	0.0168269	Both	0.045914	0.0616964
P05455	SSB	SSB:S366	-0.143717	-0.185886	0.438097	0.0235838	Both	-0.164801	0.23084
Q92614	MYO18A	MYO18A:S728	-0.0778622	-0.103485	0.651069	0.195109	Both	-0.0906735	0.423089
Q9UJF2-2	RASAL2	RASAL2:S134	0.0690627	-0.0190434	0.646141	0.753289	Both	0.0250097	0.699715
Q8IXQ4	GPALPP1	GPALPP1:S105	0.0700779	-0.298793	0.583463	7.34112e-05	Both	-0.114358	0.291768
Q2NKX8	ERCC6L	ERCC6L:S1069	0.249222	0.0841957	0.13983	0.206542	Both	0.166709	0.173186
P55197-1	MLLT10	MLLT10:S436	0.676736	0.230128	0.00143278	0.00123756	Both	0.453432	0.00133517
Q96JM3	CHAMP1	CHAMP1:S653	0.0507047	-0.309543	0.752482	0.000141357	Both	-0.129419	0.376312
Q5HYI7	MTX3	MTX3:S249	0.343689	-0.0494216	0.00232602	0.872507	Both	0.147134	0.437417
Q9ULH0	KIDINS220	KIDINS220:S1526	-0.374503	-0.112138	0.0298058	0.0212978	Both	-0.243321	0.0255518
Q99549	MPHOSPH8	MPHOSPH8:S51	-0.545979	-0.144408	6.70967e-06	0.0119231	Both	-0.345194	0.00596489
Q6PD62	CTR9	CTR9:T925	0.149636	-0.194459	0.106003	0.00168691	Both	-0.0224115	0.0538451
Q9BR39	JPH2	JPH2:T490	-0.573935	0.58831	0.0292007	0.000187393	Both	0.00718768	0.014694
Q96T58	SPEN	SPEN:T2421	0.156885	-0.0277628	0.390455	0.798013	Both	0.0645611	0.594234
Q3KQU3	MAP7D1	MAP7D1:T813	0.34393	-0.0382992	0.322757	0.590548	Both	0.152815	0.456652
O75962	TRIO	TRIO:S2455;S2459	0.351304	0.0542311	0.146978	0.367716	Both	0.202767	0.257347
P23588	EIF4B	EIF4B:S93	0.361859	-0.0704339	0.099594	0.144529	Both	0.145713	0.122062
Q9H8G2	CAAP1	CAAP1:S203	-0.138686	-0.188994	0.275335	0.00548434	Both	-0.16384	0.14041
Q99549	MPHOSPH8	MPHOSPH8:S136	-0.447638	-0.0997244	0.000680874	0.124069	Both	-0.273681	0.0623752
O15541	RNF113A	RNF113A:S253	0.247582	-0.108562	0.00991986	0.0182578	Both	0.06951	0.0140888
Q8NE71	ABCF1	ABCF1:S140	0.00141652	-0.0436228	0.992932	0.51771	Both	-0.0211031	0.755321
Q9Y2W1	THRAP3	THRAP3:S939	-0.261141	-0.381047	0.0126577	1.3317e-05	Both	-0.321094	0.00633549
O75044	SRGAP2	SRGAP2:S994	0.16329	0.0348929	0.376123	0.684026	Both	0.0990913	0.530075
P56945	BCAR1	BCAR1:S139	0.426745	1.06377	0.000202585	5.05065e-08	Both	0.745256	0.000101318
Q7Z3K3	POGZ	POGZ:S445	0.212549	0.21738	0.204124	0.000298995	Both	0.214965	0.102212
P21333	FLNA	FLNA:S1533	0.406071	0.432334	0.0622517	3.56898e-06	Both	0.419202	0.0311277
Q92738	USP6NL	USP6NL:S716	0.208795	-0.102847	0.363635	0.0472656	Both	0.0529743	0.20545
Q9C0C2	TNKS1BP1	TNKS1BP1:S851	0.144467	0.0263858	0.610064	0.876988	Both	0.0854264	0.743526
Q9C0C2	TNKS1BP1	TNKS1BP1:S893	0.0692051	-0.0444137	0.713738	0.621221	Both	0.0123957	0.66748
Q96JI7	SPG11	SPG11:S1827	-0.208756	-0.135981	0.124506	0.0720034	Both	-0.172368	0.0982548
O96013	PAK4	PAK4:S181	1.07153	-0.0671362	0.00158246	0.385076	Both	0.502198	0.193329
Q9UDY2	TJP2	TJP2:S1159	-0.0538026	-0.20186	0.667411	0.0224645	Both	-0.127832	0.344938
Q8IYD8	FANCM	FANCM:S997	0.487681	0.0506078	0.0311532	0.696239	Both	0.269144	0.363696
O60524	NEMF	NEMF:S417	0.0182088	-0.0498596	0.908481	0.433336	Both	-0.0158254	0.670909
Q9Y314	NOSIP	NOSIP:S138	-0.151728	0.0552144	0.18318	0.44405	Both	-0.0482568	0.313615
P49792	RANBP2	RANBP2:S2668	0.127257	-0.266467	0.316308	0.00015535	Both	-0.069605	0.158232
Q9P270	SLAIN2	SLAIN2:S391	0.567848	0.462987	0.00130182	3.3229e-05	Both	0.515417	0.000667524
P15923-2	TCF3	TCF3:S379	-0.0907056	-0.104673	0.728393	0.0594493	Both	-0.0976891	0.393921
O95747	OXSR1	OXSR1:S339	-0.224194	-0.0700599	0.05875	0.128933	Both	-0.147127	0.0938414
Q9UPT8	ZC3H4	ZC3H4:T1210	0.98256	1.28384	0.000454109	5.52013e-05	Both	1.1332	0.000254655
Q15003	NCAPH	NCAPH:T49	0.861461	0.530721	0.00564289	1.35565e-06	Both	0.696091	0.00282213
Q7L4E1	MIGA2	MIGA2:S220;S224	-0.200007	-0.173316	0.18112	0.00915285	Both	-0.186662	0.0951366
Q9C0C9	UBE2O	UBE2O:S836;S839	0.0145414	0.358077	0.928163	0.00250024	Both	0.186309	0.465331
Q9H2Y7	ZNF106	ZNF106:S590;S595	0.00516517	-0.117693	0.985699	0.0796608	Both	-0.0562638	0.53268
Q16514	TAF12	TAF12:T43;S51	0.367392	0.280922	0.00306468	0.00175266	Both	0.324157	0.00240867
Q9Y2D5-4	AKAP2	AKAP2:S624	-0.00925669	-0.0765928	0.957678	0.128143	Both	-0.0429247	0.54291
Q8N6T3	ARFGAP1	ARFGAP1:S150	0.289504	0.343255	0.424909	0.00287946	Both	0.316379	0.213894
P46013	MKI67	MKI67:S308	-0.0822654	-0.269483	0.438892	0.00431367	Both	-0.175874	0.221603
Q86UP2	KTN1	KTN1:S1313	-0.189559	-0.167373	0.0677672	0.0152654	Both	-0.178466	0.0415163
Q15361	TTF1	TTF1:S872	0.351983	-0.258898	0.137693	0.000903464	Both	0.0465425	0.0692981
P54284	CACNB3	CACNB3:S152	-0.0196428	-0.0538459	0.877417	0.357798	Both	-0.0367444	0.617607
P48436	SOX9	SOX9:S199	0.347072	0.304281	0.286817	0.000177398	Both	0.325676	0.143497
Q12888	TP53BP1	TP53BP1:S1430	0.446597	-0.0379799	0.0865864	0.489662	Both	0.204308	0.288124
P12956	XRCC6	XRCC6:S27	-0.139844	-0.212878	0.199168	0.00914178	Both	-0.176361	0.104155
O95873	C6orf47	C6orf47:S112	0.226843	0.544458	0.402606	0.000155683	Both	0.385651	0.201381
P81408	FAM189B	FAM189B:S493	-0.159585	-0.105051	0.622025	0.0855054	Both	-0.132318	0.353765
Q9ULQ0	STRIP2	STRIP2:S318	-0.0747488	-0.151052	0.758194	0.0635056	Both	-0.1129	0.41085
Q8WXI9	GATAD2B	GATAD2B:S334	0.177551	-0.104724	0.353747	0.10102	Both	0.0364136	0.227384
Q8N9T8	KRI1	KRI1:S171	0.336116	-0.101475	0.00650704	0.0809471	Both	0.117321	0.0437271
Q8WVB6	CHTF18	CHTF18:S64	-0.0605564	-0.10016	0.710892	0.419418	Both	-0.0803579	0.565155
O14523	C2CD2L	C2CD2L:S662	0.191799	-0.201938	0.14792	0.0123726	Both	-0.0050696	0.0801464
P48681	NES	NES:S680	-0.0646918	-0.249331	0.442502	0.000960059	Both	-0.157011	0.221731
P55201	BRPF1	BRPF1:S462	0.206601	0.0428549	0.208464	0.491637	Both	0.124728	0.350051
Q9ULJ3	ZBTB21	ZBTB21:S1003	0.017622	-0.189513	0.921205	0.00386392	Both	-0.0859453	0.462534
O15234	CASC3	CASC3:S148	-0.126345	-0.224918	0.64273	0.0154107	Both	-0.175631	0.32907
Q8NHZ8	CDC26	CDC26:S42	-0.342368	-0.186883	0.0927959	0.00192651	Both	-0.264625	0.0473612
Q1KMD3	HNRNPUL2	HNRNPUL2:S161	-1.09199	-0.262765	0.0210618	0.00157348	Both	-0.677376	0.0113176
Q9NW97	TMEM51	TMEM51:T234	-0.14476	-0.196803	0.30163	0.0106116	Both	-0.170781	0.156121
Q12888	TP53BP1	TP53BP1:S1426;S1430	0.17774	-0.0280498	0.180891	0.664095	Both	0.0748452	0.422493
Q99590	SCAF11	SCAF11:S405;S413	-0.187578	-0.340549	0.28814	0.000150468	Both	-0.264064	0.144145
P55201	BRPF1	BRPF1:S460;S462	-0.119415	-0.165964	0.297944	0.0331039	Both	-0.14269	0.165524
Q6PKG0	LARP1	LARP1:S627;S631	0.0514838	-0.144047	0.7218	0.00870568	Both	-0.0462817	0.365253
O75976	CPD	CPD:T1368;T1370	0.0210882	-0.161206	0.921773	0.0607941	Both	-0.0700589	0.491283
O43815	STRN	STRN:S245	-0.0814966	-0.119788	0.369968	0.00695012	Both	-0.100642	0.188459
P49959	MRE11	MRE11:S649	0.360712	-0.0446579	0.0927036	0.321719	Both	0.158027	0.207211
P11717	IGF2R	IGF2R:S2409	-0.0173761	-0.147295	0.921655	0.012548	Both	-0.0823357	0.467102
Q9UBB9	TFIP11	TFIP11:S59	-0.157802	-0.161122	0.37278	0.00128407	Both	-0.159462	0.187032
Q14980	NUMA1	NUMA1:S1757	0.114933	-0.100912	0.403605	0.02383	Both	0.0070108	0.213718
Q8NAF0	ZNF579	ZNF579:S483	0.315116	-0.00609554	0.175828	0.96482	Both	0.15451	0.570324
Q96C57	CUSTOS	CUSTOS:S179	0.338509	0.102085	0.0283412	0.0775311	Both	0.220297	0.0529361
Q8IZD4	DCP1B	DCP1B:S448	-0.057742	0.0413025	0.744397	0.832257	Both	-0.00821979	0.788327
Q15311	RALBP1	RALBP1:S62	-0.167334	-0.244521	0.12784	0.000217081	Both	-0.205927	0.0640283
Q92540	SMG7	SMG7:S520	0.655154	0.582795	0.000459196	6.65943e-05	Both	0.618975	0.000262895
P78559	MAP1A	MAP1A:S1203	0.29677	0.00302691	0.252553	0.969984	Both	0.149898	0.611269
Q96PE2	ARHGEF17	ARHGEF17:S764	0.0203627	0.108144	0.947146	0.130835	Both	0.0642533	0.53899
Q9NSY1	BMP2K	BMP2K:S949	0.128796	-0.224056	0.386373	0.000542188	Both	-0.0476297	0.193457
Q9BSW2-2	CRACR2A	CRACR2A:S473	-0.27518	-0.234052	0.074285	0.0586829	Both	-0.254616	0.0664839
Q86V48	LUZP1	LUZP1:S233	0.369363	-0.0719592	0.043975	0.412838	Both	0.148702	0.228407
Q8IZ21	PHACTR4	PHACTR4:S344	0.0173739	-0.12265	0.925624	0.127334	Both	-0.0526381	0.526479
Q6WKZ4	RAB11FIP1	RAB11FIP1:S500	-0.0818828	-0.131909	0.70082	0.0178462	Both	-0.106896	0.359333
Q5VT52	RPRD2	RPRD2:S976	0.336692	0.308221	0.193517	0.00123656	Both	0.322456	0.0973767
Q9HCD6	TANC2	TANC2:S1560	0.010136	-0.163101	0.976868	0.0528748	Both	-0.0764823	0.514871
A6NDB9	PALM3	PALM3:S124	-0.165891	0.0485205	0.246204	0.25914	Both	-0.0586851	0.252672
P49792	RANBP2	RANBP2:S1869	0.569948	0.10434	0.00089276	0.159901	Both	0.337144	0.080397
Q9UBW7	ZMYM2	ZMYM2:S624	0.0875888	0.00732155	0.486793	0.928789	Both	0.0474552	0.707791
P55081	MFAP1	MFAP1:T267	-0.271149	-0.230286	0.312545	0.0075495	Both	-0.250717	0.160047
Q9UIF8	BAZ2B	BAZ2B:T1283	-0.179632	0.14988	0.502339	0.00718723	Both	-0.014876	0.254763
P15336	ATF2	ATF2:T71	0.40926	-0.161692	0.118761	0.157245	Both	0.123784	0.138003
P21675	TAF1	TAF1:T1680	0.0394456	0.160935	0.84649	0.198428	Both	0.100191	0.522459
Q13561	DCTN2	DCTN2:T198	-0.00544227	-0.0866642	0.976205	0.0928677	Both	-0.0460533	0.534536
Q92545	TMEM131	TMEM131:S1363;S1375	0.31928	0.208378	0.0725784	0.000783156	Both	0.263829	0.0366808
Q8WVB6	CHTF18	CHTF18:S871	0.0035544	0.000328459	0.983575	0.997669	Both	0.00194143	0.990622
O15234	CASC3	CASC3:S363	0.123035	-0.327897	0.360061	0.00412628	Both	-0.102431	0.182093
Q9UPT8	ZC3H4	ZC3H4:S1275	-0.00913345	-0.329565	0.959891	0.000131635	Both	-0.169349	0.480012
Q8WYB5	KAT6B	KAT6B:S1502	0.071817	-0.146873	0.542935	0.127725	Both	-0.037528	0.33533
Q7Z5K2	WAPL	WAPL:S77	-0.0965312	-0.17727	0.312175	0.00127206	Both	-0.136901	0.156723
Q9Y3M8	STARD13	STARD13:S470	0.246829	-0.117362	0.431579	0.0943105	Both	0.0647335	0.262945
P49321-2	NASP	NASP:S141	-0.236394	-0.122852	0.233577	0.429646	Both	-0.179623	0.331612
Q3B726	POLR1F	POLR1F:S304	-0.24096	-0.20663	0.131896	0.00199963	Both	-0.223795	0.066948
A0A0U1RRI6	CENPVL3	CENPVL3:S105	0.0223111	0.0526582	0.929276	0.492347	Both	0.0374847	0.710812
Q63HK5	TSHZ3	TSHZ3:S463	0.264826	-0.266989	0.404848	0.0348565	Both	-0.00108131	0.219852
Q8IWS0	PHF6	PHF6:S155	0.252392	-0.180093	0.193766	0.00266004	Both	0.0361496	0.0982129
Q9BTC0	DIDO1	DIDO1:S1456	-0.0902832	-0.226016	0.461199	0.00616738	Both	-0.15815	0.233683
Q9Y2X7	GIT1	GIT1:S592	0.129235	-0.0841411	0.338312	0.193328	Both	0.0225471	0.26582
O00193	SMAP	SMAP:S17	-0.14859	-0.0643391	0.153222	0.0769665	Both	-0.106464	0.115094
Q6NZI2	CAVIN1	CAVIN1:S365	-0.278411	-0.14004	0.171845	0.237549	Both	-0.209225	0.204697
P22314	UBA1	UBA1:S810	-0.411902	0.0926165	0.019128	0.0522762	Both	-0.159643	0.0357021
Q8IX01	SUGP2	SUGP2:S277	0.0268979	-0.0881327	0.883447	0.184304	Both	-0.0306174	0.533876
Q52LA3	LIN52	LIN52:S28	0.0197075	-0.271528	0.953558	0.00139003	Both	-0.12591	0.477474
O75182	SIN3B	SIN3B:S122	-0.350561	-0.124463	0.0261297	0.0570998	Both	-0.237512	0.0416148
Q69YH5	CDCA2	CDCA2:S400	0.176297	-0.0776115	0.444258	0.123959	Both	0.0493426	0.284109
Q9H6K1	ILRUN	ILRUN:S272	0.660289	0.233492	0.00083316	0.00528149	Both	0.44689	0.00305733
Q9H6A9	PCNX3	PCNX3:T370	0.425901	0.088219	0.0214311	0.522194	Both	0.25706	0.271813
Q9NPQ8	RIC8A	RIC8A:S436;T441	-0.160278	-0.046612	0.0544524	0.272142	Both	-0.103445	0.163297
Q8WVB6	CHTF18	CHTF18:S865;S871	-0.0733959	0.0976028	0.648191	0.481729	Both	0.0121034	0.56496
P55010	EIF5	EIF5:S389;S390	-0.0894091	-0.148273	0.442502	0.00865201	Both	-0.118841	0.225577
Q86WB0	ZC3HC1	ZC3HC1:S62	-0.265108	-0.171291	0.24126	0.0797381	Both	-0.2182	0.160499
Q03188	CENPC	CENPC:S773	0.660508	-0.0991036	0.0163439	0.269085	Both	0.280702	0.142715
O95793	STAU1	STAU1:S176	0.0978307	-0.15032	0.514417	0.0064919	Both	-0.0262449	0.260455
P37275	ZEB1	ZEB1:S679	0.119092	-0.0963153	0.505124	0.068719	Both	0.0113882	0.286922
Q5UIP0	RIF1	RIF1:S2393	-0.0985062	-0.148678	0.483684	0.116804	Both	-0.123592	0.300244
Q96DR7	ARHGEF26	ARHGEF26:S222	0.0204227	-0.0282137	0.944834	0.812345	Both	-0.00389548	0.87859
Q9H2U1	DHX36	DHX36:S161	0.0663467	0.0204888	0.582445	0.797331	Both	0.0434178	0.689888
Q9UPT8	ZC3H4	ZC3H4:S159	0.0512151	-0.211733	0.655295	0.00769155	Both	-0.0802591	0.331494
P49327	FASN	FASN:S974	-0.13023	-0.0484805	0.187437	0.482766	Both	-0.0893553	0.335102
Q14315	FLNC	FLNC:S2598	0.512996	0.0868539	0.0183765	0.204889	Both	0.299925	0.111633
Q9Y294	ASF1A	ASF1A:S166	-0.260453	-0.196785	0.282385	0.00955189	Both	-0.228619	0.145968
Q9C0C2	TNKS1BP1	TNKS1BP1:S983	-0.0403543	-0.131812	0.750116	0.034721	Both	-0.0860832	0.392418
Q9BXP5	SRRT	SRRT:T544	0.285716	-0.094741	0.379373	0.135891	Both	0.0954873	0.257632
Q96T60	PNKP	PNKP:T118	-0.225989	-0.110509	0.215854	0.229229	Both	-0.168249	0.222542
Q99733	NAP1L4	NAP1L4:T51	0.159461	0.350819	0.257469	0.00618575	Both	0.25514	0.131827
Q14676	MDC1	MDC1:T1302	-0.0131784	-0.0151379	0.970264	0.840984	Both	-0.0141582	0.905624
Q9P2R6	RERE	RERE:S53;S56	-0.272607	-0.308549	0.410365	0.000833694	Both	-0.290578	0.2056
Q9H1E3	NUCKS1	NUCKS1:S19	-0.0387561	-0.21144	0.694676	0.000104081	Both	-0.125098	0.34739
P78559	MAP1A	MAP1A:S896	-0.153276	-0.147832	0.411003	0.0649077	Both	-0.150554	0.237956
O75410	TACC1	TACC1:S44	-0.379114	-0.225115	0.0683964	0.0148855	Both	-0.302114	0.0416409
Q9H6S3	EPS8L2	EPS8L2:S217	0.092194	0.314453	0.443117	0.0205058	Both	0.203323	0.231811
Q12769	NUP160	NUP160:S1157	0.139969	-0.224668	0.332186	0.00118191	Both	-0.0423496	0.166684
Q96SD1	DCLRE1C	DCLRE1C:S518	0.0424934	-0.0809879	0.805059	0.0828289	Both	-0.0192473	0.443944
Q9Y608	LRRFIP2	LRRFIP2:S328	0.0694974	-0.242096	0.416551	0.000412105	Both	-0.0862992	0.208482
Q9UKL0	RCOR1	RCOR1:S260	0.041685	-0.276607	0.784082	0.000485795	Both	-0.117461	0.392284
P42345	MTOR	MTOR:S2448	-0.0126704	-0.194541	0.938961	0.00295371	Both	-0.103605	0.470957
Q8WWY3	PRPF31	PRPF31:S450	-0.152002	-0.219034	0.401853	0.00322348	Both	-0.185518	0.202538
P46821	MAP1B	MAP1B:S1400	0.150057	-0.274822	0.319046	0.00164072	Both	-0.0623829	0.160343
O94979	SEC31A	SEC31A:S527	-0.117399	-0.0643499	0.375154	0.456935	Both	-0.0908744	0.416045
Q69YN4	VIRMA	VIRMA:S138	0.0471855	-0.0653686	0.658462	0.268058	Both	-0.00909154	0.46326
Q9H1E3	NUCKS1	NUCKS1:S19;S30	0.160906	0.147754	0.108218	0.0124594	Both	0.15433	0.0603386
P51114	FXR1	FXR1:S406;S409	0.26557	-0.0549148	0.283969	0.564632	Both	0.105328	0.424301
P46821	MAP1B	MAP1B:S1396;S1400	0.150101	-0.0799167	0.335731	0.0917108	Both	0.0350923	0.213721
O94979	SEC31A	SEC31A:S527;S532	-0.0142875	-0.0397018	0.935855	0.750697	Both	-0.0269946	0.843276
O60292	SIPA1L3	SIPA1L3:T1418;S1440	0.221309	-0.0388911	0.14491	0.484062	Both	0.0912088	0.314486
Q9NQX3	GPHN	GPHN:S188;S194;S200	-0.183521	0.0126749	0.0311636	0.887921	Both	-0.085423	0.459542
Q8N122	RPTOR	RPTOR:S877	0.0677493	-0.177181	0.844852	0.0681071	Both	-0.054716	0.45648
Q6WKZ4	RAB11FIP1	RAB11FIP1:S202	-0.136886	-0.162924	0.387073	0.00133584	Both	-0.149905	0.194204
Q9NQS7	INCENP	INCENP:S214	-0.37724	-0.452903	0.00395026	0.00164218	Both	-0.415072	0.00279622
Q02952	AKAP12	AKAP12:S371	0.106242	-0.37333	0.420225	0.000838674	Both	-0.133544	0.210532
Q8IVT2	MISP	MISP:S284	0.117494	-0.053984	0.654006	0.494932	Both	0.0317548	0.574469
Q7Z6E9	RBBP6	RBBP6:S1277	-0.0739897	-0.205783	0.732961	0.00880589	Both	-0.139886	0.370883
Q9Y597	KCTD3	KCTD3:S793	0.348935	-0.0752166	0.0175247	0.172438	Both	0.136859	0.0949813
Q9NRY5	FAM114A2	FAM114A2:S146	0.109299	-0.0394038	0.51217	0.563219	Both	0.0349476	0.537694
Q9H501	ESF1	ESF1:S657	-0.0433285	-0.232945	0.783699	0.000733013	Both	-0.138137	0.392216
P25445	FAS	FAS:S212	0.0554017	-0.0961421	0.759869	0.249226	Both	-0.0203702	0.504548
P46821	MAP1B	MAP1B:S1792;S1793	0.503222	-0.21644	0.0669835	0.032795	Both	0.143391	0.0498892
Q9H501	ESF1	ESF1:S657;S663	-0.0345687	-0.24861	0.866906	0.000190365	Both	-0.141589	0.433548
P49790	NUP153	NUP153:S334;S338	-0.0504074	-0.187268	0.676348	0.00782183	Both	-0.118838	0.342085
Q14676	MDC1	MDC1:S1775	0.28512	0.12051	0.161115	0.0504498	Both	0.202815	0.105782
P25490	YY1	YY1:S247	-0.0462411	-0.150484	0.734803	0.00937322	Both	-0.0983625	0.372088
Q6NUK4	REEP3	REEP3:S152	0.152689	-0.149404	0.360668	0.0404914	Both	0.00164268	0.20058
Q9UNS1	TIMELESS	TIMELESS:S1173	-0.369683	-0.033219	0.0639611	0.728411	Both	-0.201451	0.396186
Q8N1G4	LRRC47	LRRC47:S520	0.0866926	0.0344701	0.489336	0.727223	Both	0.0605813	0.608279
Q14676	MDC1	MDC1:S329	0.126849	-0.166406	0.321613	0.101744	Both	-0.0197788	0.211678
Q6P2E9	EDC4	EDC4:S879	0.145571	-0.312991	0.342918	0.0240741	Both	-0.08371	0.183496
O60763	USO1	USO1:S942	0.0813927	0.152772	0.743348	0.00612427	Both	0.117082	0.374736
O00566	MPHOSPH10	MPHOSPH10:S242	0.0370038	-0.168454	0.865643	0.0675084	Both	-0.0657253	0.466576
Q5T1M5	FKBP15	FKBP15:S1114	-0.0524551	0.0137532	0.844852	0.810306	Both	-0.019351	0.827579
Q9UKS6	PACSIN3	PACSIN3:S354	-0.305166	-0.45585	0.0128628	0.00895313	Both	-0.380508	0.010908
Q8IWW6	ARHGAP12	ARHGAP12:S592	0.120786	-0.11711	0.439811	0.11263	Both	0.00183822	0.27622
Q15911	ZFHX3	ZFHX3:S2786	0.144301	0.038534	0.378567	0.739357	Both	0.0914173	0.558962
Q9ULL5	PRR12	PRR12:S386	0.357382	0.236687	0.0183274	0.00256791	Both	0.297034	0.0104477
Q9Y608-5	LRRFIP2	LRRFIP2:S168	-0.193702	-0.300742	0.0365431	0.00413888	Both	-0.247222	0.020341
Q07617	SPAG1	SPAG1:S423	-0.30516	-0.192807	0.291282	0.00878399	Both	-0.248983	0.150033
P07196	NEFL	NEFL:S58	0.113308	-0.32341	0.676552	0.000153403	Both	-0.105051	0.338353
Q9NSY1	BMP2K	BMP2K:S826	0.386107	-0.188248	0.0262812	0.129901	Both	0.0989293	0.0780911
Q05209	PTPN12	PTPN12:S603;S606	-0.200419	-0.0774971	0.0485045	0.158667	Both	-0.138958	0.103586
Q9UKS6	PACSIN3	PACSIN3:S344;S354	0.0745557	-0.0793283	0.627471	0.304787	Both	-0.00238628	0.466129
O60763	USO1	USO1:S942;S952	-0.362176	-0.0699667	0.00794797	0.421607	Both	-0.216072	0.214777
Q9BWH2	FUNDC2	FUNDC2:S151	-0.121397	-0.138234	0.790707	0.0837772	Both	-0.129816	0.437242
Q9BY44	EIF2A	EIF2A:S506	-0.0590164	-0.111469	0.579685	0.0166808	Both	-0.0852425	0.298183
Q15418	RPS6KA1	RPS6KA1:S363	-0.0843073	0.0528689	0.491983	0.365464	Both	-0.0157192	0.428724
P18887	XRCC1	XRCC1:S199	0.192372	0.0451	0.345276	0.737492	Both	0.118736	0.541384
Q96EV2	RBM33	RBM33:S205	-0.162271	-0.244589	0.0792751	5.6286e-05	Both	-0.20343	0.0396657
Q8IZQ1	WDFY3	WDFY3:S970	0.060361	0.109752	0.856656	0.31009	Both	0.0850564	0.583373
Q9BY89	KIAA1671	KIAA1671:S1757;S1760	0.557415	0.324412	9.53562e-05	0.000545532	Both	0.440913	0.000320444
Q15418	RPS6KA1	RPS6KA1:S363;S369	-0.100184	0.0912764	0.223734	0.14412	Both	-0.00445361	0.183927
Q5VUB5	FAM171A1	FAM171A1:S471	0.262971	-0.115214	0.224124	0.0637394	Both	0.0738786	0.143932
O43422	THAP12	THAP12:S141	-0.383154	-0.213574	0.00984403	0.0137414	Both	-0.298364	0.0117927
P19022	CDH2	CDH2:S788	0.232507	0.0543007	0.0866639	0.349657	Both	0.143404	0.21816
Q13111	CHAF1A	CHAF1A:S123	0.299865	-0.222823	0.0886214	0.00262085	Both	0.0385209	0.0456211
Q04323	UBXN1	UBXN1:S200	0.14949	0.0962989	0.085132	0.151541	Both	0.122895	0.118337
Q01581	HMGCS1	HMGCS1:S495	0.531274	0.541689	0.00461247	1.47142e-07	Both	0.536481	0.00230631
O95810	CAVIN2	CAVIN2:S370	0.00420999	-0.160003	0.992653	0.00866588	Both	-0.0778965	0.50066
P48681	NES	NES:S352	0.260225	-0.249683	0.277567	0.00145955	Both	0.00527078	0.139513
Q9Y6I3	EPN1	EPN1:T494	1.01267	0.659733	0.00300988	9.19993e-06	Both	0.836203	0.00150954
Q96TA1	NIBAN2	NIBAN2:S665;S681	0.364152	0.658618	0.0440428	5.26377e-08	Both	0.511385	0.0220214
O95810	CAVIN2	CAVIN2:S203;S204	-0.0547675	-0.279563	0.745875	0.00178066	Both	-0.167165	0.373828
P07814	EPRS1	EPRS1:S886	-0.340348	-0.0941885	0.11137	0.0509255	Both	-0.217268	0.0811479
P49792	RANBP2	RANBP2:S2900	-0.00780433	-0.232659	0.955723	0.000184117	Both	-0.120232	0.477953
Q9UGU0	TCF20	TCF20:S574;S583	-0.430069	-0.321016	0.0382719	0.000356676	Both	-0.375542	0.0193143
Q9NYZ3	GTSE1	GTSE1:S575;S580	0.17393	-0.200012	0.431838	0.0113912	Both	-0.013041	0.221615
Q9UGU0	TCF20	TCF20:S559;S574;S583	0.0660057	-0.217246	0.603763	0.00417325	Both	-0.07562	0.303968
Q9UQR1	ZNF148	ZNF148:S625	-0.0777451	0.00308916	0.801815	0.986236	Both	-0.037328	0.894025
Q9P2B4	CTTNBP2NL	CTTNBP2NL:S481	-0.505548	-0.073914	0.0111574	0.0638716	Both	-0.289731	0.0375145
Q9NPE2	NGRN	NGRN:S41	-0.127204	-0.265291	0.74138	0.00210914	Both	-0.196247	0.371745
P05387	RPLP2	RPLP2:S86	0.106309	0.0497595	0.542935	0.40713	Both	0.0780345	0.475033
Q5SW79	CEP170	CEP170:S1515	0.331358	0.0998465	0.190786	0.495826	Both	0.215602	0.343306
Q9UHR5	SAP30BP	SAP30BP:S18;S22	0.105321	-0.167818	0.606962	0.00254506	Both	-0.0312484	0.304753
Q6WCQ1	MPRIP	MPRIP:S220;S224	-0.318655	-0.138757	0.207056	0.0247115	Both	-0.228706	0.115884
Q2KHR3	QSER1	QSER1:T1341;T1346	-0.204606	-0.3015	0.208464	0.000792096	Both	-0.253053	0.104628
Q9NQG5	RPRD1B	RPRD1B:S166	0.105353	-0.142979	0.45302	0.131048	Both	-0.0188129	0.292034
Q13501	SQSTM1	SQSTM1:S366	0.0504531	-0.196714	0.797929	0.000725717	Both	-0.0731305	0.399328
Q92804	TAF15	TAF15:S226	0.0163983	-0.327952	0.914927	0.00303885	Both	-0.155777	0.458983
O60244	MED14	MED14:S986	-0.105673	-0.169444	0.740578	0.0945653	Both	-0.137559	0.417571
Q13263	TRIM28	TRIM28:S437	-0.199869	-0.0128228	0.289677	0.940699	Both	-0.106346	0.615188
Q4KMP7	TBC1D10B	TBC1D10B:S687	0.0720184	0.0584127	0.673882	0.501223	Both	0.0652155	0.587552
Q09666	AHNAK	AHNAK:S5780;S5782	-0.607317	-0.168046	0.035952	0.0385084	Both	-0.387681	0.0372302
O43491	EPB41L2	EPB41L2:S798	0.157969	0.12411	0.330858	0.345764	Both	0.14104	0.338311
Q9UPT8	ZC3H4	ZC3H4:T1235	1.1428	0.0948592	2.19046e-05	0.421705	Both	0.618832	0.210863
P08670	VIM	VIM:S412	0.450697	0.377073	0.000360914	0.000490442	Both	0.413885	0.000425678
Q92598	HSPH1	HSPH1:S557	0.224008	-0.0812468	0.496046	0.461776	Both	0.0713808	0.478911
Q96L91	EP400	EP400:S3134	0.60407	0.447618	0.00364255	0.00914301	Both	0.525844	0.00639278
Q9P1Y6	PHRF1	PHRF1:S450;S455	0.137067	-0.181706	0.372912	0.148492	Both	-0.0223196	0.260702
Q92766	RREB1	RREB1:S1219;S1225	0.0394441	-0.155926	0.794008	0.0345155	Both	-0.058241	0.414262
Q9P1Y6	PHRF1	PHRF1:S1202;S1229	-0.016667	-0.151481	0.921579	0.0403099	Both	-0.0840738	0.480945
O75152	ZC3H11A	ZC3H11A:S149;S171	-0.0719977	-0.296547	0.694067	0.00473717	Both	-0.184272	0.349402
Q9Y3E1	HDGFL3	HDGFL3:S121;S122	0.239759	-0.228453	0.102752	0.00945193	Both	0.00565298	0.0561022
Q92922	SMARCC1	SMARCC1:S310	-0.262279	0.0243328	0.470875	0.6274	Both	-0.118973	0.549137
O43166	SIPA1L1	SIPA1L1:S1443	-0.444844	0.0162	0.0246771	0.935756	Both	-0.214322	0.480216
Q92793	CREBBP	CREBBP:S1076	-0.546957	-0.057716	0.0517601	0.559469	Both	-0.302337	0.305615
Q5T5P2	KIAA1217	KIAA1217:S1044	0.217866	0.310638	0.0309946	0.000451054	Both	0.264252	0.0157228
Q15061	WDR43	WDR43:S77	-0.208094	0.0291521	0.223974	0.76006	Both	-0.089471	0.492017
Q13459	MYO9B	MYO9B:S1290	-0.14484	0.047348	0.44462	0.567215	Both	-0.048746	0.505918
Q9H0E9-2	BRD8	BRD8:T175	1.11864	0.488185	5.60815e-06	0.00133213	Both	0.803412	0.000668869
P17535	JUND	JUND:S255	-0.138559	-0.232723	0.506306	0.0383349	Both	-0.185641	0.27232
Q9UMX1	SUFU	SUFU:S301	-0.510245	0.128025	0.234727	0.233311	Both	-0.19111	0.234019
P09651	HNRNPA1	HNRNPA1:S6	-0.148031	-0.248576	0.479565	0.000166737	Both	-0.198304	0.239866
Q9Y2W1	THRAP3	THRAP3:S253	0.633791	0.501172	0.000676307	8.91948e-05	Both	0.567482	0.000382751
O60231	DHX16	DHX16:S160	0.289255	-0.251039	0.22224	0.000790413	Both	0.0191079	0.111515
Q8IUG5	MYO18B	MYO18B:S2193	-0.385751	-0.0907405	0.33061	0.235038	Both	-0.238246	0.282824
Q9NVD7	PARVA	PARVA:S14;S19	-0.495785	-0.0899472	0.0815966	0.299859	Both	-0.292866	0.190728
O95810	CAVIN2	CAVIN2:S288;S293	0.445526	1.3076	0.187117	2.28734e-06	Both	0.876561	0.0935597
Q01804	OTUD4	OTUD4:S1023;S1024	-0.141323	-0.0476468	0.282602	0.290967	Both	-0.0944848	0.286785
Q8WWM7	ATXN2L	ATXN2L:S111	-0.0831654	-0.175197	0.351296	0.00353099	Both	-0.129181	0.177413
Q9UPU7	TBC1D2B	TBC1D2B:S957	-0.281712	-0.0806078	0.00331478	0.141994	Both	-0.18116	0.0726545
Q9NZ63	C9orf78	C9orf78:S261	-0.409423	-0.107267	0.11553	0.509892	Both	-0.258345	0.312711
Q69YN4	VIRMA	VIRMA:S173	-0.215661	-0.0944622	0.0758876	0.184169	Both	-0.155062	0.130028
P54105	CLNS1A	CLNS1A:S102	-0.0718646	0.00716545	0.448057	0.935756	Both	-0.0323495	0.691906
O15027	SEC16A	SEC16A:S342	0.0990311	0.00543239	0.576629	0.977265	Both	0.0522318	0.776947
Q5FWE3	PRRT3	PRRT3:S854	-0.327001	0.026776	0.0268442	0.685503	Both	-0.150113	0.356174
Q9BTC8	MTA3	MTA3:S457	-0.362204	0.00172901	0.166331	0.993573	Both	-0.180238	0.579952
Q96E39	RBMXL1	RBMXL1:S88	0.139181	-0.267673	0.42951	0.00800174	Both	-0.064246	0.218756
P38159	RBMX	RBMX:S88	-0.152379	-0.0079614	0.251991	0.908093	Both	-0.0801702	0.580042
Q5T5P2	KIAA1217	KIAA1217:S1084	-0.0984103	-0.0630318	0.680832	0.383325	Both	-0.080721	0.532078
Q9NQS7	INCENP	INCENP:S330	2.07261	1.24101	7.04541e-08	1.48308e-05	Both	1.65681	7.45061e-06
Q86YP4	GATAD2A	GATAD2A:T189	0.311041	0.322689	0.0584531	0.000778682	Both	0.316865	0.0296159
O94915	FRYL	FRYL:S1914;S1921	0.691657	0.0560599	0.184199	0.816052	Both	0.373858	0.500126
Q9UNZ2	NSFL1C	NSFL1C:S140	1.07632	0.857305	0.000434893	0.00200866	Both	0.966815	0.00122178
Q7Z4V5	HDGFL2	HDGFL2:S625	0.661172	-0.0236178	0.0244342	0.815755	Both	0.318777	0.420095
Q12802	AKAP13	AKAP13:S1565	-0.070663	-0.121729	0.821966	0.327126	Both	-0.0961958	0.574546
P53004	BLVRA	BLVRA:S230	0.0692566	0.20247	0.802608	0.452944	Both	0.135863	0.627776
Q01433	AMPD2	AMPD2:S168	-0.335352	-0.210775	0.0106789	0.0185285	Both	-0.273063	0.0146037
Q07157-2	TJP1	TJP1:S912	0.195621	0.0279005	0.329858	0.714976	Both	0.111761	0.522417
Q09666	AHNAK	AHNAK:S559	0.56263	0.512126	0.000860466	3.5576e-06	Both	0.537378	0.000432012
Q5JSZ5	PRRC2B	PRRC2B:S480	-0.85647	-0.238381	3.25637e-06	0.0161665	Both	-0.547425	0.00808489
Q9Y2W1	THRAP3	THRAP3:S248	-0.588834	-0.49616	0.000697557	2.00617e-05	Both	-0.542497	0.000358809
Q05209	PTPN12	PTPN12:S435	0.0668773	-0.094111	0.75829	0.1048	Both	-0.0136168	0.431545
Q96N67-6	DOCK7	DOCK7:S1383	0.125423	0.0635519	0.489079	0.387927	Both	0.0944873	0.438503
O43491	EPB41L2	EPB41L2:S598	0.815042	0.895407	0.00690785	7.33098e-07	Both	0.855225	0.00345429
Q9BXW9	FANCD2	FANCD2:S319	0.167586	0.223704	0.530677	0.0836254	Both	0.195645	0.307151
P49006	MARCKSL1	MARCKSL1:S104	0.866013	-0.0278126	0.00280539	0.913326	Both	0.4191	0.458065
P13984	GTF2F2	GTF2F2:S248	0.165172	-0.037429	0.257763	0.812924	Both	0.0638714	0.535344
P31350	RRM2	RRM2:T33	1.57008	0.898525	2.94399e-07	1.07726e-07	Both	1.2343	2.01063e-07
O76021	RSL1D1	RSL1D1:T465	1.78902	2.0172	1.39966e-06	5.93483e-09	Both	1.90311	7.02796e-07
Q12834	CDC20	CDC20:T70	2.33133	0.346532	4.5713e-06	0.000366568	Both	1.33893	0.00018557
Q13247	SRSF6	SRSF6:S314;S316	-0.152429	-0.21896	0.49534	0.00739448	Both	-0.185695	0.251367
O43491	EPB41L2	EPB41L2:S87	-0.228128	0.0175526	0.718465	0.830911	Both	-0.105288	0.774688
P16949	STMN1	STMN1:S63	0.882774	1.42704	0.000426401	0.000159498	Both	1.15491	0.000292949
Q15742	NAB2	NAB2:S171	-0.186576	-0.149331	0.4898	0.0179188	Both	-0.167953	0.253859
Q13884	SNTB1	SNTB1:S389	0.179862	-0.00578799	0.272953	0.910346	Both	0.0870371	0.591649
P21580	TNFAIP3	TNFAIP3:S645	-0.188725	-0.10025	0.420225	0.11985	Both	-0.144487	0.270037
Q9Y618	NCOR2	NCOR2:S1173	0.00276594	-0.15788	0.99421	0.16156	Both	-0.0775568	0.577885
Q7Z2K8	GPRIN1	GPRIN1:S615	-0.043375	0.160884	0.889661	0.015587	Both	0.0587546	0.452624
P23246	SFPQ	SFPQ:S273	-0.934082	-0.282859	0.0772325	0.00577783	Both	-0.60847	0.0415052
Q15154	PCM1	PCM1:S1435	-0.522401	-0.124518	0.0350648	0.198606	Both	-0.32346	0.116835
O60333-3	KIF1B	KIF1B:S1141	-0.234387	0.00765407	0.405081	0.917543	Both	-0.113366	0.661312
Q96HC4	PDLIM5	PDLIM5:S228	0.601827	-0.129403	0.0927021	0.630395	Both	0.236212	0.361548
Q8IZD4	DCP1B	DCP1B:S283	-0.376404	0.089126	0.197518	0.490723	Both	-0.143639	0.344121
P17480	UBTF	UBTF:S389	-0.796607	0.199062	0.197518	0.00689609	Both	-0.298773	0.102207
Q6F5E8	CARMIL2	CARMIL2:S1381	0.0849454	0.731418	0.717383	0.000168112	Both	0.408182	0.358776
Q96RL1	UIMC1	UIMC1:S677	-0.120287	0.00166379	0.307338	0.975693	Both	-0.0593117	0.641515
Q9Y3T9	NOC2L	NOC2L:S49	-0.863433	-0.891893	9.67956e-07	6.79081e-07	Both	-0.877663	8.23519e-07
Q96T23	RSF1	RSF1:S473	-0.341033	-0.0855447	0.150414	0.0968793	Both	-0.213289	0.123646
O43583	DENR	DENR:S73	-0.275807	0.20145	0.00457226	0.00140363	Both	-0.0371785	0.00298795
Q96CP2	FLYWCH2	FLYWCH2:S21	-0.176968	-0.223701	0.238412	0.0012689	Both	-0.200334	0.119841
Q4VC44	FLYWCH1	FLYWCH1:S21	-0.0900978	0.0247869	0.515222	0.721777	Both	-0.0326555	0.6185
Q9C0B5	ZDHHC5	ZDHHC5:S380	0.0769563	0.217613	0.602568	0.0110332	Both	0.147285	0.306801
Q9P0V3	SH3BP4	SH3BP4:S241	0.765725	-0.0388673	0.00105451	0.783039	Both	0.363429	0.392047
P04626	ERBB2	ERBB2:T1240	-0.0422813	-0.184966	0.902393	0.0158029	Both	-0.113624	0.459098
Q9NZJ5	EIF2AK3	EIF2AK3:T982	-0.118772	0.209183	0.784783	0.279754	Both	0.0452057	0.532269
Q6PKG0	LARP1	LARP1:T526	-0.232294	-0.0649129	0.120071	0.242749	Both	-0.148604	0.18141
Q96B36	AKT1S1	AKT1S1:T246	-0.277248	0.0302433	0.157544	0.723884	Both	-0.123502	0.440714
Q9H7N4	SCAF1	SCAF1:T976	-0.477443	-0.190989	0.0172093	0.0113912	Both	-0.334216	0.0143003
Q9Y3T9	NOC2L	NOC2L:S49;S56	0.538549	0.369549	0.000615965	6.3006e-06	Both	0.454049	0.000311133
Q8WWY3	PRPF31	PRPF31:S439;T440	0.191087	-0.210709	0.3918	0.040938	Both	-0.00981125	0.216369
P52701	MSH6	MSH6:S14	1.7852	1.02769	3.29819e-05	5.40732e-06	Both	1.40644	1.91946e-05
Q8WYP5	AHCTF1	AHCTF1:S1160	-0.116612	-0.157891	0.638702	0.144561	Both	-0.137251	0.391632
P49454	CENPF	CENPF:S2998	0.861516	0.447457	0.000145934	0.000116927	Both	0.654486	0.00013143
Q9P2B4	CTTNBP2NL	CTTNBP2NL:S523	0.411459	0.134459	0.00202311	0.127199	Both	0.272959	0.0646112
Q9P2M7	CGN	CGN:S252	0.622969	0.0462447	0.0140795	0.362844	Both	0.334607	0.188462
Q9Y3R0	GRIP1	GRIP1:S43	0.0473318	-0.1552	0.810627	0.0779182	Both	-0.0539341	0.444273
O43166	SIPA1L1	SIPA1L1:S1734	0.287646	-0.0212429	0.277549	0.897669	Both	0.133202	0.587609
O43491	EPB41L2	EPB41L2:S499	0.1199	0.0785905	0.395415	0.185533	Both	0.0992453	0.290474
Q13029	PRDM2	PRDM2:S643	-0.0630424	-0.316429	0.824491	0.00027528	Both	-0.189736	0.412383
Q0JRZ9	FCHO2	FCHO2:S403	-0.3769	-0.166533	0.0851977	0.0131263	Both	-0.271717	0.049162
Q8IYB3	SRRM1	SRRM1:S450	-0.669485	-0.360223	0.0183987	7.94028e-05	Both	-0.514854	0.00923905
P16949	STMN1	STMN1:S46	-0.41956	0.0307307	0.0575879	0.821679	Both	-0.194415	0.439633
Q9H4A3-7	WNK1	WNK1:S185	-0.11545	-0.0510873	0.521648	0.498568	Both	-0.0832688	0.510108
P38398	BRCA1	BRCA1:S114	0.284364	-0.00442648	0.0652778	0.935323	Both	0.139969	0.5003
Q8IZ73	RPUSD2	RPUSD2:S68	0.134161	0.414489	0.436975	0.00571147	Both	0.274325	0.221343
Q68DQ2	CRYBG3	CRYBG3:S1934	-0.0961159	0.120883	0.443117	0.211854	Both	0.0123833	0.327485
Q12802	AKAP13	AKAP13:S2498	-0.245734	0.0213508	0.367095	0.866491	Both	-0.112191	0.616793
P46821	MAP1B	MAP1B:S1427	0.0450834	0.349328	0.888213	0.000809827	Both	0.197206	0.444511
Q86UP3	ZFHX4	ZFHX4:S2724	-0.412643	-0.0655826	0.0681811	0.64193	Both	-0.239113	0.355056
Q8IYB3	SRRM1	SRRM1:S675	-1.02635	-0.238599	0.131811	0.000471771	Both	-0.632475	0.0661415
P08670	VIM	VIM:S278	0.328413	-0.0463864	0.170669	0.537863	Both	0.141013	0.354266
Q07954	LRP1	LRP1:S4523	-0.832184	-0.0358799	0.00566582	0.869878	Both	-0.434032	0.437772
O75781	PALM	PALM:S162	0.911614	0.283152	2.16519e-05	0.00346619	Both	0.597383	0.00174392
O14686	KMT2D	KMT2D:S1606	0.314941	0.298487	0.177276	0.000235795	Both	0.306714	0.0887561
O43719	HTATSF1	HTATSF1:S642	0.0499511	-0.301882	0.585122	4.56949e-05	Both	-0.125966	0.292584
Q01804	OTUD4	OTUD4:S546	-0.256689	0.325522	0.30163	0.000123065	Both	0.0344165	0.150877
P18031	PTPN1	PTPN1:S386	1.95201	1.39508	1.00866e-06	6.88811e-08	Both	1.67354	5.38772e-07
Q9H1E3	NUCKS1	NUCKS1:S181	-0.198741	-0.160178	0.44	0.00202677	Both	-0.17946	0.221013
P30050	RPL12	RPL12:S38	0.459617	0.749136	0.000245106	1.74638e-07	Both	0.604377	0.00012264
Q09666	AHNAK	AHNAK:S5110	-0.200455	-0.114224	0.338888	0.0565964	Both	-0.157339	0.197742
O95391	SLU7	SLU7:S215	-0.296016	-0.0431535	0.223695	0.708505	Both	-0.169585	0.4661
Q7Z333	SETX	SETX:S947	0.263446	-0.0454132	0.0532074	0.414589	Both	0.109016	0.233898
Q99590	SCAF11	SCAF11:S608	-0.0537424	-0.204422	0.622897	0.0119891	Both	-0.129082	0.317443
O60504	SORBS3	SORBS3:S395	1.70609	0.910258	1.09484e-05	8.99026e-09	Both	1.30817	5.47867e-06
Q9NZM5	NOP53	NOP53:S93	1.47058	0.422637	9.8251e-06	0.0113663	Both	0.946608	0.00568807
Q9Y520	PRRC2C	PRRC2C:T2673	0.329158	0.0633846	0.0028929	0.211193	Both	0.196271	0.107043
P48681	NES	NES:T338	0.490496	0.412166	0.000657424	8.53583e-06	Both	0.451331	0.00033298
P38432	COIL	COIL:T303	0.873706	0.422801	3.45507e-06	4.74379e-05	Both	0.648253	2.54465e-05
Q6P0N0	MIS18BP1	MIS18BP1:T653	0.204408	0.0773977	0.721369	0.285604	Both	0.140903	0.503486
Q8IYB3	SRRM1	SRRM1:S450;S452	-0.0888591	-0.098107	0.629132	0.0684271	Both	-0.093483	0.34878
Q8IYB3	SRRM1	SRRM1:S725;T727	-0.32492	-0.203611	0.0514281	0.0104914	Both	-0.264266	0.0309597
O00571	DDX3X	DDX3X:S594	1.88468	1.14225	1.2343e-07	1.32637e-07	Both	1.51346	1.28033e-07
Q12929	EPS8	EPS8:S685	0.0015505	0.14006	0.996369	0.188834	Both	0.070805	0.592602
P85299	PRR5	PRR5:S254	0.0906108	-0.103589	0.500224	0.0622436	Both	-0.00648931	0.281234
P05787	KRT8	KRT8:S24	0.0293952	0.414936	0.881992	0.0030938	Both	0.222165	0.442543
O43318	MAP3K7	MAP3K7:S439	0.294262	-0.0918732	0.212979	0.135387	Both	0.101195	0.174183
P18615	NELFE	NELFE:S131	0.0986412	0.451767	0.734338	0.000356676	Both	0.275204	0.367348
Q96PK6	RBM14	RBM14:S220	-0.105808	-0.129162	0.454058	0.156715	Both	-0.117485	0.305386
Q9H7D0	DOCK5	DOCK5:S1766	0.0484098	-0.112023	0.791267	0.133836	Both	-0.0318064	0.462551
Q92576	PHF3	PHF3:S680	0.105851	-0.0702176	0.292111	0.397922	Both	0.0178166	0.345016
P62888	RPL30	RPL30:S10	0.201215	0.0413648	0.263943	0.603674	Both	0.12129	0.433809
Q6P2E9	EDC4	EDC4:S729	0.14587	-0.037916	0.34914	0.751953	Both	0.0539771	0.550546
Q8WX93	PALLD	PALLD:S1104	-0.673212	0.300904	0.110643	0.00705279	Both	-0.186154	0.0588479
Q9C0C2	TNKS1BP1	TNKS1BP1:S1024	-0.311637	-0.141011	0.247734	0.0653576	Both	-0.226324	0.156546
O60784	TOM1	TOM1:S462	0.21912	0.00533844	0.17744	0.926998	Both	0.112229	0.552219
P27824	CANX	CANX:S583	-0.171987	-0.0673255	0.48126	0.35649	Both	-0.119656	0.418875
Q9ULL5	PRR12	PRR12:S865	-0.378258	-0.125817	0.103145	0.0873399	Both	-0.252037	0.0952424
Q9BY89	KIAA1671	KIAA1671:S1224	-0.371375	-0.146642	0.129951	0.25502	Both	-0.259009	0.192485
Q8TER5	ARHGEF40	ARHGEF40:S961	0.487398	0.107215	0.266052	0.128556	Both	0.297306	0.197304
P41162	ETV3	ETV3:S159	-0.103164	0.0294703	0.3918	0.537617	Both	-0.0368471	0.464709
O75925	PIAS1	PIAS1:S503	0.147402	-0.110047	0.155344	0.647135	Both	0.0186771	0.40124
O15534	PER1	PER1:S815	-0.176553	-0.06398	0.505486	0.562862	Both	-0.120267	0.534174
Q9HC52	CBX8	CBX8:S110	1.67566	0.617413	0.000172728	8.03431e-05	Both	1.14654	0.000126535
O00264	PGRMC1	PGRMC1:S57	-0.247538	-0.170742	0.174863	0.00117757	Both	-0.20914	0.0880205
Q9ULD9	ZNF608	ZNF608:S895	0.0905875	-0.0054615	0.42485	0.973657	Both	0.042563	0.699254
Q8IY92	SLX4	SLX4:S1044	0.214983	0.0592573	0.0612757	0.291342	Both	0.13712	0.176309
Q8TEW0	PARD3	PARD3:S1335	0.297821	0.0331389	0.0273855	0.49145	Both	0.16548	0.259418
Q15003	NCAPH	NCAPH:S81	0.61481	0.591393	4.96833e-05	2.38159e-06	Both	0.603102	2.60324e-05
Q5VUA4	ZNF318	ZNF318:S1896	0.677925	0.682261	0.000356956	1.42419e-05	Both	0.680093	0.000185599
Q9BST9	RTKN	RTKN:S543	0.0441492	0.067427	0.862278	0.568614	Both	0.0557881	0.715446
Q9Y2U8	LEMD3	LEMD3:S144	0.0260481	-0.262485	0.879896	0.000749963	Both	-0.118218	0.440323
P17844	DDX5	DDX5:S480	0.125664	0.2234	0.267495	0.00497226	Both	0.174532	0.136234
Q8WU79	SMAP2	SMAP2:S219	0.0398939	0.206241	0.791484	0.0160772	Both	0.123068	0.403781
O15014	ZNF609	ZNF609:S804	-0.000581517	0.0634002	0.998596	0.327367	Both	0.0314094	0.662982
Q2TAM9	TUSC1	TUSC1:S153	-0.0608216	-0.0399581	0.77455	0.566924	Both	-0.0503899	0.670737
Q5SQI0	ATAT1	ATAT1:S315	0.0318187	0.373018	0.900064	0.000821595	Both	0.202418	0.450443
Q8IWX8	CHERP	CHERP:S695	-0.0365735	-0.0453209	0.880969	0.805932	Both	-0.0409472	0.843451
Q86X51	EZHIP	EZHIP:S259	0.129883	-0.0172754	0.132145	0.692503	Both	0.0563039	0.412324
O14745	SLC9A3R1	SLC9A3R1:S280	0.695124	0.324219	0.00518484	0.000316608	Both	0.509671	0.00275072
Q9UJV9	DDX41	DDX41:S23	0.0491817	-0.263813	0.790122	0.000220269	Both	-0.107316	0.395171
P49792	RANBP2	RANBP2:S21	0.131384	0.0349404	0.34966	0.696052	Both	0.0831622	0.522856
Q99501	GAS2L1	GAS2L1:S306	-0.331519	-0.217802	0.105216	0.0112984	Both	-0.274661	0.058257
Q6ZNB6	NFXL1	NFXL1:S50	0.28495	0.329937	0.253682	0.000702812	Both	0.307444	0.127193
Q9H0F6	SHARPIN	SHARPIN:S165	-0.170693	-0.0449989	0.255891	0.348843	Both	-0.107846	0.302367
Q15545	TAF7	TAF7:S201	-0.0331327	-0.103509	0.815464	0.22285	Both	-0.068321	0.519157
Q96A19	CCDC102A	CCDC102A:S28	0.305666	0.0338044	0.0134874	0.643012	Both	0.169735	0.328249
Q6UUV7	CRTC3	CRTC3:S396	-0.174901	0.0660959	0.327541	0.522413	Both	-0.0544026	0.424977
Q9P2K5	MYEF2	MYEF2:S17	0.433992	-0.172987	0.210221	0.00280271	Both	0.130502	0.106512
Q9UPQ9	TNRC6B	TNRC6B:S879	0.477354	-0.186905	0.174258	0.0446042	Both	0.145225	0.109431
Q96AP0	ACD	ACD:S25	-0.286543	0.0690125	0.106166	0.535987	Both	-0.108765	0.321077
P19838	NFKB1	NFKB1:S907	0.269209	0.304877	0.111073	0.00028547	Both	0.287043	0.0556795
Q7Z406	MYH14	MYH14:S1969	-0.268772	-0.116097	0.0876672	0.0974645	Both	-0.192434	0.0925659
Q5VUB5	FAM171A1	FAM171A1:S849	-0.126834	0.0612149	0.707322	0.378851	Both	-0.0328097	0.543086
Q08174	PCDH1	PCDH1:S962	0.303439	0.383044	0.00501559	0.000252029	Both	0.343241	0.00263381
P31942	HNRNPH3	HNRNPH3:S216	0.0936627	-0.0282831	0.626879	0.705739	Both	0.0326898	0.666309
Q8N3V7-2	SYNPO	SYNPO:S784	-0.304569	-0.0810908	0.187934	0.275926	Both	-0.19283	0.23193
Q9UMN6	KMT2B	KMT2B:S1092	0.181935	0.00257657	0.145808	0.976693	Both	0.0922557	0.56125
P48634	PRRC2A	PRRC2A:S2113	-0.00106361	0.261634	0.996369	0.000183982	Both	0.130285	0.498277
O75962	TRIO	TRIO:S2492	0.104882	-0.0890733	0.65748	0.481122	Both	0.0079045	0.569301
P49454	CENPF	CENPF:S3079	0.252917	-0.28166	0.29991	8.26458e-05	Both	-0.0143713	0.149996
P31942	HNRNPH3	HNRNPH3:S298	0.0311246	-0.149779	0.874585	0.0089599	Both	-0.0593271	0.441773
P16949	STMN1	STMN1:S25	-0.0239009	0.336547	0.926171	0.00396169	Both	0.156323	0.465066
Q92804	TAF15	TAF15:S433	0.395653	0.498148	0.120071	7.16319e-05	Both	0.446901	0.0600711
Q8WUA4	GTF3C2	GTF3C2:S893	0.0118182	0.272515	0.946233	0.0153179	Both	0.142167	0.480776
Q14195-2	DPYSL3	DPYSL3:S636	-0.261935	0.101814	0.18014	0.286162	Both	-0.0800603	0.233151
Q96B36	AKT1S1	AKT1S1:S212	-0.697139	0.0736801	0.00189773	0.501126	Both	-0.311729	0.251512
P29317	EPHA2	EPHA2:S901	-0.0130081	-0.0792044	0.919767	0.145401	Both	-0.0461063	0.532584
Q13443	ADAM9	ADAM9:S752	0.869172	0.102986	0.00573796	0.402517	Both	0.486079	0.204127
P50479	PDLIM4	PDLIM4:S112	-0.0179578	-0.0332254	0.876018	0.377269	Both	-0.0255916	0.626644
Q96PE2	ARHGEF17	ARHGEF17:S420	-0.194886	0.0980708	0.198598	0.178669	Both	-0.0484074	0.188634
Q10571	MN1	MN1:S765	0.151614	-0.117493	0.611863	0.475215	Both	0.0170606	0.543539
Q9Y2D5-4	AKAP2	AKAP2:S383	0.00328351	-0.158342	0.980451	0.00719282	Both	-0.0775295	0.493822
Q9HCN4	GPN1	GPN1:S338	-0.361609	0.00704847	0.166556	0.9479	Both	-0.17728	0.557228
P28715	ERCC5	ERCC5:S384	-0.117296	-0.108562	0.501157	0.149113	Both	-0.112929	0.325135
Q96JY6	PDLIM2	PDLIM2:S266	0.505744	0.404222	0.0183987	1.09866e-05	Both	0.454983	0.00920484
Q96JY6	PDLIM2	PDLIM2:S197	-0.0427896	-0.0106926	0.729564	0.798746	Both	-0.0267411	0.764155
Q92974	ARHGEF2	ARHGEF2:S932	-0.33446	-0.0179162	0.0895611	0.790434	Both	-0.176188	0.439997
Q92560	BAP1	BAP1:S395	-0.212373	-0.198888	0.0853082	0.0382989	Both	-0.20563	0.0618036
Q5PRF9	SAMD4B	SAMD4B:S271	-0.231545	-0.0650174	0.506262	0.315356	Both	-0.148281	0.410809
Q0JRZ9	FCHO2	FCHO2:S488	-0.0103932	0.00902625	0.969616	0.917543	Both	-0.000683495	0.943579
O15297	PPM1D	PPM1D:S85	0.868632	0.641863	3.04219e-05	3.47739e-07	Both	0.755248	1.53848e-05
Q9ULH1	ASAP1	ASAP1:S1128	-0.256919	-0.0675558	0.213631	0.79781	Both	-0.162238	0.505721
Q9BTE3	MCMBP	MCMBP:S154	-0.506458	-0.0870175	0.000670859	0.0775032	Both	-0.296738	0.039087
Q96C19	EFHD2	EFHD2:S74	0.736612	0.667876	2.94399e-07	3.91496e-06	Both	0.702244	2.10468e-06
Q92785	DPF2	DPF2:S142	-0.13535	-0.181098	0.354008	0.0116786	Both	-0.158224	0.182843
Q92974	ARHGEF2	ARHGEF2:S129	0.151454	0.505561	0.286866	1.25682e-05	Both	0.328507	0.143439
Q9P270	SLAIN2	SLAIN2:S63	1.65478	0.276462	1.09845e-08	0.00768871	Both	0.965623	0.00384436
Q9BYG4	PARD6G	PARD6G:S295	0.168119	-0.284194	0.167313	0.000533975	Both	-0.0580374	0.0839234
Q53GS9	USP39	USP39:S46	-1.01912	-0.228074	0.0448389	0.0809471	Both	-0.623597	0.062893
Q6R327	RICTOR	RICTOR:S1199	0.118832	-0.215103	0.485378	0.0080763	Both	-0.0481352	0.246727
Q09666	AHNAK	AHNAK:S41	-0.161027	0.16305	0.435792	0.00277972	Both	0.00101155	0.219286
Q86WP2	GPBP1	GPBP1:S381	-0.0808455	-0.107465	0.532876	0.0193071	Both	-0.094155	0.276091
O15164	TRIM24	TRIM24:S654	-0.425167	-0.300494	0.0295308	0.000951571	Both	-0.362831	0.0152412
P16989	YBX3	YBX3:S203	0.0315172	-0.224686	0.850598	0.00157305	Both	-0.0965844	0.426085
Q96FF9	CDCA5	CDCA5:S75	0.0528935	-0.0659266	0.814094	0.301616	Both	-0.00651657	0.557855
Q9HAW4	CLSPN	CLSPN:S225	0.140488	-0.107329	0.460031	0.0865468	Both	0.0165794	0.273289
P49418	AMPH	AMPH:S272	-0.178643	0.00102846	0.433911	0.992686	Both	-0.0888073	0.713299
Q5VTR2	RNF20	RNF20:S138	-0.0441369	-0.140406	0.66361	0.0401978	Both	-0.0922714	0.351904
Q9H7N4	SCAF1	SCAF1:S453	-0.0739554	-0.159948	0.766689	0.01746	Both	-0.116952	0.392075
Q63ZY3	KANK2	KANK2:S323	-0.0186749	-0.0200347	0.927332	0.728816	Both	-0.0193548	0.828074
P43364	MAGEA11	MAGEA11:S76	-0.00607652	0.291441	0.98259	0.00386516	Both	0.142682	0.493228
Q9HBL0	TNS1	TNS1:S1177	0.250862	-0.0776951	0.283969	0.0728406	Both	0.0865834	0.178405
Q15036	SNX17	SNX17:S336	1.40076	0.310036	0.0109072	0.010436	Both	0.855398	0.0106716
A1L020	MEX3A	MEX3A:S308	-0.11404	-0.0894334	0.389722	0.120711	Both	-0.101737	0.255216
Q9C0C2	TNKS1BP1	TNKS1BP1:S1545	-0.281408	-0.115138	0.197332	0.221054	Both	-0.198273	0.209193
Q86V48	LUZP1	LUZP1:S805	0.551721	0.122295	0.000302349	0.512717	Both	0.337008	0.25651
Q9BUA3	SPINDOC	SPINDOC:S308	0.187883	-0.131345	0.194611	0.0126865	Both	0.028269	0.103649
Q9Y5T5	USP16	USP16:S552	0.0733028	0.0254336	0.750266	0.639115	Both	0.0493682	0.694691
O95155	UBE4B	UBE4B:S383	0.230879	0.121975	0.496046	0.207951	Both	0.176427	0.351999
Q5VUA4	ZNF318	ZNF318:S2091	0.310853	-0.167174	0.0403107	0.456043	Both	0.0718394	0.248177
Q9Y6G9	DYNC1LI1	DYNC1LI1:S207	0.237689	0.0776296	0.13943	0.137094	Both	0.15766	0.138262
Q9H3H9	TCEAL2	TCEAL2:S114	0.478824	-0.153801	0.18777	0.126232	Both	0.162511	0.157001
O15213	WDR46	WDR46:S41	0.583197	0.054067	0.00224538	0.629498	Both	0.318632	0.315871
Q9UQ35	SRRM2	SRRM2:S1152	-0.133464	-0.064554	0.448057	0.331488	Both	-0.0990091	0.389773
Q9GZY8	MFF	MFF:S202	0.3451	0.304629	0.0168647	0.00100628	Both	0.324865	0.00893548
Q9H2D6	TRIOBP	TRIOBP:S1955	0.797089	0.109167	1.01363e-05	0.160775	Both	0.453128	0.0803923
Q5QJE6	DNTTIP2	DNTTIP2:S184	0.154219	-0.164937	0.685849	0.0100275	Both	-0.00535893	0.347938
Q9NWK9	ZNHIT6	ZNHIT6:S25	-0.170164	-0.142783	0.375825	0.0608221	Both	-0.156473	0.218323
Q92974	ARHGEF2	ARHGEF2:S696	-0.0597412	-0.054296	0.63304	0.425712	Both	-0.0570186	0.529376
P15407	FOSL1	FOSL1:S265	0.408068	-0.35553	0.0635621	0.000125915	Both	0.0262691	0.031844
P09493-10	TPM1	TPM1:S283	0.371502	0.0188874	0.0143861	0.811594	Both	0.195195	0.41299
O75410	TACC1	TACC1:S276	0.194529	-0.0819755	0.335719	0.364912	Both	0.0562768	0.350316
Q16625	OCLN	OCLN:S358	0.398954	0.0261573	0.108166	0.79027	Both	0.212556	0.449218
Q9Y6D9	MAD1L1	MAD1L1:S428	-0.0382446	-0.0972398	0.834654	0.107088	Both	-0.0677422	0.470871
Q8TF44	C2CD4C	C2CD4C:S178	0.0376901	0.0878515	0.831529	0.114878	Both	0.0627708	0.473204
Q86VR2	RETREG3	RETREG3:S320	-0.315483	-0.445503	0.00325429	4.87942e-05	Both	-0.380493	0.00165154
Q8TB72	PUM2	PUM2:S82	-0.140203	-0.030865	0.20658	0.685626	Both	-0.0855341	0.446103
P50548	ERF	ERF:S327	0.0528986	0.124771	0.874218	0.0558183	Both	0.0888348	0.465018
Q14764	MVP	MVP:S876	0.0310781	-0.0835991	0.890829	0.173053	Both	-0.0262605	0.531941
Q9Y2X7	GIT1	GIT1:S388	0.15527	-0.135453	0.419985	0.105258	Both	0.00990856	0.262621
Q9UHR4	BAIAP2L1	BAIAP2L1:S414	0.00433421	-0.0476778	0.977388	0.439997	Both	-0.0216718	0.708692
Q0JRZ9	FCHO2	FCHO2:S394	-0.137426	0.0842279	0.337544	0.442296	Both	-0.026599	0.38992
Q5TCQ9	MAGI3	MAGI3:S832	0.101214	-0.121381	0.38797	0.197841	Both	-0.0100835	0.292905
P21333	FLNA	FLNA:S2327	-0.0426101	-0.0390114	0.762613	0.459154	Both	-0.0408108	0.610883
Q6PKG0	LARP1	LARP1:S90	-0.173962	-0.140171	0.0487699	0.109222	Both	-0.157066	0.0789961
Q9H6F5	CCDC86	CCDC86:S47	0.172852	-0.256624	0.0450696	0.0001363	Both	-0.0418864	0.0226029
Q9NYB9	ABI2	ABI2:S216	0.383653	0.340817	0.00632833	0.000275084	Both	0.362235	0.00330171
Q8N350	CBARP	CBARP:S528	0.373327	-0.0115281	0.12681	0.954297	Both	0.180899	0.540554
Q8WXI9	GATAD2B	GATAD2B:S135	0.347736	-0.173267	0.130684	0.0155519	Both	0.0872342	0.0731181
Q13950-3	RUNX2	RUNX2:S275	0.0940338	0.00670441	0.5982	0.954082	Both	0.0503691	0.776141
Q86WB0	ZC3HC1	ZC3HC1:S370	-0.402562	-0.131838	0.026429	0.1689	Both	-0.2672	0.0976645
P19793	RXRA	RXRA:S21	-0.053059	0.048365	0.70763	0.545244	Both	-0.00234697	0.626437
Q7Z3K3	POGZ	POGZ:S1338	0.247536	-0.189288	0.14335	0.0381591	Both	0.0291238	0.0907547
O14795	UNC13B	UNC13B:S367	0.168787	0.257978	0.34966	0.117491	Both	0.213382	0.233575
P08670	VIM	VIM:S214	-0.277162	-0.192389	0.149692	0.0235453	Both	-0.234775	0.0866188
Q12888	TP53BP1	TP53BP1:S366	0.173137	-0.207686	0.296856	0.00534476	Both	-0.0172747	0.151101
Q9NQZ2	UTP3	UTP3:S37	0.270755	-0.294586	0.0148548	0.000138746	Both	-0.0119153	0.00749679
Q7Z6E9	RBBP6	RBBP6:S861	0.523396	-0.254396	0.00079951	0.00209818	Both	0.1345	0.00144884
Q66K74	MAP1S	MAP1S:S582	0.00278895	0.0804463	0.99207	0.364912	Both	0.0416176	0.678491
Q15464	SHB	SHB:S310	-0.120311	-0.107951	0.492679	0.17994	Both	-0.114131	0.336309
P48634	PRRC2A	PRRC2A:S1147	-0.0369274	0.194346	0.745678	0.0104275	Both	0.0787094	0.378053
Q09472	EP300	EP300:S1726	0.0447469	-0.0411852	0.86876	0.347065	Both	0.00178083	0.607913
O60828	PQBP1	PQBP1:S247	0.208207	0.70848	0.231265	3.5584e-05	Both	0.458344	0.11565
Q6ZRS2	SRCAP	SRCAP:S2790	0.0273809	0.00829626	0.895955	0.898235	Both	0.0178386	0.897095
O15446	POLR1G	POLR1G:S490	0.0346661	-0.133282	0.820691	0.0108358	Both	-0.0493082	0.415763
P35222	CTNNB1	CTNNB1:S552	0.338295	0.0947896	0.0189079	0.074199	Both	0.216542	0.0465535
Q9UKM9	RALY	RALY:S135	0.103782	-0.0214731	0.381978	0.69074	Both	0.0411545	0.536359
Q5T200	ZC3H13	ZC3H13:S77	-0.0799114	-0.0553086	0.670895	0.732495	Both	-0.06761	0.701695
Q9UQ35	SRRM2	SRRM2:S2398	0.330521	-0.208843	0.190645	0.00416464	Both	0.0608394	0.0974048
Q8WX93	PALLD	PALLD:S1121	-0.204159	-0.0263317	0.0981124	0.645936	Both	-0.115245	0.372024
Q6ZRV2	FAM83H	FAM83H:S870	0.232397	0.0186311	0.246204	0.887986	Both	0.125514	0.567095
Q00587	CDC42EP1	CDC42EP1:S303	0.349104	0.415888	0.0104465	0.000689139	Both	0.382496	0.00556781
P51003	PAPOLA	PAPOLA:S545	0.344491	0.156424	0.325892	0.380581	Both	0.250458	0.353237
Q14166	TTLL12	TTLL12:S16	-0.360311	0.0210126	0.00156254	0.716335	Both	-0.169649	0.358949
Q7RTP6	MICAL3	MICAL3:S685	-0.393141	-0.142449	0.226471	0.392616	Both	-0.267795	0.309543
Q9H6F5	CCDC86	CCDC86:S91	-0.416875	-0.00660341	0.0305217	0.905361	Both	-0.211739	0.467942
P10398	ARAF	ARAF:S186	-0.0559917	0.196741	0.671661	0.0316521	Both	0.0703746	0.351656
P52948	NUP98	NUP98:S623	-0.180252	-0.263967	0.148639	0.0136622	Both	-0.22211	0.0811505
P39880	CUX1	CUX1:S1321	0.296815	-0.125297	0.185923	0.0660774	Both	0.0857592	0.126
Q03701	CEBPZ	CEBPZ:S34	-0.212005	-0.242699	0.219529	0.000895055	Both	-0.227352	0.110212
Q96GP6	SCARF2	SCARF2:S742	0.353278	0.111326	0.0311756	0.124633	Both	0.232302	0.0779041
Q5MIZ7	PPP4R3B	PPP4R3B:S840	0.233462	-0.119317	0.158877	0.0406926	Both	0.0570725	0.099785
Q68CZ2	TNS3	TNS3:S690	0.429336	-0.019081	0.3918	0.798871	Both	0.205128	0.595336
Q4KMQ1	TPRN	TPRN:S274	0.484531	0.316422	0.0359137	0.000962506	Both	0.400476	0.0184381
O43815	STRN	STRN:S376	0.362051	1.14648	0.0415335	4.52443e-08	Both	0.754263	0.0207668
Q05513	PRKCZ	PRKCZ:S591	-0.171778	-0.0378579	0.310958	0.598815	Both	-0.104818	0.454886
Q9HBL0	TNS1	TNS1:S1297	-0.1913	-0.0933139	0.564949	0.243037	Both	-0.142307	0.403993
Q2M3G4	SHROOM1	SHROOM1:S133	0.0736404	0.0801535	0.84851	0.378753	Both	0.0768969	0.613632
Q86YP4	GATAD2A	GATAD2A:S340	0.230369	-0.0388764	0.480041	0.5367	Both	0.0957462	0.508371
Q9UPQ9	TNRC6B	TNRC6B:S1512	0.0704409	-0.067822	0.743041	0.434826	Both	0.00130944	0.588933
Q96TA1	NIBAN2	NIBAN2:S646	-0.189533	-0.0291213	0.278182	0.571142	Both	-0.109327	0.424662
Q9Y2D5-4	AKAP2	AKAP2:S366	-0.390297	-0.138443	0.254112	0.0427973	Both	-0.26437	0.148454
Q6VY07	PACS1	PACS1:S781	-0.0321876	-0.11034	0.915189	0.207244	Both	-0.0712638	0.561217
Q6P2E9	EDC4	EDC4:S723	-0.0121534	-0.0545352	0.9561	0.559469	Both	-0.0333443	0.757785
P18887	XRCC1	XRCC1:S226	0.269333	-0.0745376	0.272123	0.18725	Both	0.0973978	0.229686
Q9C0H9	SRCIN1	SRCIN1:S987	-0.137475	-0.0711643	0.690775	0.368432	Both	-0.10432	0.529603
Q9Y2V2	CARHSP1	CARHSP1:S30	-0.368505	-0.0203308	0.0336857	0.887505	Both	-0.194418	0.460595
Q9UKJ3	GPATCH8	GPATCH8:S1035	-0.0316501	-0.101427	0.887485	0.0754246	Both	-0.0665383	0.481455
Q9HC44	GPBP1L1	GPBP1L1:S49	0.258609	0.0400888	0.0357934	0.528853	Both	0.149349	0.282323
Q9HBL0	TNS1	TNS1:S733	0.467375	0.208106	0.01155	0.000300831	Both	0.337741	0.00592542
Q96T58	SPEN	SPEN:S727	-0.110555	-0.0966184	0.389722	0.224767	Both	-0.103587	0.307244
Q14573	ITPR3	ITPR3:S1832	0.118591	0.00577453	0.525178	0.949727	Both	0.0621827	0.737452
Q7Z2K8	GPRIN1	GPRIN1:S850	-0.0685854	-0.20256	0.686928	0.0715255	Both	-0.135573	0.379227
Q8IVT2	MISP	MISP:S394	0.04783	-0.151547	0.844852	0.0284503	Both	-0.0518587	0.436651
Q96KQ7	EHMT2	EHMT2:S232	0.326735	-0.14017	0.00211394	0.0373512	Both	0.0932822	0.0197326
Q8ND76	CCNY	CCNY:S326	0.238665	-0.143469	0.286418	0.0120218	Both	0.0475978	0.14922
Q9Y4F9	RIPOR2	RIPOR2:S21	0.0160207	0.222068	0.912678	0.02975	Both	0.119044	0.471214
Q96T37	RBM15	RBM15:S109	-0.616633	-0.259731	0.00365149	0.025906	Both	-0.438182	0.0147787
Q8IVT5	KSR1	KSR1:S406	-0.646249	0.0463416	0.000221685	0.552655	Both	-0.299954	0.276438
Q9NVW2	RLIM	RLIM:S230	-0.109013	-0.19301	0.542935	0.0227038	Both	-0.151011	0.28282
Q9Y3M2	CBY1	CBY1:S20	-0.14459	-0.197336	0.444682	0.0238642	Both	-0.170963	0.234273
Q2M3G4	SHROOM1	SHROOM1:S188	-0.403718	-0.0607066	0.0262812	0.472105	Both	-0.232212	0.249193
Q14C86	GAPVD1	GAPVD1:S902	0.249255	0.163082	0.0905502	0.0250447	Both	0.206169	0.0577974
Q9UQC2	GAB2	GAB2:S210	0.186124	-0.0483415	0.452143	0.420114	Both	0.0688913	0.436128
Q08AD1	CAMSAP2	CAMSAP2:S1019	0.11678	0.30367	0.632064	0.00030519	Both	0.210225	0.316184
Q8N4C8	MINK1	MINK1:S601	0.0691388	-0.0330274	0.744347	0.782821	Both	0.0180557	0.763584
P43243	MATR3	MATR3:S188	-0.759129	-0.126034	0.0991204	0.129952	Both	-0.442581	0.114536
P42167	TMPO	TMPO:S306	0.392549	0.436656	0.0123894	0.000103089	Both	0.414603	0.00624624
Q03001-13	DST	DST:S184	-0.0590626	0.506605	0.749477	7.85209e-05	Both	0.223771	0.374778
Q96L91	EP400	EP400:S736	-0.245288	-0.227426	0.0261943	0.0151024	Both	-0.236357	0.0206483
Q9HBL0	TNS1	TNS1:S621	0.0110618	-0.0438948	0.920171	0.372941	Both	-0.0164165	0.646556
Q8WVR3	MAP11	MAP11:S517	-0.125018	-0.405239	0.367236	0.0089043	Both	-0.265129	0.18807
Q14011	CIRBP	CIRBP:S148	0.379716	-0.264567	0.00569266	0.00535233	Both	0.0575744	0.0055225
Q86WR7	PROSER2	PROSER2:S179	-0.0784473	-0.0591779	0.637055	0.630287	Both	-0.0688126	0.633671
O96013	PAK4	PAK4:S104	0.100092	-0.107112	0.657341	0.165022	Both	-0.00351035	0.411182
Q9NRA8	EIF4ENIF1	EIF4ENIF1:S564	0.45978	-0.0236357	0.0641648	0.812924	Both	0.218072	0.438545
Q86V48	LUZP1	LUZP1:S905	-0.261972	0.0694041	0.267991	0.338255	Both	-0.0962839	0.303123
Q7Z2X7	PAGE2	PAGE2:S9	0.419447	0.0878901	0.0866639	0.699265	Both	0.253669	0.392964
Q8IZA0	KIAA0319L	KIAA0319L:S1043	-0.49704	0.0495858	0.179887	0.683708	Both	-0.223727	0.431798
Q8IYB3	SRRM1	SRRM1:S713	-0.791777	-0.426383	0.0156422	0.00855545	Both	-0.60908	0.0120988
Q5T200	ZC3H13	ZC3H13:S1208	-0.677812	-0.200078	0.0900968	0.0137853	Both	-0.438945	0.051941
Q4G0F5	VPS26B	VPS26B:S304	-0.333753	0.0087884	0.129216	0.926998	Both	-0.162482	0.528107
Q6R327	RICTOR	RICTOR:S21	-0.222757	-0.0048065	0.0565062	0.953733	Both	-0.113782	0.50512
Q9P275	USP36	USP36:S742	-0.197612	-0.176444	0.421062	0.0821942	Both	-0.187028	0.251628
P04792	HSPB1	HSPB1:S15	-0.267794	-0.31749	0.464138	0.190338	Both	-0.292642	0.327238
Q9ULT8	HECTD1	HECTD1:S357	-0.40859	-0.115308	0.0436637	0.102982	Both	-0.261949	0.0733231
Q9UJF2-2	RASAL2	RASAL2:S1005	-1.04281	-0.242612	0.000141888	0.0551145	Both	-0.64271	0.0276282
Q8TEW0	PARD3	PARD3:S715	-0.143103	-0.224911	0.431832	0.000919579	Both	-0.184007	0.216376
P55884	EIF3B	EIF3B:S119	-0.378709	-0.175315	0.0300537	0.0365476	Both	-0.277012	0.0333007
Q9BZ67	FRMD8	FRMD8:S446	-0.136078	-0.140295	0.542271	0.0750765	Both	-0.138187	0.308674
Q00587	CDC42EP1	CDC42EP1:S192	-0.811769	-0.296307	0.016002	0.00233253	Both	-0.554038	0.00916728
Q6ZRV2	FAM83H	FAM83H:S1003	-0.0792266	-0.256863	0.69913	0.0133716	Both	-0.168045	0.356251
O43719	HTATSF1	HTATSF1:S387	-0.734441	-0.471038	0.0052902	0.00048647	Both	-0.602739	0.00288833
Q96MU7	YTHDC1	YTHDC1:S308	0.062052	-0.200541	0.536065	0.00609919	Both	-0.0692444	0.271082
Q8TC76	FAM110B	FAM110B:S301	0.149564	0.0772133	0.646302	0.133451	Both	0.113389	0.389877
P33527	ABCC1	ABCC1:S915	0.0356034	-0.133434	0.860836	0.0237918	Both	-0.0489152	0.442314
P04792	HSPB1	HSPB1:S82	0.0553145	-0.238876	0.816104	0.00220339	Both	-0.0917809	0.409154
Q13242	SRSF9	SRSF9:S189	-0.620033	-0.393765	0.00485515	9.97573e-05	Both	-0.506899	0.00247745
O60825	PFKFB2	PFKFB2:S466	-0.139255	0.0384147	0.255891	0.57397	Both	-0.0504203	0.414931
O43896	KIF1C	KIF1C:S1033	-0.326693	-0.0669849	0.175076	0.719158	Both	-0.196839	0.447117
Q16825	PTPN21	PTPN21:S637	-0.353017	0.226234	0.178505	0.00152282	Both	-0.0633918	0.090014
Q9BX95	SGPP1	SGPP1:S112	-0.0915722	-0.0935882	0.651236	0.133601	Both	-0.0925802	0.392419
Q03393	PTS	PTS:S19	0.0610305	0.0126903	0.786896	0.936782	Both	0.0368604	0.861839
Q5VWQ8	DAB2IP	DAB2IP:S747	-0.147389	-0.0867476	0.259774	0.0601386	Both	-0.117068	0.159956
Q13905	RAPGEF1	RAPGEF1:S335	-0.439809	0.0325738	0.173676	0.79544	Both	-0.203618	0.484558
Q8N7R7	CCNYL1	CCNYL1:S344	0.446705	0.065059	4.74099e-05	0.260415	Both	0.255882	0.130231
Q96T37	RBM15	RBM15:S294	0.394087	-0.132625	0.0549156	0.0136981	Both	0.130731	0.0343069
Q96RT1	ERBIN	ERBIN:S1079	0.0298867	-0.0811411	0.890585	0.34669	Both	-0.0256272	0.618637
P51812	RPS6KA3	RPS6KA3:S715	-0.173023	0.158139	0.307338	0.0309862	Both	-0.00744198	0.169162
Q9H019	MTFR1L	MTFR1L:S103	0.163715	-0.0883862	0.326694	0.242118	Both	0.0376643	0.284406
Q9NU19	TBC1D22B	TBC1D22B:S154	0.105614	-0.150293	0.492132	0.104787	Both	-0.0223395	0.29846
Q96PE2	ARHGEF17	ARHGEF17:S735	-0.0408202	-0.113881	0.698617	0.170737	Both	-0.0773508	0.434677
Q8NDX5	PHC3	PHC3:S842	-0.35523	-0.432292	0.336867	0.0305925	Both	-0.393761	0.18373
P50479	PDLIM4	PDLIM4:S120	-0.273177	-0.138859	0.445208	0.222607	Both	-0.206018	0.333907
Q9UQ35	SRRM2	SRRM2:S2702	-0.471211	-0.272526	0.0385849	0.187866	Both	-0.371869	0.113226
O43189	PHF1	PHF1:S522	1.14523	0.562907	8.34426e-06	4.24977e-06	Both	0.854066	6.29702e-06
Q6ZSZ5-1	ARHGEF18	ARHGEF18:S1103	0.0545836	-0.0221642	0.621193	0.793653	Both	0.0162097	0.707423
Q96EN8	MOCOS	MOCOS:S530	0.141668	0.0543893	0.442634	0.253174	Both	0.0980289	0.347904
Q92793	CREBBP	CREBBP:S2063	0.216473	-0.0746949	0.530461	0.366647	Both	0.070889	0.448554
Q5T200	ZC3H13	ZC3H13:S198	0.155957	-0.19183	0.180074	0.0472432	Both	-0.0179367	0.113659
Q9P227	ARHGAP23	ARHGAP23:S423	-0.409097	0.0255422	0.229513	0.625549	Both	-0.191778	0.427531
P46109	CRKL	CRKL:S107	0.0217703	0.0734392	0.930036	0.344393	Both	0.0476048	0.637214
Q8IZD4	DCP1B	DCP1B:S275	-0.698263	-0.00207093	0.00151901	0.98117	Both	-0.350167	0.491345
A6ND36	FAM83G	FAM83G:S650	-0.155507	-0.120312	0.570538	0.0841576	Both	-0.13791	0.327348
P35222	CTNNB1	CTNNB1:S675	0.211791	-0.0524342	0.297777	0.261355	Both	0.0796782	0.279566
[truncated: 14,425 more rows]
