# Supplementary material for: Temporal phosphoproteomics reveals WEE1-dependent control of 53BP1 pathway
Source: iScience. 2022 Dec 13;26(1):105806. doi: 10.1016/j.isci.2022.105806 (PMC9827073; doi:10.1016/j.isci.2022.105806)
Supplement: Table S4. Table of infered of relative kinase activity and correlation matrix, related to Figure 2 [file mmc5.xlsx]

## Sheet: Description
Table S4: Table of infered of relative kinase activity and correlation matrix, Related to Figure 2.
Column name	Description
kinase	Kinase HUGO gene symbol
Er	Error on the z-score
timePoint	time after WEE1 inhibition with adavosertib in minutes
z_score	mean z-score
z_score_adj	adjusted z-score for easier visualization

## Sheet: SI_4
kinase	Er	timePoint	z_score	z_score_adj
AKT1	0.896827	min0	0.0362723	1.76807
AKT2	0.862086	min0	0.665274	2.89645
AKT3	0.723548	min0	1.03469	3.15602
ATM	0.592448	min0	0.956688	2.24023
ATR	0.543986	min0	1.04	1.83093
AURKA	0.589238	min0	-0.614832	0
AURKB	0.465763	min0	-2.96331	0
CAMK2A	0.312079	min0	-0.700485	0
CDC7	0.587969	min0	-0.0257095	0.301133
CDK1	0.701784	min0	-4.83347	0
CDK2	0.759205	min0	-4.74775	0
CDK4	0.762668	min0	-0.838452	0
CDK5	0.627881	min0	-1.50715	0
CDK6	0.851691	min0	-1.52412	0
CDK7	0.694193	min0	0.896157	1.38524
CDK9	0.903284	min0	-1.40112	0
CHEK1	0.452698	min0	-0.673255	0
CSNK2A1	0.988165	min0	2.45352	4.10434
CSNK2A2	0.983802	min0	-0.289984	0.740186
CSNK2B	0.44102	min0	0.337394	1.57204
DYRK1A	0.486508	min0	0.863817	1.34908
DYRK2	0.291986	min0	2.28203	4.83355
GSK3A	0.501157	min0	-0.714581	0
GSK3B	0.330262	min0	-1.04195	0
HIPK2	0.319731	min0	-1.35706	0
MAPK1	0.854086	min0	-1.93247	0
MAPK10	0.670495	min0	-1.59401	0
MAPK11	0.460133	min0	0.649217	1.06403
MAPK13	0.532223	min0	-0.676702	0
MAPK14	0.604901	min0	-0.361131	0.196135
MAPK3	0.863133	min0	-1.59476	0
MAPK8	0.936072	min0	-0.83399	0
MAPK9	0.697238	min0	-0.981643	0
MAPKAPK2	0.835369	min0	0.22905	1.22079
MTOR	0.818579	min0	1.46021	2.16139
PAK1	0.419697	min0	-2.18694	0
PDPK1	0.483838	min0	-0.57351	0.10074
PLK1	0.643327	min0	-1.22348	0.198845
PPP2CA	0.41573	min0	-1.13145	0
PRKAA1	0.646587	min0	0.159134	0.928513
PRKAA2	0.572652	min0	-0.230447	0.078043
PRKACA	0.707296	min0	-0.294624	0.247127
PRKCA	0.230967	min0	-0.32124	0.134541
PRKCB	0.62053	min0	-1.06608	0
PRKCD	0.458699	min0	-0.441289	0.974974
PRKCE	0.668922	min0	-0.956697	0
PRKD1	0.802145	min0	-0.221517	0.391532
PRKG1	0.747056	min0	0.372627	1.08955
PRKG2	0.780683	min0	0.145305	1.02357
RPS6KA1	0.913844	min0	-2.18987	0
RPS6KA2	0.961884	min0	-1.59007	0
RPS6KA3	0.930097	min0	-1.84891	0
RPS6KA4	0.961884	min0	-1.59007	0
RPS6KA5	0.924559	min0	-1.55534	0
RPS6KB1	1.0465	min0	0.499415	2.10225
SGK1	0.595433	min0	-0.0209316	0.633428
TTK	0.592986	min0	-0.231373	0.594836
UHMK1	0.521925	min0	0.587862	1.76465
AKT1	0.896827	min20	2.29671	4.0285
AKT2	0.862086	min20	2.5453	4.77648
AKT3	0.723548	min20	2.42763	4.54897
ATM	0.592448	min20	0.481349	1.76489
ATR	0.543986	min20	-0.790929	0
AURKA	0.589238	min20	0.221098	0.83593
AURKB	0.465763	min20	-1.2845	1.67882
CAMK2A	0.312079	min20	0.389293	1.08978
CDC7	0.587969	min20	-0.299381	0.0274612
CDK1	0.701784	min20	-0.209762	4.6237
CDK2	0.759205	min20	-0.862165	3.88559
CDK4	0.762668	min20	-0.529144	0.309308
CDK5	0.627881	min20	0.0251776	1.53233
CDK6	0.851691	min20	-0.0655303	1.45859
CDK7	0.694193	min20	0.335714	0.824798
CDK9	0.903284	min20	0.421945	1.82307
CHEK1	0.452698	min20	0.0471462	0.720401
CSNK2A1	0.988165	min20	0.751824	2.40265
CSNK2A2	0.983802	min20	1.22492	2.25509
CSNK2B	0.44102	min20	0.914065	2.14871
DYRK1A	0.486508	min20	0.256842	0.742109
DYRK2	0.291986	min20	2.09372	4.64523
GSK3A	0.501157	min20	1.49645	2.21103
GSK3B	0.330262	min20	1.56278	2.60472
HIPK2	0.319731	min20	-1.20456	0.152498
MAPK1	0.854086	min20	0.323358	2.25583
MAPK10	0.670495	min20	0.246097	1.84011
MAPK11	0.460133	min20	0.455552	0.870366
MAPK13	0.532223	min20	1.37252	2.04922
MAPK14	0.604901	min20	1.40339	1.96066
MAPK3	0.863133	min20	1.10947	2.70423
MAPK8	0.936072	min20	-0.523043	0.310947
MAPK9	0.697238	min20	0.0806518	1.06229
MAPKAPK2	0.835369	min20	1.44781	2.43955
MTOR	0.818579	min20	-0.215952	0.485232
PAK1	0.419697	min20	-0.361003	1.82593
PDPK1	0.483838	min20	-0.67425	0
PLK1	0.643327	min20	-1.42233	0
PPP2CA	0.41573	min20	0.430494	1.56194
PRKAA1	0.646587	min20	0.300027	1.06941
PRKAA2	0.572652	min20	-0.30849	0
PRKACA	0.707296	min20	1.19881	1.74056
PRKCA	0.230967	min20	1.03011	1.48589
PRKCB	0.62053	min20	1.17196	2.23804
PRKCD	0.458699	min20	1.99235	3.40861
PRKCE	0.668922	min20	-0.938052	0.0186443
PRKD1	0.802145	min20	0.673249	1.2863
PRKG1	0.747056	min20	1.05481	1.77173
PRKG2	0.780683	min20	1.05588	1.93415
RPS6KA1	0.913844	min20	1.35827	3.54814
RPS6KA2	0.961884	min20	0.825052	2.41512
RPS6KA3	0.930097	min20	0.881542	2.73045
RPS6KA4	0.961884	min20	0.825052	2.41512
RPS6KA5	0.924559	min20	0.936909	2.49225
RPS6KB1	1.0465	min20	1.91142	3.51425
SGK1	0.595433	min20	0.759204	1.41356
TTK	0.592986	min20	-0.826209	0
UHMK1	0.521925	min20	0.867713	2.0445
AKT1	0.896827	min40	0.0867448	1.81854
AKT2	0.862086	min40	0.00396219	2.23514
AKT3	0.723548	min40	-0.173893	1.94745
ATM	0.592448	min40	0.241095	1.52464
ATR	0.543986	min40	-0.32091	0.470019
AURKA	0.589238	min40	-0.217173	0.397659
AURKB	0.465763	min40	-0.416356	2.54696
CAMK2A	0.312079	min40	0.16734	0.867825
CDC7	0.587969	min40	0.094653	0.421495
CDK1	0.701784	min40	0.32953	5.163
CDK2	0.759205	min40	-0.396124	4.35163
CDK4	0.762668	min40	-0.364188	0.474264
CDK5	0.627881	min40	0.266013	1.77316
CDK6	0.851691	min40	0.0625467	1.58666
CDK7	0.694193	min40	-0.289592	0.199492
CDK9	0.903284	min40	-0.0363183	1.3648
CHEK1	0.452698	min40	0.273536	0.946791
CSNK2A1	0.988165	min40	-0.364612	1.28621
CSNK2A2	0.983802	min40	-0.0128942	1.01728
CSNK2B	0.44102	min40	0.263449	1.4981
DYRK1A	0.486508	min40	-0.200913	0.284353
DYRK2	0.291986	min40	-0.258551	2.29297
GSK3A	0.501157	min40	-0.517053	0.197528
GSK3B	0.330262	min40	-0.295086	0.746859
HIPK2	0.319731	min40	-0.230999	1.12606
MAPK1	0.854086	min40	-0.187047	1.74542
MAPK10	0.670495	min40	0.67109	2.2651
MAPK11	0.460133	min40	-0.285163	0.12965
MAPK13	0.532223	min40	0.161656	0.838358
MAPK14	0.604901	min40	-0.532366	0.0248997
MAPK3	0.863133	min40	-0.0987967	1.49596
MAPK8	0.936072	min40	0.48471	1.3187
MAPK9	0.697238	min40	0.109753	1.0914
MAPKAPK2	0.835369	min40	0.124764	1.11651
MTOR	0.818579	min40	-0.701185	0
PAK1	0.419697	min40	1.14384	3.33078
PDPK1	0.483838	min40	0.476551	1.1508
PLK1	0.643327	min40	0.716177	2.13851
PPP2CA	0.41573	min40	0.0853393	1.21678
PRKAA1	0.646587	min40	-0.0482596	0.72112
PRKAA2	0.572652	min40	-0.167976	0.140515
PRKACA	0.707296	min40	0.155418	0.697168
PRKCA	0.230967	min40	-0.327448	0.128332
PRKCB	0.62053	min40	0.483387	1.54946
PRKCD	0.458699	min40	0.198009	1.61427
PRKCE	0.668922	min40	0.0282939	0.98499
PRKD1	0.802145	min40	0.56149	1.17454
PRKG1	0.747056	min40	-0.251843	0.465078
PRKG2	0.780683	min40	0.049275	0.927542
RPS6KA1	0.913844	min40	0.934203	3.12407
RPS6KA2	0.961884	min40	1.09187	2.68194
RPS6KA3	0.930097	min40	0.585726	2.43463
RPS6KA4	0.961884	min40	1.09187	2.68194
RPS6KA5	0.924559	min40	0.857664	2.413
RPS6KB1	1.0465	min40	0.488943	2.09178
SGK1	0.595433	min40	0.386249	1.04061
TTK	0.592986	min40	-0.131668	0.694541
UHMK1	0.521925	min40	-0.152763	1.02402
AKT1	0.896827	min60	-0.687927	1.04387
AKT2	0.862086	min60	-0.983357	1.24782
AKT3	0.723548	min60	-1.16708	0.954258
ATM	0.592448	min60	-0.39559	0.887953
ATR	0.543986	min60	-0.114409	0.676519
AURKA	0.589238	min60	0.225144	0.839975
AURKB	0.465763	min60	1.08626	4.04957
CAMK2A	0.312079	min60	-0.284888	0.415597
CDC7	0.587969	min60	-0.326842	0
CDK1	0.701784	min60	1.94048	6.77395
CDK2	0.759205	min60	2.34427	7.09203
CDK4	0.762668	min60	0.916564	1.75502
CDK5	0.627881	min60	0.824305	2.33145
CDK6	0.851691	min60	1.11683	2.64095
CDK7	0.694193	min60	-0.489084	0
CDK9	0.903284	min60	1.15884	2.55997
CHEK1	0.452698	min60	-0.113812	0.559444
CSNK2A1	0.988165	min60	-1.18991	0.460916
CSNK2A2	0.983802	min60	-1.03017	0
CSNK2B	0.44102	min60	-0.280261	0.954386
DYRK1A	0.486508	min60	-0.434479	0.0507882
DYRK2	0.291986	min60	-1.56568	0.985842
GSK3A	0.501157	min60	-0.287223	0.427358
GSK3B	0.330262	min60	-0.326803	0.715142
HIPK2	0.319731	min60	0.654612	2.01167
MAPK1	0.854086	min60	0.799717	2.73219
MAPK10	0.670495	min60	-0.0115826	1.58243
MAPK11	0.460133	min60	-0.404792	0.0100211
MAPK13	0.532223	min60	-0.211066	0.465636
MAPK14	0.604901	min60	-0.557266	0
MAPK3	0.863133	min60	0.620945	2.2157
MAPK8	0.936072	min60	0.145264	0.979254
MAPK9	0.697238	min60	0.227929	1.20957
MAPKAPK2	0.835369	min60	-0.809876	0.181867
MTOR	0.818579	min60	-0.44025	0.260934
PAK1	0.419697	min60	0.080769	2.26771
PDPK1	0.483838	min60	0.627699	1.30195
PLK1	0.643327	min60	0.546021	1.96835
PPP2CA	0.41573	min60	-0.16851	0.962935
PRKAA1	0.646587	min60	0.358477	1.12786
PRKAA2	0.572652	min60	0.0624754	0.370966
PRKACA	0.707296	min60	-0.517855	0.0238949
PRKCA	0.230967	min60	0.0743605	0.530141
PRKCB	0.62053	min60	0.221755	1.28783
PRKCD	0.458699	min60	-0.332802	1.08346
PRKCE	0.668922	min60	1.15716	2.11385
PRKD1	0.802145	min60	-0.400173	0.212875
PRKG1	0.747056	min60	-0.458673	0.258248
PRKG2	0.780683	min60	-0.372191	0.506076
RPS6KA1	0.913844	min60	-0.278605	1.91127
RPS6KA2	0.961884	min60	-0.292274	1.29779
RPS6KA3	0.930097	min60	-0.0756859	1.77322
RPS6KA4	0.961884	min60	-0.292274	1.29779
RPS6KA5	0.924559	min60	-0.155467	1.39987
RPS6KB1	1.0465	min60	-1.29694	0.305895
SGK1	0.595433	min60	-0.470162	0.184198
TTK	0.592986	min60	0.388677	1.21489
UHMK1	0.521925	min60	-0.126028	1.05076
AKT1	0.896827	min90	-1.7318	0
AKT2	0.862086	min90	-2.23118	0
AKT3	0.723548	min90	-2.12134	0
ATM	0.592448	min90	-1.28354	0
ATR	0.543986	min90	0.18625	0.977179
AURKA	0.589238	min90	0.385762	1.00059
AURKB	0.465763	min90	3.57791	6.54122
CAMK2A	0.312079	min90	0.428739	1.12922
CDC7	0.587969	min90	0.55728	0.884122
CDK1	0.701784	min90	2.77321	7.60668
CDK2	0.759205	min90	3.66177	8.40952
CDK4	0.762668	min90	0.815219	1.65367
CDK5	0.627881	min90	0.391653	1.8988
CDK6	0.851691	min90	0.410269	1.93439
CDK7	0.694193	min90	-0.453195	0.0358897
CDK9	0.903284	min90	-0.14335	1.25777
CHEK1	0.452698	min90	0.466385	1.13964
CSNK2A1	0.988165	min90	-1.65082	0
CSNK2A2	0.983802	min90	0.10813	1.1383
CSNK2B	0.44102	min90	-1.23465	0
DYRK1A	0.486508	min90	-0.485267	0
DYRK2	0.291986	min90	-2.55152	0
GSK3A	0.501157	min90	0.0224046	0.736986
GSK3B	0.330262	min90	0.101061	1.14301
HIPK2	0.319731	min90	2.13801	3.49508
MAPK1	0.854086	min90	0.996443	2.92891
MAPK10	0.670495	min90	0.688407	2.28242
MAPK11	0.460133	min90	-0.414814	0
MAPK13	0.532223	min90	-0.646405	0.0302969
MAPK14	0.604901	min90	0.0473715	0.604637
MAPK3	0.863133	min90	-0.0368633	1.5579
MAPK8	0.936072	min90	0.727058	1.56105
MAPK9	0.697238	min90	0.563309	1.54495
MAPKAPK2	0.835369	min90	-0.991743	0
MTOR	0.818579	min90	-0.102821	0.598364
PAK1	0.419697	min90	1.32333	3.51027
PDPK1	0.483838	min90	0.14351	0.81776
PLK1	0.643327	min90	1.38362	2.80595
PPP2CA	0.41573	min90	0.784122	1.91557
PRKAA1	0.646587	min90	-0.769379	0
PRKAA2	0.572652	min90	0.644438	0.952928
PRKACA	0.707296	min90	-0.54175	0
PRKCA	0.230967	min90	-0.455781	0
PRKCB	0.62053	min90	-0.811026	0.255052
PRKCD	0.458699	min90	-1.41626	0
PRKCE	0.668922	min90	0.709298	1.66599
PRKD1	0.802145	min90	-0.613048	0
PRKG1	0.747056	min90	-0.716921	0
PRKG2	0.780683	min90	-0.878267	0
RPS6KA1	0.913844	min90	0.175998	2.36587
RPS6KA2	0.961884	min90	-0.0345865	1.55548
RPS6KA3	0.930097	min90	0.457325	2.30623
RPS6KA4	0.961884	min90	-0.0345865	1.55548
RPS6KA5	0.924559	min90	-0.0837704	1.47157
RPS6KB1	1.0465	min90	-1.60283	0
SGK1	0.595433	min90	-0.65436	0
TTK	0.592986	min90	0.800573	1.62678
UHMK1	0.521925	min90	-1.17678	0

## Sheet: Correlation matrix
	AKT1	AKT2	AKT3	ATM	ATR	AURKA	AURKB	CAMK2A	CDC7	CDK1	CDK2	CDK4	CDK5	CDK6	CDK7	CDK9	CHEK1	CSNK2A1	CSNK2A2	CSNK2B	DYRK1A	DYRK2	GSK3A	GSK3B	HIPK2	MAPK1	MAPK10	MAPK11	MAPK13	MAPK14	MAPK3	MAPK8	MAPK9	MAPKAPK2	MTOR	PAK1	PDPK1	PLK1	PPP2CA	PRKAA1	PRKAA2	PRKACA	PRKCA	PRKCB	PRKCD	PRKCE	PRKD1	PRKG1	PRKG2
AKT1	1	0.980841	0.949542	0.712278	-0.50838	-0.146708	-0.684092	0.117659	-0.667904	-0.386657	-0.526642	-0.693039	-0.231184	-0.293163	0.53421	0.0660875	-0.240917	0.5601	0.68887	0.932002	0.521319	0.811743	0.676537	0.625502	-0.817552	-0.233226	-0.111334	0.67463	0.885148	0.713191	0.350541	-0.650352	-0.282907	0.973647	-0.00456699	-0.377639	-0.625134	-0.814165	-0.0666608	0.655766	-0.827754	0.942416	0.849756	0.718047	0.975761	-0.746105	0.84931	0.939827	0.994481
AKT2	0.980841	1	0.991145	0.822127	-0.332484	-0.31565	-0.80366	-0.0435109	-0.659655	-0.558358	-0.678184	-0.796764	-0.410181	-0.460041	0.682402	-0.10095	-0.401286	0.710467	0.632159	0.961181	0.675436	0.909603	0.564284	0.487668	-0.905566	-0.412609	-0.290406	0.79419	0.777817	0.640432	0.168484	-0.768229	-0.462438	0.978775	0.177795	-0.533077	-0.70834	-0.89863	-0.237736	0.680136	-0.880804	0.877898	0.766616	0.580385	0.916615	-0.839619	0.797906	0.972679	0.995391
AKT3	0.949542	0.991145	1	0.852284	-0.214796	-0.388328	-0.841998	-0.111273	-0.609407	-0.646831	-0.747469	-0.842135	-0.52231	-0.564905	0.77158	-0.218575	-0.475229	0.788608	0.624222	0.941934	0.762366	0.951968	0.518114	0.423587	-0.925603	-0.502637	-0.388461	0.866957	0.699794	0.624328	0.0565364	-0.827405	-0.551777	0.969418	0.302731	-0.616054	-0.782632	-0.939189	-0.308137	0.644359	-0.866564	0.831789	0.710752	0.468377	0.858494	-0.89591	0.737151	0.985524	0.974843
ATM	0.712278	0.822127	0.852284	1	0.145095	-0.785542	-0.997044	-0.524595	-0.586993	-0.8747	-0.946137	-0.909415	-0.70987	-0.727571	0.82713	-0.43735	-0.733006	0.911588	0.204328	0.897885	0.865445	0.938257	-0.00101821	-0.0943446	-0.985188	-0.818951	-0.65201	0.825208	0.33082	0.126857	-0.342621	-0.837297	-0.836589	0.750625	0.486228	-0.759336	-0.575037	-0.847601	-0.711139	0.712028	-0.942117	0.489311	0.314688	0.190556	0.581094	-0.824543	0.590982	0.769091	0.778879
ATR	-0.50838	-0.332484	-0.214796	0.145095	1	-0.62441	-0.205689	-0.741685	0.327502	-0.579623	-0.418813	-0.131266	-0.697419	-0.6082	0.446227	-0.759542	-0.610117	0.423603	-0.507751	-0.296559	0.466847	0.0857244	-0.718233	-0.823617	-0.0155357	-0.660117	-0.757287	0.269282	-0.844899	-0.55499	-0.927625	-0.271681	-0.657008	-0.39084	0.84186	-0.550279	-0.160504	-0.0534463	-0.695617	-0.192829	0.162652	-0.679906	-0.684648	-0.934918	-0.678209	-0.100925	-0.63781	-0.229635	-0.42076
AURKA	-0.146708	-0.31565	-0.388328	-0.785542	-0.62441	1	0.79941	0.732867	0.119425	0.898445	0.89031	0.75155	0.828073	0.830103	-0.708509	0.760216	0.725359	-0.801559	0.195595	-0.452972	-0.771762	-0.627086	0.57192	0.640587	0.670771	0.96824	0.74732	-0.580912	0.280676	0.401267	0.819064	0.556673	0.90784	-0.257856	-0.669777	0.666458	0.302846	0.457776	0.868484	-0.315581	0.588262	0.0728703	0.337275	0.358575	0.023047	0.580553	-0.171209	-0.273909	-0.2462
AURKB	-0.684092	-0.80366	-0.841998	-0.997044	-0.205689	0.79941	1	0.56945	0.578059	0.903254	0.960431	0.900572	0.749162	0.755969	-0.859055	0.470798	0.778212	-0.935371	-0.178253	-0.872586	-0.894961	-0.942889	0.0204773	0.126287	0.979148	0.844233	0.706567	-0.850612	-0.283763	-0.116278	0.38359	0.868135	0.871352	-0.725775	-0.547602	0.806109	0.601817	0.863331	0.74684	-0.704992	0.920492	-0.448808	-0.295412	-0.131197	-0.542526	0.827154	-0.532221	-0.765113	-0.754468
CAMK2A	0.117659	-0.0435109	-0.111273	-0.524595	-0.741685	0.732867	0.56945	1	0.358715	0.698639	0.60796	0.261136	0.605287	0.486299	-0.516683	0.413114	0.910626	-0.582337	0.645512	-0.182596	-0.570135	-0.353377	0.638966	0.762921	0.419934	0.726057	0.893858	-0.391912	0.503019	0.560033	0.678367	0.571591	0.812976	0.121724	-0.697028	0.778691	0.088094	0.356192	0.965792	-0.491043	0.364046	0.437355	0.300959	0.485975	0.249043	0.154049	0.32209	-0.0501343	0.033953
CDC7	-0.667904	-0.659655	-0.609407	-0.586993	0.327502	0.119425	0.578059	0.358715	1	0.265724	0.345734	0.258043	0.00408466	-0.051513	-0.282078	-0.410435	0.520294	-0.36044	0.0311324	-0.733658	-0.303559	-0.522365	-0.294102	-0.220283	0.650711	0.135823	0.309891	-0.379389	-0.553622	-0.214128	-0.356965	0.611013	0.300273	-0.51041	0.0388392	0.484468	0.159104	0.622212	0.382889	-0.979298	0.75906	-0.449478	-0.695821	-0.600778	-0.690034	0.237187	-0.422798	-0.583402	-0.66392
CDK1	-0.386657	-0.558358	-0.646831	-0.8747	-0.579623	0.898445	0.903254	0.698639	0.265724	1	0.979736	0.844384	0.953912	0.935291	-0.943212	0.769719	0.85438	-0.976224	-0.0579554	-0.595659	-0.970381	-0.849158	0.237635	0.372653	0.815705	0.974736	0.879016	-0.870139	0.0838293	0.0335436	0.70758	0.842588	0.984545	-0.493488	-0.836059	0.888969	0.663826	0.767637	0.843282	-0.422256	0.664214	-0.149422	0.0151315	0.295625	-0.187878	0.801688	-0.197983	-0.590131	-0.480346
CDK2	-0.526642	-0.678184	-0.747469	-0.946137	-0.418813	0.89031	0.960431	0.60796	0.345734	0.979736	1	0.922286	0.896391	0.904122	-0.925215	0.697157	0.790788	-0.978697	-0.159614	-0.728171	-0.95724	-0.909937	0.149764	0.264126	0.900933	0.949161	0.78432	-0.875885	-0.081876	-0.0390669	0.600069	0.837972	0.944445	-0.62368	-0.713945	0.831065	0.658083	0.805412	0.786303	-0.498876	0.783057	-0.30619	-0.0917964	0.116615	-0.346427	0.858013	-0.387555	-0.675722	-0.612919
CDK4	-0.693039	-0.796764	-0.842135	-0.909415	-0.131266	0.75155	0.900572	0.261136	0.258043	0.844384	0.922286	1	0.77245	0.84508	-0.8437	0.630172	0.506985	-0.892089	-0.476105	-0.811106	-0.864279	-0.922296	-0.0874968	-0.0201445	0.898633	0.806271	0.497598	-0.839934	-0.344503	-0.270162	0.400836	0.711556	0.748508	-0.809115	-0.488959	0.603811	0.701892	0.777695	0.49882	-0.386828	0.800613	-0.578512	-0.233151	-0.119802	-0.544538	0.948015	-0.65925	-0.771636	-0.7578
CDK5	-0.231184	-0.410181	-0.52231	-0.70987	-0.697419	0.828073	0.749162	0.605287	0.00408466	0.953912	0.896391	0.77245	1	0.98373	-0.933806	0.902593	0.757535	-0.920105	-0.117847	-0.391615	-0.942117	-0.747143	0.238742	0.378024	0.646926	0.937494	0.850868	-0.844292	0.22358	-0.000959425	0.797534	0.753059	0.926404	-0.383127	-0.925302	0.829599	0.727516	0.671527	0.735641	-0.153824	0.435331	-0.0477043	0.140813	0.492392	-0.0136363	0.781809	-0.0336631	-0.495478	-0.325461
CDK6	-0.293163	-0.460041	-0.564905	-0.727571	-0.6082	0.830103	0.755969	0.486299	-0.051513	0.935291	0.904122	0.84508	0.98373	1	-0.919139	0.921808	0.654118	-0.912072	-0.236178	-0.439418	-0.928265	-0.769455	0.189866	0.305842	0.669018	0.927833	0.749679	-0.838136	0.138378	-0.0559392	0.7665	0.700718	0.881413	-0.462915	-0.849816	0.74281	0.739123	0.657426	0.65173	-0.101865	0.465277	-0.149532	0.126207	0.415276	-0.0818576	0.840918	-0.164219	-0.527896	-0.383921
CDK7	0.53421	0.682402	0.77158	0.82713	0.446227	-0.708509	-0.859055	-0.516683	-0.282078	-0.943212	-0.925215	-0.8437	-0.933806	-0.919139	1	-0.713379	-0.784595	0.981474	0.311318	0.631876	0.994852	0.914995	0.0671342	-0.0902872	-0.818815	-0.855228	-0.818281	0.978877	0.100754	0.280119	-0.535812	-0.919816	-0.895569	0.640299	0.834805	-0.898909	-0.871501	-0.890824	-0.667609	0.391436	-0.629675	0.339265	0.220539	-0.198361	0.337834	-0.902111	0.242066	0.763456	0.610757
CDK9	0.0660875	-0.10095	-0.218575	-0.43735	-0.759542	0.760216	0.470798	0.413114	-0.410435	0.769719	0.697157	0.630172	0.902593	0.921808	-0.713379	1	0.461996	-0.688709	-0.0935929	-0.0806152	-0.72248	-0.464526	0.398965	0.480151	0.342685	0.827251	0.625948	-0.583053	0.434746	0.151212	0.897238	0.400999	0.729919	-0.13991	-0.821165	0.524513	0.540669	0.325369	0.534619	0.251486	0.12375	0.143596	0.459392	0.673884	0.269615	0.611211	0.0909808	-0.185738	-0.0243558
CHEK1	-0.240917	-0.401286	-0.475229	-0.733006	-0.610117	0.725359	0.778212	0.910626	0.520294	0.85438	0.790788	0.506985	0.757535	0.654118	-0.784595	0.461996	1	-0.817819	0.293357	-0.464442	-0.813022	-0.669602	0.29519	0.462184	0.681139	0.800699	0.971256	-0.718476	0.195633	0.173995	0.567609	0.858778	0.918655	-0.248183	-0.79986	0.964445	0.461133	0.704531	0.938114	-0.633449	0.57651	0.0818224	-0.0430539	0.309664	-0.0809275	0.484902	0.0927233	-0.443324	-0.321887
CSNK2A1	0.5601	0.710467	0.788608	0.911588	0.423603	-0.801559	-0.935371	-0.582337	-0.36044	-0.976224	-0.978697	-0.892089	-0.920105	-0.912072	0.981474	-0.688709	-0.817819	1	0.234815	0.710441	0.994715	0.938328	-0.0232428	-0.165233	-0.888618	-0.908685	-0.823131	0.951086	0.113803	0.175215	-0.55285	-0.914138	-0.936869	0.654425	0.782041	-0.895416	-0.780778	-0.882324	-0.746301	0.489641	-0.736935	0.341025	0.191665	-0.136537	0.371428	-0.892649	0.325037	0.7498	0.64143
CSNK2A2	0.68887	0.632159	0.624222	0.204328	-0.507751	0.195595	-0.178253	0.645512	0.0311324	-0.0579554	-0.159614	-0.476105	-0.117847	-0.236178	0.311318	-0.0935929	0.293357	0.234815	1	0.444629	0.250711	0.461046	0.817021	0.815353	-0.323211	0.063466	0.274869	0.447124	0.737593	0.900262	0.354145	-0.220538	0.109829	0.765076	-0.0855622	0.0514913	-0.66635	-0.444168	0.469216	-0.0874411	-0.241261	0.855936	0.620844	0.469683	0.672371	-0.639129	0.647261	0.679656	0.659641
CSNK2B	0.932002	0.961181	0.941934	0.897885	-0.296559	-0.452972	-0.872586	-0.182596	-0.733658	-0.595659	-0.728171	-0.811106	-0.391615	-0.439418	0.631876	-0.0806152	-0.464442	0.710441	0.444629	1	0.652722	0.88806	0.365973	0.308831	-0.949846	-0.489567	-0.323241	0.716056	0.707089	0.420664	0.0972338	-0.732265	-0.524856	0.913596	0.13145	-0.529766	-0.536662	-0.83668	-0.376447	0.785707	-0.973968	0.78719	0.653237	0.591177	0.876132	-0.768309	0.826868	0.881083	0.956198
DYRK1A	0.521319	0.675436	0.762366	0.865445	0.466847	-0.771762	-0.894961	-0.570135	-0.303559	-0.970381	-0.95724	-0.864279	-0.942117	-0.928265	0.994852	-0.72248	-0.813022	0.994715	0.250711	0.652722	1	0.918702	-0.00759574	-0.158704	-0.844648	-0.897481	-0.837806	0.962356	0.0741092	0.201897	-0.574034	-0.914251	-0.930043	0.625209	0.828832	-0.905107	-0.820404	-0.876379	-0.724737	0.427108	-0.670126	0.310781	0.175572	-0.199999	0.32479	-0.890846	0.258721	0.737848	0.602732
DYRK2	0.811743	0.909603	0.951968	0.938257	0.0857244	-0.627086	-0.942889	-0.353377	-0.522365	-0.849158	-0.909937	-0.922296	-0.747143	-0.769455	0.914995	-0.464526	-0.669602	0.938328	0.461046	0.88806	0.918702	1	0.267005	0.146876	-0.965793	-0.738632	-0.621314	0.951856	0.450092	0.423902	-0.246122	-0.911053	-0.776228	0.869835	0.548497	-0.783106	-0.81387	-0.958892	-0.547974	0.608959	-0.861894	0.636686	0.485896	0.20187	0.668138	-0.944787	0.587549	0.920365	0.866823
GSK3A	0.676537	0.564284	0.518114	-0.00101821	-0.718233	0.57192	0.0204773	0.638966	-0.294102	0.237635	0.149764	-0.0874968	0.238742	0.189866	0.0671342	0.398965	0.29519	-0.0232428	0.817021	0.365973	-0.00759574	0.267005	1	0.97952	-0.167796	0.424545	0.356623	0.262187	0.843969	0.966578	0.742985	-0.198478	0.348112	0.625733	-0.294727	0.0879707	-0.486492	-0.397767	0.575705	0.148895	-0.157192	0.80575	0.889653	0.667662	0.73608	-0.313002	0.476758	0.61966	0.610311
GSK3B	0.625502	0.487668	0.423587	-0.0943446	-0.823617	0.640587	0.126287	0.762921	-0.220283	0.372653	0.264126	-0.0201445	0.378024	0.305842	-0.0902872	0.480151	0.462184	-0.165233	0.815353	0.308831	-0.158704	0.146876	0.97952	1	-0.0713465	0.532384	0.529515	0.106269	0.863375	0.918477	0.815647	-0.0255843	0.489321	0.571063	-0.463603	0.272005	-0.34141	-0.248129	0.697754	0.0692089	-0.0990668	0.801523	0.837216	0.737131	0.71668	-0.212759	0.527718	0.511808	0.548691
HIPK2	-0.817552	-0.905566	-0.925603	-0.985188	-0.0155357	0.670771	0.979148	0.419934	0.650711	0.815705	0.900933	0.898633	0.646926	0.669018	-0.818815	0.342685	0.681139	-0.888618	-0.323211	-0.949846	-0.844648	-0.965793	-0.167796	-0.0713465	1	0.727264	0.585484	-0.851376	-0.471701	-0.282689	0.199706	0.862423	0.763235	-0.840262	-0.422095	0.737793	0.637351	0.903638	0.60998	-0.747332	0.960614	-0.614234	-0.470159	-0.310353	-0.701226	0.852181	-0.658353	-0.8608	-0.871161
MAPK1	-0.233226	-0.412609	-0.502637	-0.818951	-0.660117	0.96824	0.844233	0.726057	0.135823	0.974736	0.949161	0.806271	0.937494	0.927833	-0.855228	0.827251	0.800699	-0.908685	0.063466	-0.489567	-0.897481	-0.738632	0.424545	0.532384	0.727264	1	0.842247	-0.746178	0.230103	0.221331	0.817742	0.705537	0.970012	-0.356975	-0.808047	0.796372	0.516207	0.611469	0.86607	-0.317205	0.590303	-0.00763803	0.216984	0.39411	-0.0368508	0.708771	-0.142905	-0.421693	-0.333903
MAPK10	-0.111334	-0.290406	-0.388461	-0.65201	-0.757287	0.74732	0.706567	0.893858	0.309891	0.879016	0.78432	0.497598	0.850868	0.749679	-0.818281	0.625948	0.971256	-0.823131	0.274869	-0.323241	-0.837806	-0.621314	0.356623	0.529515	0.585484	0.842247	1	-0.726309	0.34264	0.195517	0.708308	0.814256	0.936102	-0.16341	-0.916201	0.956783	0.517283	0.645063	0.918381	-0.433971	0.428915	0.184062	0.101045	0.50208	0.0753101	0.499227	0.218898	-0.369808	-0.200566
MAPK11	0.67463	0.79419	0.866957	0.825208	0.269282	-0.580912	-0.850612	-0.391912	-0.379389	-0.870139	-0.875885	-0.839934	-0.844292	-0.838136	0.978877	-0.583053	-0.718476	0.951086	0.447124	0.716056	0.962356	0.951856	0.262187	0.106269	-0.851376	-0.746178	-0.726309	1	0.286728	0.454056	-0.353193	-0.943708	-0.805475	0.757886	0.732521	-0.862507	-0.924556	-0.9551	-0.550991	0.456837	-0.677495	0.501357	0.411631	-0.026005	0.500444	-0.932412	0.35214	0.874462	0.735198
MAPK13	0.885148	0.777817	0.699794	0.33082	-0.844899	0.280676	-0.283763	0.503019	-0.553622	0.0838293	-0.081876	-0.344503	0.22358	0.138378	0.100754	0.434746	0.195633	0.113803	0.737593	0.707089	0.0741092	0.450092	0.843969	0.863375	-0.471701	0.230103	0.34264	0.286728	1	0.786098	0.721449	-0.258448	0.194548	0.812034	-0.434179	0.0624724	-0.341332	-0.480007	0.367362	0.466168	-0.557878	0.953256	0.905972	0.923351	0.957813	-0.417048	0.840685	0.713909	0.832782
MAPK14	0.713191	0.640432	0.624328	0.126857	-0.55499	0.401267	-0.116278	0.560033	-0.214128	0.0335436	-0.0390669	-0.270162	-0.000959425	-0.0559392	0.280119	0.151212	0.173995	0.175215	0.900262	0.420664	0.201897	0.423902	0.966578	0.918477	-0.282689	0.221331	0.195517	0.454056	0.786098	1	0.548031	-0.339117	0.16184	0.714174	-0.0778139	-0.0664318	-0.681453	-0.529859	0.459853	0.101825	-0.208769	0.825569	0.836137	0.527971	0.719101	-0.509998	0.481523	0.72563	0.667622
MAPK3	0.350541	0.168484	0.0565364	-0.342621	-0.927625	0.819064	0.38359	0.678367	-0.356965	0.70758	0.600069	0.400836	0.797534	0.7665	-0.535812	0.897238	0.567609	-0.55285	0.354145	0.0972338	-0.574034	-0.246122	0.742985	0.815647	0.199706	0.817742	0.708308	-0.353193	0.721449	0.548031	1	0.282935	0.743369	0.191404	-0.799525	0.515781	0.206692	0.115681	0.720355	0.179077	0.0360851	0.499917	0.70342	0.822479	0.533718	0.30152	0.344631	0.117449	0.251855
MAPK8	-0.650352	-0.768229	-0.827405	-0.837297	-0.271681	0.556673	0.868135	0.571591	0.611013	0.842588	0.837972	0.711556	0.753059	0.700718	-0.919816	0.400999	0.858778	-0.914138	-0.220538	-0.732265	-0.914251	-0.911053	-0.198478	-0.0255843	0.862423	0.705537	0.814256	-0.943708	-0.258448	-0.339117	0.282935	1	0.826467	-0.668475	-0.705181	0.946592	0.795372	0.96592	0.677656	-0.676639	0.733527	-0.402949	-0.46488	-0.0191203	-0.497451	0.786248	-0.259025	-0.83147	-0.708157
MAPK9	-0.282907	-0.462438	-0.551777	-0.836589	-0.657008	0.90784	0.871352	0.812976	0.300273	0.984545	0.944445	0.748508	0.926404	0.881413	-0.895569	0.729919	0.918655	-0.936869	0.109829	-0.524856	-0.930043	-0.776228	0.348112	0.489321	0.763235	0.970012	0.936102	-0.805475	0.194548	0.16184	0.743369	0.826467	1	-0.369452	-0.85538	0.91573	0.565493	0.712089	0.92135	-0.459472	0.624312	-0.011991	0.0866101	0.364797	-0.0882948	0.689957	-0.076282	-0.491987	-0.379642
MAPKAPK2	0.973647	0.978775	0.969418	0.750625	-0.39084	-0.257856	-0.725775	0.121724	-0.51041	-0.493488	-0.62368	-0.809115	-0.383127	-0.462915	0.640299	-0.13991	-0.248183	0.654425	0.765076	0.913596	0.625209	0.869835	0.625733	0.571063	-0.840262	-0.356975	-0.16341	0.757886	0.812034	0.714174	0.191404	-0.668475	-0.369452	1	0.118797	-0.409996	-0.729616	-0.833938	-0.093907	0.525081	-0.803911	0.933431	0.744277	0.590046	0.9142	-0.864073	0.848878	0.956373	0.981854
MTOR	-0.00456699	0.177795	0.302731	0.486228	0.84186	-0.669777	-0.547602	-0.697028	0.0388392	-0.836059	-0.713945	-0.488959	-0.925302	-0.849816	0.834805	-0.821165	-0.79986	0.782041	-0.0855622	0.13145	0.828832	0.548497	-0.294727	-0.463603	-0.422095	-0.808047	-0.916201	0.732521	-0.434179	-0.0778139	-0.799525	-0.705181	-0.85538	0.118797	1	-0.853766	-0.650671	-0.55795	-0.734413	0.079049	-0.187879	-0.208862	-0.216741	-0.686736	-0.216146	-0.555525	-0.315994	0.317417	0.0839703
PAK1	-0.377639	-0.533077	-0.616054	-0.759336	-0.550279	0.666458	0.806109	0.778691	0.484468	0.888969	0.831065	0.603811	0.829599	0.74281	-0.898909	0.524513	0.964445	-0.895416	0.0514913	-0.529766	-0.905107	-0.783106	0.0879707	0.272005	0.737793	0.796372	0.956783	-0.862507	0.0624724	-0.0664318	0.515781	0.946592	0.91573	-0.409996	-0.853766	1	0.677099	0.833438	0.837342	-0.580321	0.587595	-0.0900371	-0.186238	0.267942	-0.201196	0.648743	0.0121925	-0.612213	-0.453873
PDPK1	-0.625134	-0.70834	-0.782632	-0.575037	-0.160504	0.302846	0.601817	0.088094	0.159104	0.663826	0.658083	0.701892	0.727516	0.739123	-0.871501	0.540669	0.461133	-0.780778	-0.66635	-0.536662	-0.820404	-0.81387	-0.486492	-0.34141	0.637351	0.516207	0.517283	-0.924556	-0.341332	-0.681453	0.206692	0.795372	0.565493	-0.729616	-0.650671	0.677099	1	0.852457	0.233823	-0.184781	0.425233	-0.558272	-0.470949	0.0335378	-0.469155	0.888315	-0.286899	-0.842155	-0.662206
PLK1	-0.814165	-0.89863	-0.939189	-0.847601	-0.0534463	0.457776	0.863331	0.356192	0.622212	0.767637	0.805412	0.777695	0.671527	0.657426	-0.890824	0.325369	0.704531	-0.882324	-0.444168	-0.83668	-0.876379	-0.958892	-0.397767	-0.248129	0.903638	0.611469	0.645063	-0.9551	-0.480007	-0.529859	0.115681	0.96592	0.712089	-0.833938	-0.55795	0.833438	0.852457	1	0.502307	-0.666465	0.791259	-0.624163	-0.622837	-0.219175	-0.683374	0.86815	-0.464715	-0.946816	-0.856306
PPP2CA	-0.0666608	-0.237736	-0.308137	-0.711139	-0.695617	0.868484	0.74684	0.965792	0.382889	0.843282	0.786303	0.49882	0.735641	0.65173	-0.667609	0.534619	0.938114	-0.746301	0.469216	-0.376447	-0.724737	-0.547974	0.575705	0.697754	0.60998	0.86607	0.918381	-0.550991	0.367362	0.459853	0.720355	0.677656	0.92135	-0.093907	-0.734413	0.837342	0.233823	0.502307	1	-0.539681	0.541891	0.24855	0.230776	0.399191	0.0873528	0.375631	0.103469	-0.228121	-0.159279
PRKAA1	0.655766	0.680136	0.644359	0.712028	-0.192829	-0.315581	-0.704992	-0.491043	-0.979298	-0.422256	-0.498876	-0.386828	-0.153824	-0.101865	0.391436	0.251486	-0.633449	0.489641	-0.0874411	0.785707	0.427108	0.608959	0.148895	0.0692089	-0.747332	-0.317205	-0.433971	0.456837	0.466168	0.101825	0.179077	-0.676639	-0.459472	0.525081	0.079049	-0.580321	-0.184781	-0.666465	-0.539681	1	-0.841432	0.403431	0.583631	0.506954	0.646676	-0.324107	0.439259	0.59287	0.671509
PRKAA2	-0.827754	-0.880804	-0.866564	-0.942117	0.162652	0.588262	0.920492	0.364046	0.75906	0.664214	0.783057	0.800613	0.435331	0.465277	-0.629675	0.12375	0.57651	-0.736935	-0.241261	-0.973968	-0.670126	-0.861894	-0.157192	-0.0990668	0.960614	0.590303	0.428915	-0.677495	-0.557878	-0.208769	0.0360851	0.733527	0.624312	-0.803911	-0.187879	0.587595	0.425233	0.791259	0.541891	-0.841432	1	-0.632893	-0.508068	-0.492336	-0.762602	0.702709	-0.747295	-0.779949	-0.86613
PRKACA	0.942416	0.877898	0.831789	0.489311	-0.679906	0.0728703	-0.448808	0.437355	-0.449478	-0.149422	-0.30619	-0.578512	-0.0477043	-0.149532	0.339265	0.143596	0.0818224	0.341025	0.855936	0.78719	0.310781	0.636686	0.80575	0.801523	-0.614234	-0.00763803	0.184062	0.501357	0.953256	0.825569	0.499917	-0.402949	-0.011991	0.933431	-0.208862	-0.0900371	-0.558272	-0.624163	0.24855	0.403431	-0.632893	1	0.840192	0.785247	0.955447	-0.657568	0.887027	0.8396	0.913595
PRKCA	0.849756	0.766616	0.710752	0.314688	-0.684648	0.337275	-0.295412	0.300959	-0.695821	0.0151315	-0.0917964	-0.233151	0.140813	0.126207	0.220539	0.459392	-0.0430539	0.191665	0.620844	0.653237	0.175572	0.485896	0.889653	0.837216	-0.470159	0.216984	0.101045	0.411631	0.905972	0.836137	0.70342	-0.46488	0.0866101	0.744277	-0.216741	-0.186238	-0.470949	-0.622837	0.230776	0.583631	-0.508068	0.840192	1	0.785314	0.897724	-0.389583	0.585805	0.771216	0.801333
PRKCB	0.718047	0.580385	0.468377	0.190556	-0.934918	0.358575	-0.131197	0.485975	-0.600778	0.295625	0.116615	-0.119802	0.492392	0.415276	-0.198361	0.673884	0.309664	-0.136537	0.469683	0.591177	-0.199999	0.20187	0.667662	0.737131	-0.310353	0.39411	0.50208	-0.026005	0.923351	0.527971	0.822479	-0.0191203	0.364797	0.590046	-0.686736	0.267942	0.0335378	-0.219175	0.399191	0.506954	-0.492336	0.785247	0.785314	1	0.851403	-0.108499	0.788948	0.451219	0.653034
PRKCD	0.975761	0.916615	0.858494	0.581094	-0.678209	0.023047	-0.542526	0.249043	-0.690034	-0.187878	-0.346427	-0.544538	-0.0136363	-0.0818576	0.337834	0.269615	-0.0809275	0.371428	0.672371	0.876132	0.32479	0.668138	0.73608	0.71668	-0.701226	-0.0368508	0.0753101	0.500444	0.957813	0.719101	0.533718	-0.497451	-0.0882948	0.9142	-0.216146	-0.201196	-0.469155	-0.683374	0.0873528	0.646676	-0.762602	0.955447	0.897724	0.851403	1	-0.590355	0.872432	0.851045	0.949721
PRKCE	-0.746105	-0.839619	-0.89591	-0.824543	-0.100925	0.580553	0.827154	0.154049	0.237187	0.801688	0.858013	0.948015	0.781809	0.840918	-0.902111	0.611211	0.484902	-0.892649	-0.639129	-0.768309	-0.890846	-0.944787	-0.313002	-0.212759	0.852181	0.708771	0.499227	-0.932412	-0.417048	-0.509998	0.30152	0.786248	0.689957	-0.864073	-0.555525	0.648743	0.888315	0.86815	0.375631	-0.324107	0.702709	-0.657568	-0.389583	-0.108499	-0.590355	1	-0.586553	-0.878314	-0.799216
PRKD1	0.84931	0.797906	0.737151	0.590982	-0.63781	-0.171209	-0.532221	0.32209	-0.422798	-0.197983	-0.387555	-0.65925	-0.0336631	-0.164219	0.242066	0.0909808	0.0927233	0.325037	0.647261	0.826868	0.258721	0.587549	0.476758	0.527718	-0.658353	-0.142905	0.218898	0.35214	0.840685	0.481523	0.344631	-0.259025	-0.076282	0.848878	-0.315994	0.0121925	-0.286899	-0.464715	0.103469	0.439259	-0.747295	0.887027	0.585805	0.788948	0.872432	-0.586553	1	0.667659	0.837018
PRKG1	0.939827	0.972679	0.985524	0.769091	-0.229635	-0.273909	-0.765113	-0.0501343	-0.583402	-0.590131	-0.675722	-0.771636	-0.495478	-0.527896	0.763456	-0.185738	-0.443324	0.7498	0.679656	0.881083	0.737848	0.920365	0.61966	0.511808	-0.8608	-0.421693	-0.369808	0.874462	0.713909	0.72563	0.117449	-0.83147	-0.491987	0.956373	0.317417	-0.612213	-0.842155	-0.946816	-0.228121	0.59287	-0.779949	0.8396	0.771216	0.451219	0.851045	-0.878314	0.667659	1	0.956979
PRKG2	0.994481	0.995391	0.974843	0.778879	-0.42076	-0.2462	-0.754468	0.033953	-0.66392	-0.480346	-0.612919	-0.7578	-0.325461	-0.383921	0.610757	-0.0243558	-0.321887	0.64143	0.659641	0.956198	0.602732	0.866823	0.610311	0.548691	-0.871161	-0.333903	-0.200566	0.735198	0.832782	0.667622	0.251855	-0.708157	-0.379642	0.981854	0.0839703	-0.453873	-0.662206	-0.856306	-0.159279	0.671509	-0.86613	0.913595	0.801333	0.653034	0.949721	-0.799216	0.837018	0.956979	1
RPS6KA1	0.368213	0.190386	0.082929	-0.278071	-0.953184	0.639512	0.342077	0.889159	-0.0366747	0.646513	0.492463	0.148866	0.695639	0.574132	-0.518572	0.630525	0.792233	-0.511277	0.576094	0.136374	-0.543305	-0.202127	0.657954	0.794543	0.164727	0.686735	0.882779	-0.364593	0.741133	0.521335	0.838475	0.453	0.746985	0.303211	-0.863379	0.715243	0.192868	0.218543	0.828478	-0.0875712	0.0116043	0.615365	0.504096	0.813808	0.533248	0.123397	0.600162	0.0971621	0.281215
RPS6KA2	0.349821	0.185698	0.0766611	-0.190705	-0.910669	0.485305	0.262396	0.823048	-0.0174186	0.575458	0.405758	0.0591658	0.649822	0.511405	-0.512805	0.555283	0.771316	-0.46902	0.50817	0.183651	-0.516859	-0.179145	0.506552	0.663641	0.105638	0.576755	0.867288	-0.385414	0.692759	0.377192	0.731098	0.483414	0.674518	0.299532	-0.872335	0.72845	0.271854	0.254329	0.736486	-0.0703058	-0.0685311	0.58411	0.386298	0.801255	0.508465	0.10281	0.673085	0.0534326	0.274768
RPS6KA3	0.196614	0.00896787	-0.096789	-0.465451	-0.913322	0.762197	0.523257	0.926731	0.0757147	0.780727	0.65432	0.332617	0.793055	0.687146	-0.649129	0.682929	0.877362	-0.661418	0.488376	-0.0586763	-0.680892	-0.379825	0.61723	0.760279	0.355662	0.809911	0.946014	-0.504391	0.620551	0.462818	0.854516	0.584037	0.864329	0.125498	-0.896618	0.810935	0.293231	0.370586	0.912109	-0.218934	0.205456	0.468608	0.412603	0.715963	0.376882	0.287424	0.426506	-0.0641586	0.101759
RPS6KA4	0.349821	0.185698	0.0766611	-0.190705	-0.910669	0.485305	0.262396	0.823048	-0.0174186	0.575458	0.405758	0.0591658	0.649822	0.511405	-0.512805	0.555283	0.771316	-0.46902	0.50817	0.183651	-0.516859	-0.179145	0.506552	0.663641	0.105638	0.576755	0.867288	-0.385414	0.692759	0.377192	0.731098	0.483414	0.674518	0.299532	-0.872335	0.72845	0.271854	0.254329	0.736486	-0.0703058	-0.0685311	0.58411	0.386298	0.801255	0.508465	0.10281	0.673085	0.0534326	0.274768
RPS6KA5	0.406002	0.234162	0.121083	-0.189083	-0.957749	0.549941	0.258098	0.823883	-0.10711	0.593051	0.42428	0.0873937	0.677796	0.552221	-0.500978	0.629281	0.741937	-0.466832	0.529078	0.215868	-0.512341	-0.155463	0.595238	0.738005	0.0863958	0.621598	0.85319	-0.353954	0.756055	0.45396	0.811695	0.426777	0.688665	0.334786	-0.877059	0.688559	0.232447	0.195281	0.749162	0.000498906	-0.0889344	0.628615	0.492815	0.855678	0.570906	0.102487	0.669614	0.112576	0.324763
RPS6KB1	0.947018	0.967198	0.961299	0.813076	-0.329068	-0.378917	-0.785404	0.0565279	-0.484133	-0.561243	-0.696057	-0.875041	-0.439941	-0.528177	0.663009	-0.218297	-0.281886	0.699013	0.709936	0.935205	0.661484	0.890759	0.507194	0.461759	-0.880476	-0.451999	-0.199623	0.757734	0.753889	0.607239	0.0895223	-0.660222	-0.439716	0.988063	0.144421	-0.42143	-0.689954	-0.815656	-0.175298	0.526955	-0.8501	0.893585	0.646576	0.549351	0.87686	-0.885763	0.875932	0.924102	0.966001
SGK1	0.931684	0.913433	0.877814	0.719883	-0.509411	-0.271633	-0.675164	0.201258	-0.475951	-0.383247	-0.551218	-0.7845	-0.234672	-0.346808	0.461753	-0.0525543	-0.0939851	0.522269	0.703345	0.910221	0.46874	0.760357	0.51903	0.52166	-0.791699	-0.295919	0.0156178	0.570123	0.831692	0.570425	0.237877	-0.47422	-0.257904	0.949796	-0.0960965	-0.208415	-0.503456	-0.661858	-0.0295404	0.503648	-0.823469	0.924234	0.647729	0.700153	0.909566	-0.755272	0.968905	0.824354	0.933827
TTK	-0.970792	-0.992513	-0.9813	-0.849586	0.330323	0.37687	0.825463	0.0423468	0.626644	0.574377	0.705295	0.838824	0.418351	0.482507	-0.669004	0.135755	0.378061	-0.713984	-0.620277	-0.976367	-0.671296	-0.908779	-0.501002	-0.440272	0.920456	0.450138	0.267203	-0.769478	-0.76418	-0.580282	-0.127153	0.728776	0.474396	-0.9793	-0.152068	0.496769	0.66428	0.863864	0.252779	-0.663347	0.907266	-0.873755	-0.7061	-0.583885	-0.906557	0.847778	-0.847135	-0.944511	-0.989348
UHMK1	0.877836	0.938848	0.945555	0.908703	-0.106546	-0.474679	-0.906681	-0.369928	-0.791837	-0.700761	-0.782093	-0.766739	-0.519212	-0.515867	0.763502	-0.144372	-0.672154	0.8107	0.346423	0.948613	0.772956	0.933501	0.345866	0.231682	-0.960315	-0.56353	-0.548129	0.836936	0.582239	0.422278	0.00167151	-0.89956	-0.658305	0.85261	0.354484	-0.744708	-0.655549	-0.947265	-0.522053	0.840062	-0.933024	0.670181	0.66242	0.421254	0.788345	-0.779429	0.616969	0.914552	0.912647
[truncated: 9 more columns]
