# Supplementary material for: Temporal phosphoproteomics reveals WEE1-dependent control of 53BP1 pathway
Source: iScience. 2022 Dec 13;26(1):105806. doi: 10.1016/j.isci.2022.105806 (PMC9827073; doi:10.1016/j.isci.2022.105806)
Supplement: Table S5. Table of empirically predicted CDK sites, related to Figure 4 [file mmc6.xlsx]

## Sheet: Description
Table S5: Table of empirically predicted CDK sites, Related to Figure 4.
Column name	Description
Accession	Uniprot protein accession iD
GeneName	HUGO gene name
MasterMod	Phosphorylated residue and position in protein sequence
GeneMod	Concantenated GeneName and MasterMod columns
enzyme_genesymbol	kinase associated with the phosphorylation site from PSP and SIGNOR databases
CDK1	CDK1 substrate probability score
CDK2	CDK2 substrate probability score
AccMod	Concantenated Accession and MasterMod columns
AssignedCluster	Assigned fuzzy c-means cluster

## Sheet: SI_5
Accession	GeneName	MasterMod	GeneMod	enzyme_genesymbol	CDK1	CDK2	AccMod	AssignedCluster
Q9NQS7	INCENP	S143	INCENP:S143;S148	NA	0.624141	0.461136	Q9NQS7:S143	8
Q9NQS7	INCENP	S148	INCENP:S143;S148	NA	0.607301	0.882811	Q9NQS7:S148	8
Q9ULH7	MRTFB	T377	MRTFB:T377	NA	0.977695	0.776022	Q9ULH7:T377	8
P46087	NOP2	S732	NOP2:S732	NA	0.872915	0.896985	P46087:S732	7
P46087	NOP2	T776	NOP2:T776;T	NA	0.608677	0.358811	P46087:T776	8
O95402	MED26	S535	MED26:S535	NA	0.624195	0.733088	O95402:S535	8
Q15365	PCBP1	S173	PCBP1:S173	NA	0.422441	0.660081	Q15365:S173	8
Q15366	PCBP2	S173	PCBP2:S173	NA	0.808725	0.932223	Q15366:S173	8
Q5QJE6	DNTTIP2	S117	DNTTIP2:S117	NA	0.903544	0.821734	Q5QJE6:S117	7
O60264	SMARCA5	T113	SMARCA5:T113;T115	NA	0.714964	0.717446	O60264:T113	7
P28370	SMARCA1	S116	SMARCA1:S116;S	NA	0.741148	0.745021	P28370:S116	7
Q6ZN55	ZNF574	S164	ZNF574:T147;S164	NA	0.795155	0.744471	Q6ZN55:S164	7
Q6N021	TET2	T1091	TET2:T1091	NA	0.700137	0.822908	Q6N021:T1091	8
P52701	MSH6	S14	MSH6:S14	NA	0.783545	0.743713	P52701:S14	7
Q9NZJ0	DTL	T196	DTL:T196	NA	0.798458	0.976444	Q9NZJ0:T196	7
Q96GX5	MASTL	T519	MASTL:T519	NA	0.696567	0.857413	Q96GX5:T519	7
Q8NE71	ABCF1	S22	ABCF1:S22	NA	0.365348	0.720173	Q8NE71:S22	8
Q9Y618	NCOR2	S215	NCOR2:S215	NA	0.764166	0.62945	Q9Y618:S215	8
P46013	MKI67	S2588	MKI67:S2588	NA	0.521716	0.536091	P46013:S2588	7
Q86XL3	ANKLE2	S914	ANKLE2:S914;S919	NA	0.942452	0.908493	Q86XL3:S914	8
Q86XL3	ANKLE2	S919	ANKLE2:S914;S919	NA	0.832049	0.711379	Q86XL3:S919	8
Q08AD1	CAMSAP2	S970	CAMSAP2:S970	NA	0.540277	0.76272	Q08AD1:S970	8
O15126	SCAMP1	T45	SCAMP1:T45	NA	0.500157	0.804478	O15126:T45	8
Q8WXE1	ATRIP	S239	ATRIP:S239	CDK2	0.515884	0.687026	Q8WXE1:S239	7
O15446	POLR1G	S285	POLR1G:S285	NA	0.96957	0.962661	O15446:S285	7
Q8IVH2	FOXP4	S86	FOXP4:S86	NA	0.594255	0.585405	Q8IVH2:S86	7
Q9H2D6	TRIOBP	S1955	TRIOBP:S1955	NA	0.974136	0.723356	Q9H2D6:S1955	8
Q9NWH9	SLTM	T74	SLTM:T74	NA	0.889609	0.953263	Q9NWH9:T74	8
Q9H3P2	NELFA	S225	NELFA:S225;S230	NA	0.684894	0.555433	Q9H3P2:S225	8
P49454	CENPF	S2900	CENPF:S2900;S2911	NA	0.358721	0.529041	P49454:S2900	8
P49454	CENPF	S2911	CENPF:S2900;S2911	NA	0.39266	0.401801	P49454:S2911	8
Q9NQA3	WASH6P	S327	WASH6P:S327	NA	0.672664	0.686583	Q9NQA3:S327	8
Q99081	TCF12	S142	TCF12:S142	NA	0.438397	0.404621	Q99081:S142	8
O43166	SIPA1L1	S1270	SIPA1L1:S1270	NA	0.848381	0.941344	O43166:S1270	7
Q96C19	EFHD2	S74	EFHD2:S74	CDK1	0.919954	0.816786	Q96C19:S74	8
Q86YP4	GATAD2A	S100	GATAD2A:S100;S107;S113	NA	0.604516	0.794021	Q86YP4:S100	8
Q9Y5U2	TSSC4	S132	TSSC4:S132	NA	0.562718	0.510087	Q9Y5U2:S132	7
Q01581	HMGCS1	S495	HMGCS1:S495	CDK1	0.90032	0.957624	Q01581:S495	7
O43166	SIPA1L1	S1127	SIPA1L1:S1127	NA	0.531781	0.760757	O43166:S1127	8
Q15911	ZFHX3	S1204	ZFHX3:S1204	NA	0.627377	0.795407	Q15911:S1204	7
Q9Y2U8	LEMD3	T209	LEMD3:T209	NA	0.551506	0.573893	Q9Y2U8:T209	8
Q9Y2W1	THRAP3	T874	THRAP3:T874	CDK2	0.567364	0.454185	Q9Y2W1:T874	8
O95453	PARN	S163	PARN:S163	NA	0.609684	0.608626	O95453:S163	7
P15408	FOSL2	S200	FOSL2:S200	NA	0.35228	0.595343	P15408:S200	7
P46013	MKI67	T1335	MKI67:T1335	NA	0.333097	0.497345	P46013:T1335	8
Q01664	TFAP4	S124	TFAP4:S124	NA	0.959859	0.822922	Q01664:S124	7
O75330	HMMR	S20	HMMR:S20	NA	0.559357	0.714822	O75330:S20	8
P16949	STMN1	S25	STMN1:S16;S25	MAPK13	0.804715	0.69489	P16949:S25	7
Q6ZSZ5-1	ARHGEF18	S733	ARHGEF18:S733	NA	0.879584	0.965259	Q6ZSZ5-1:S733	7
P46013	MKI67	T543	MKI67:S538;T543	NA	0.627527	0.584889	P46013:T543	8
P46379	BAG6	S1117	BAG6:S1117	NA	0.923587	0.781584	P46379:S1117	8
Q13415	ORC1	S258	ORC1:S258	CDK1	0.936486	0.904349	Q13415:S258	7
Q9ULT0	TTC7A	S51	TTC7A:S51	NA	0.703134	0.672655	Q9ULT0:S51	8
Q8WYP5	AHCTF1	S2226	AHCTF1:S2226	NA	0.830183	0.67205	Q8WYP5:S2226	7
Q5JTD0	TJAP1	S320	TJAP1:S320	NA	0.74027	0.557203	Q5JTD0:S320	7
Q9H2P0	ADNP	S709	ADNP:S709	NA	0.506993	0.634322	Q9H2P0:S709	7
Q52LW3	ARHGAP29	S1029	ARHGAP29:S1029	NA	0.677611	0.523937	Q52LW3:S1029	7
Q6PKG0	LARP1	T649	LARP1:T649	CDK2	0.642178	0.790407	Q6PKG0:T649	8
Q99569	PKP4	S776	PKP4:S776	NA	0.669202	0.891846	Q99569:S776	7
Q92615	LARP4B	S451	LARP4B:S451	NA	0.529225	0.726914	Q92615:S451	7
Q99459	CDC5L	T377	CDC5L:T377	NA	0.69605	0.934742	Q99459:T377	8
Q96JY6	PDLIM2	S266	PDLIM2:S266	NA	0.656961	0.767698	Q96JY6:S266	8
Q96L91	EP400	S3134	EP400:S3134	NA	0.695184	0.669101	Q96L91:S3134	8
Q15596	NCOA2	S699	NCOA2:S699	NA	0.701488	0.465475	Q15596:S699	8
Q8WXI9	GATAD2B	S486	GATAD2B:S486	NA	0.7478	0.453908	Q8WXI9:S486	8
Q9UKX7	NUP50	T246	NUP50:T246	NA	0.730846	0.839046	Q9UKX7:T246	8
P82970	HMGN5	T31	HMGN5:T31	CDK1	0.829493	0.703514	P82970:T31	8
Q5VUA4	ZNF318	S1896	ZNF318:S1896	NA	0.933097	0.691827	Q5VUA4:S1896	7
Q3KQU3	MAP7D1	S460	MAP7D1:S460	NA	0.474948	0.698399	Q3KQU3:S460	7
O94979	SEC31A	S1163	SEC31A:S1163	NA	0.59766	0.50707	O94979:S1163	7
Q02880	TOP2B	S1236	TOP2B:S1236	NA	0.622435	0.363912	Q02880:S1236	8
Q7Z5L9	IRF2BP2	S406	IRF2BP2:S406	NA	0.776679	0.446233	Q7Z5L9:S406	8
Q16514	TAF12	T43	TAF12:T43;S51	NA	0.756204	0.66275	Q16514:T43	7
Q16514	TAF12	S51	TAF12:T43;S51	NA	0.558197	0.562702	Q16514:S51	7
P85037	FOXK1	S213	FOXK1:S213;S223	NA	0.881376	0.873699	P85037:S213	7
P85037	FOXK1	S223	FOXK1:S213;S223	NA	0.704826	0.934258	P85037:S223	7
O43815	STRN	S376	STRN:S376	NA	0.852431	0.745439	O43815:S376	8
Q12906	ILF3	T592	ILF3:T592	NA	0.735585	0.728981	Q12906:T592	8
P49454	CENPF	T154	CENPF:T154	NA	0.787193	0.753033	P49454:T154	8
Q6ZSR9	Later	S93	NA:S93	NA	0.537054	0.557658	Q6ZSR9:S93	8
Q03188	CENPC	S773	CENPC:S773	NA	0.742902	0.793715	Q03188:S773	7
P46013	MKI67	S1815	MKI67:S1815	NA	0.709672	0.197471	P46013:S1815	8
P48681	NES	T338	NES:T338	NA	0.825606	0.6653	P48681:T338	8
Q96IF1	AJUBA	S119	AJUBA:S119	CDK1	0.375802	0.399502	Q96IF1:S119	8
P60228	EIF3E	S399	EIF3E:S399	NA	0.72517	0.711574	P60228:S399	8
Q8WYB5	KAT6B	S504	KAT6B:S504	NA	0.380907	0.493054	Q8WYB5:S504	8
P11388	TOP2A	S1247	TOP2A:S1247	CDK1	0.475778	0.534313	P11388:S1247	8
Q03468	ERCC6	S158	ERCC6:S158	NA	0.601812	0.643442	Q03468:S158	8
Q9NQS7	INCENP	T239	INCENP:T239	NA	0.652354	0.729619	Q9NQS7:T239	7
O15446	POLR1G	S128	POLR1G:S128;S136	NA	0.702042	0.83098	O15446:S128	7
O15446	POLR1G	S136	POLR1G:S128;S136	NA	0.873781	0.823139	O15446:S136	7
P46060	RANGAP1	S442	RANGAP1:S435;S442	CDK1	0.919399	0.853262	P46060:S442	8
P30050	RPL12	S38	RPL12:S38	CDK2	0.857965	0.974293	P30050:S38	8
Q08174	PCDH1	S962	PCDH1:S962	NA	0.58617	0.542951	Q08174:S962	8
Q6P0Q8	MAST2	S1381	MAST2:S1381	NA	0.648148	0.519254	Q6P0Q8:S1381	7
Q7Z6E9	RBBP6	S516	RBBP6:S516	NA	0.617693	0.508236	Q7Z6E9:S516	8
P10412	H1	T18	H1:T18	NA	0.948922	0.893967	P10412:T18	7
Q8IVF2	AHNAK2	S4477	AHNAK2:S4477	NA	0.876037	0.930646	Q8IVF2:S4477	7
Q09666	AHNAK	S5099	AHNAK:S5099	NA	0.6633	0.71399	Q09666:S5099	7
O14818	PSMA7	S11	PSMA7:S11	NA	0.52253	0.735046	O14818:S11	8
Q9P2B4	CTTNBP2NL	T340	CTTNBP2NL:T340	NA	0.812762	0.899251	Q9P2B4:T340	8
Q15596	NCOA2	S565	NCOA2:S565	NA	0.762782	0.834317	Q15596:S565	8
P51608	MECP2	S229	MECP2:S229	NA	0.569214	0.419712	P51608:S229	7
Q2M1Z3	ARHGAP31	S460	ARHGAP31:S460	NA	0.884001	0.897593	Q2M1Z3:S460	8
Q9NY27	PPP4R2	S159	PPP4R2:S159	NA	0.580997	0.711946	Q9NY27:S159	7
Q9UPQ0-3	LIMCH1	S1135	LIMCH1:S1135	NA	0.478762	0.608164	Q9UPQ0-3:S1135	8
Q6PK04	CCDC137	S233	CCDC137:S233	NA	0.644923	0.581432	Q6PK04:S233	8
P49792	RANBP2	T2613	RANBP2:T2613	NA	0.87924	0.947993	P49792:T2613	7
Q7Z2Z1	TICRR	S923	TICRR:S923	NA	0.918942	0.97495	Q7Z2Z1:S923	8
Q9BSI4	TINF2	S295	TINF2:S295	RPS6KA3	0.495119	0.70187	Q9BSI4:S295	7
Q8WW12	PCNP	T139	PCNP:T139	NA	0.567406	0.646076	Q8WW12:T139	8
Q15642	TRIP10	S335	TRIP10:S335;S343	NA	0.692629	0.798944	Q15642:S335	7
P27816-4	MAP4	T28	MAP4:T28	NA	0.718361	0.803331	P27816-4:T28	7
Q9NXR1-1	NDE1	S282	NDE1:S282	NA	0.83991	0.849087	Q9NXR1-1:S282	7
P46013	MKI67	T1557	MKI67:T1557	NA	0.838165	0.836755	P46013:T1557	8
O95235	KIF20A	T857	KIF20A:T857;S867	NA	0.778073	0.741883	O95235:T857	8
O95235	KIF20A	S867	KIF20A:T857;S867	NA	0.770999	0.713014	O95235:S867	8
P46937	YAP1	S340	YAP1:S340	NA	0.837779	0.834289	P46937:S340	7
P46013	MKI67	T2406	MKI67:T2406	NA	0.707628	0.764299	P46013:T2406	8
Q9P2D1	CHD7	S2559	CHD7:S2559	NA	0.402566	0.519318	Q9P2D1:S2559	8
Q5FBB7	SGO1	S468	SGO1:S468	NA	0.441547	0.813044	Q5FBB7:S468	8
Q69YH5	CDCA2	S120	CDCA2:S120	NA	0.489237	0.597544	Q69YH5:S120	7
Q9UGU0	TCF20	S1335	TCF20:S1335	NA	0.958361	0.966311	Q9UGU0:S1335	7
Q8IWC1	MAP7D3	S524	MAP7D3:S524;S530	NA	0.764905	0.799866	Q8IWC1:S524	8
Q92545	TMEM131	S1669	TMEM131:S1669	NA	0.569433	0.555835	Q92545:S1669	8
Q9HAW4	CLSPN	S1289	CLSPN:S1289	NA	0.949651	0.936106	Q9HAW4:S1289	7
Q5VYV7	SLX4IP	S396	SLX4IP:S396	NA	0.936763	0.973642	Q5VYV7:S396	8
Q9Y2H0	DLGAP4	S683	DLGAP4:S683	NA	0.518503	0.597134	Q9Y2H0:S683	7
P46013	MKI67	S1983	MKI67:S1983;S1994	NA	0.513419	0.731815	P46013:S1983	7
Q96II8	LRCH3	S419	LRCH3:S419	CDK2	0.94206	0.896428	Q96II8:S419	7
Q07157-2	TJP1	T354	TJP1:T354	NA	0.907287	0.916677	Q07157-2:T354	7
Q5HYI7	MTX3	S249	MTX3:S249	NA	0.638005	0.676183	Q5HYI7:S249	8
Q6P0Q8	MAST2	T867	MAST2:T867	NA	0.39793	0.456619	Q6P0Q8:T867	7
Q9H6K1	ILRUN	S272	ILRUN:S272	NA	0.774128	0.64752	Q9H6K1:S272	8
Q5T5Y3	CAMSAP1	S1052	CAMSAP1:S1052	NA	0.65193	0.36922	Q5T5Y3:S1052	8
Q9BQG0	MYBBP1A	S1308	MYBBP1A:S1308	NA	0.707379	0.557111	Q9BQG0:S1308	7
Q9BQG0	MYBBP1A	S1314	MYBBP1A:S1310;S1314	NA	0.512842	0.64066	Q9BQG0:S1314	8
Q09666	AHNAK	S2397	AHNAK:S2397	NA	0.34943	0.574793	Q09666:S2397	7
O94913	PCF11	S1493	PCF11:S1493	NA	0.903103	0.905893	O94913:S1493	8
Q8NI27	THOC2	T1443	THOC2:T1443	NA	0.6781	0.579825	Q8NI27:T1443	8
Q92925	SMARCD2	S203	SMARCD2:S203	NA	0.935659	0.967479	Q92925:S203	8
Q53HL2	CDCA8	S219	CDCA8:S219	AURKB	0.678568	0.868046	Q53HL2:S219	8
Q70E73	RAPH1	S610	RAPH1:S610	NA	0.757004	0.894466	Q70E73:S610	8
Q9NYZ3	GTSE1	S580	GTSE1:S580;S	NA	0.467649	0.770071	Q9NYZ3:S580	8
Q6KB66	KRT80	S396	KRT80:S396	NA	0.363829	0.454771	Q6KB66:S396	7
Q9BXS6	NUSAP1	T349	NUSAP1:T349	NA	0.686438	0.501692	Q9BXS6:T349	8
Q9Y2I7	PIKFYVE	S299	PIKFYVE:S299	NA	0.900611	0.714369	Q9Y2I7:S299	7
Q03188	CENPC	T734	CENPC:T734	NA	0.554766	0.681097	Q03188:T734	7
P46013	MKI67	S1937	MKI67:S1937	NA	0.618295	0.256141	P46013:S1937	8
Q99569	PKP4	S247	PKP4:S247	NA	0.8168	0.847344	Q99569:S247	8
P11388	TOP2A	S1213	TOP2A:S1213	CDC7	0.802228	0.493351	P11388:S1213	7
Q14684	RRP1B	S732	RRP1B:S732;S735	NA	0.552932	0.674168	Q14684:S732	8
Q96GP6	SCARF2	S742	SCARF2:S742	NA	0.946214	0.250084	Q96GP6:S742	8
P55196	AFDN	S1721	AFDN:S1721	NA	0.579086	0.586206	P55196:S1721	8
Q13415	ORC1	S273	ORC1:S273	CDK1	0.952658	0.975238	Q13415:S273	7
Q6PJ61	FBXO46	S240	FBXO46:S240	NA	0.597958	0.519905	Q6PJ61:S240	7
Q6UB99	ANKRD11	S276	ANKRD11:S276	NA	0.667279	0.791104	Q6UB99:S276	8
Q13330	MTA1	S576	MTA1:S576	NA	0.686683	0.35492	Q13330:S576	7
Q9Y4F5	CEP170B	S1548	CEP170B:S1548	NA	0.856636	0.539511	Q9Y4F5:S1548	8
Q99618	CDCA3	S29	CDCA3:S29;S31	NA	0.557502	0.599055	Q99618:S29	7
Q53EZ4	CEP55	S428	CEP55:S428	CDK1	0.72195	0.707332	Q53EZ4:S428	7
Q69YH5	CDCA2	S726	CDCA2:S726	NA	0.629116	0.532145	Q69YH5:S726	7
Q8IXM2	BAP18	S110	BAP18:S110	NA	0.810544	0.756823	Q8IXM2:S110	7
Q8N3V7-2	SYNPO	S535	SYNPO:S535;S	NA	0.837956	0.697744	Q8N3V7-2:S535	8
Q96JM3	CHAMP1	S275	CHAMP1:S275;S282	NA	0.611794	0.438101	Q96JM3:S275	8
Q96JM3	CHAMP1	S282	CHAMP1:S275;S282	NA	0.280494	0.609454	Q96JM3:S282	8
Q9BYG3	NIFK	T234	NIFK:T234;T238	GSK3A	0.708788	0.559992	Q9BYG3:T234	7
Q9BYG3	NIFK	T238	NIFK:T234;T238	CDK1	0.681983	0.446812	Q9BYG3:T238	7
P46821	MAP1B	T1932	MAP1B:T1932	NA	0.671524	0.524742	P46821:T1932	7
P06748	NPM1	S70	NPM1:S70	CDK1	0.85889	0.951026	P06748:S70	8
Q5M775	SPECC1	S847	SPECC1:S847	NA	0.633602	0.7376	Q5M775:S847	8
O60504	SORBS3	T585	SORBS3:T585	NA	0.707701	0.524067	O60504:T585	8
P46013	MKI67	S1071	MKI67:S1071	NA	0.42875	0.604832	P46013:S1071	8
P49023	PXN	S322	PXN:S322	NA	0.539119	0.53466	P49023:S322	8
P22234	PAICS	S27	PAICS:S27	CDK1	0.923708	0.965268	P22234:S27	8
Q9NQS7	INCENP	S306	INCENP:S306;S311	NA	0.714864	0.72059	Q9NQS7:S306	7
Q8IY81	FTSJ3	S584	FTSJ3:S584	NA	0.175711	0.537419	Q8IY81:S584	7
P0DMB2	C8orf88	S70	C8orf88:S70	NA	0.929179	0.878273	P0DMB2:S70	7
Q9Y2U8	LEMD3	S402	LEMD3:S402	NA	0.610758	0.595531	Q9Y2U8:S402	8
Q8IZP0	ABI1	S183	ABI1:S183;S187	MAPK3	0.676117	0.809309	Q8IZP0:S183	8
Q69YQ0	SPECC1L	S881	SPECC1L:S881	NA	0.461911	0.416201	Q69YQ0:S881	7
Q6P0N0	MIS18BP1	S1042	MIS18BP1:S1042	NA	0.576569	0.476173	Q6P0N0:S1042	7
Q9Y6I3	EPN1	T494	EPN1:T494	NA	0.740671	0.492184	Q9Y6I3:T494	8
Q15003	NCAPH	S432	NCAPH:S432	NA	0.578425	0.786253	Q15003:S432	8
P14859	POU2F1	T270	POU2F1:T270	NA	0.934957	0.518721	P14859:T270	7
P24723	PRKCH	S317	PRKCH:S317	NA	0.653787	0.687613	P24723:S317	8
Q9NYB9	ABI2	S216	ABI2:S216	NA	0.804148	0.600246	Q9NYB9:S216	8
Q86UU1	PHLDB1	S443	PHLDB1:S443	NA	0.638669	0.724632	Q86UU1:S443	8
Q08AD1	CAMSAP2	T1004	CAMSAP2:T1004	NA	0.938636	0.76727	Q08AD1:T1004	8
Q5VUA4	ZNF318	S2091	ZNF318:S2091	NA	0.481973	0.760889	Q5VUA4:S2091	7
O75533	SF3B1	T211	SF3B1:T211	CDK2	0.877287	0.844221	O75533:T211	7
Q9P0U4	CXXC1	S224	CXXC1:S224	NA	0.710191	0.728198	Q9P0U4:S224	7
Q9UMN6	KMT2B	S2288	KMT2B:S2288	NA	0.334306	0.665234	Q9UMN6:S2288	8
Q12857	NFIA	S258	NFIA:S258	NA	0.595524	0.696622	Q12857:S258	7
P35611	ADD1	S64	ADD1:S64	NA	0.535653	0.434042	P35611:S64	8
Q09666	AHNAK	S3426	AHNAK:S3426	NA	0.657198	0.6518	Q09666:S3426	7
Q9P206	KIAA1522	S562	KIAA1522:S562	NA	0.480056	0.383986	Q9P206:S562	7
Q86V48	LUZP1	S805	LUZP1:S805	NA	0.65123	0.664683	Q86V48:S805	8
Q15036	SNX17	S336	SNX17:S336	NA	0.949355	0.759506	Q15036:S336	8
Q96HE9	PRR11	T287	PRR11:T287	NA	0.851424	0.968379	Q96HE9:T287	8
Q9UHI6	DDX20	S714	DDX20:S714	NA	0.436903	0.588875	Q9UHI6:S714	7
Q2LD37	KIAA1109	S2603	KIAA1109:S2603	NA	0.513808	0.499927	Q2LD37:S2603	8
Q8N6T3	ARFGAP1	T189	ARFGAP1:T189	NA	0.824551	0.765865	Q8N6T3:T189	7
Q1ED39	KNOP1	S42	KNOP1:S42;S48	NA	0.881874	0.760367	Q1ED39:S42	8
Q1ED39	KNOP1	S48	KNOP1:S42;S48	NA	0.849762	0.917084	Q1ED39:S48	8
Q16625	OCLN	T376	OCLN:Y368;T376	NA	0.890275	0.983563	Q16625:T376	8
Q9Y2U8	LEMD3	S27	LEMD3:S27	NA	0.526078	0.509789	Q9Y2U8:S27	8
P10244	MYBL2	T538	MYBL2:T538	NA	0.548871	0.525437	P10244:T538	7
Q14315	FLNC	S2586	FLNC:S2586	NA	0.935694	0.929646	Q14315:S2586	8
P21333	FLNA	S2510	FLNA:S2510	NA	0.931872	0.939541	P21333:S2510	8
Q96BD5	PHF21A	S455	PHF21A:S451;S455	NA	0.606413	0.657034	Q96BD5:S455	8
Q15746	MYLK	S947	MYLK:S947	NA	0.564254	0.381772	Q15746:S947	8
Q99569	PKP4	S314	PKP4:S314	NA	0.269452	0.531806	Q99569:S314	8
Q9H0G5	NSRP1	T275	NSRP1:T275	NA	0.453936	0.63744	Q9H0G5:T275	7
Q99618	CDCA3	S199	CDCA3:S199;S209	NA	0.524328	0.925714	Q99618:S199	8
Q99618	CDCA3	S209	CDCA3:S199;S209	NA	0.48437	0.649719	Q99618:S209	8
Q96RU2	USP28	S113	USP28:S113	NA	0.71958	0.704276	Q96RU2:S113	7
Q4KMQ1	TPRN	S274	TPRN:S274	NA	0.782159	0.723481	Q4KMQ1:S274	7
Q8IVF2	AHNAK2	S4419	AHNAK2:S4419	NA	0.391256	0.538251	Q8IVF2:S4419	7
Q15003	NCAPH	S81	NCAPH:S81	NA	0.667143	0.625371	Q15003:S81	8
Q14186	TFDP1	S23	TFDP1:S23	CHEK1	0.864471	0.897938	Q14186:S23	7
Q9NR12-2	PDLIM7	T96	PDLIM7:T96	NA	0.834542	0.847832	Q9NR12-2:T96	7
Q12834	CDC20	T70	CDC20:T70	NA	0.880116	0.955657	Q12834:T70	8
Q9P0V3	SH3BP4	S42	SH3BP4:S42	NA	0.235469	0.496929	Q9P0V3:S42	7
P50548	ERF	T526	ERF:T526	MAPK1	0.905241	0.801159	P50548:T526	7
Q9UEY8	ADD3	T481	ADD3:T481	NA	0.843026	0.936584	Q9UEY8:T481	8
Q9C0C2	TNKS1BP1	S1138	TNKS1BP1:S1138	NA	0.611031	0.647727	Q9C0C2:S1138	7
Q16666	IFI16	S153	IFI16:S153;S160	NA	0.689155	0.551145	Q16666:S153	7
Q8TD26	CHD6	S21	CHD6:S21	NA	0.496726	0.607611	Q8TD26:S21	7
Q9P206	KIAA1522	S612	KIAA1522:S612	NA	0.705817	0.756842	Q9P206:S612	7
P35568	IRS1	S1078	IRS1:S1078	NA	0.849847	0.68169	P35568:S1078	8
Q9Y490	TLN1	S425	TLN1:S425	CDK5	0.801787	0.907993	Q9Y490:S425	8
Q9BRP8	PYM1	T72	PYM1:T68;T72	NA	0.921915	0.69175	Q9BRP8:T72	8
O00429	DNM1L	S616	DNM1L:S616	CDK1	0.966777	0.966428	O00429:S616	7
O60716	CTNND1	T906	CTNND1:T906	NA	0.463582	0.450079	O60716:T906	7
Q9UPN4	CEP131	S89	CEP131:S89;S105	NA	0.659945	0.69598	Q9UPN4:S89	7
Q9UPN4	CEP131	S105	CEP131:S89;S105	NA	0.741609	0.615512	Q9UPN4:S105	7
Q9BTD8	RBM42	S135	RBM42:S135	NA	0.417984	0.464979	Q9BTD8:S135	8
P42166	TMPO	S351	TMPO:S351	NA	0.263639	0.65268	P42166:S351	7
P06400	RB1	T373	RB1:T373	CDK1	0.968075	0.832698	P06400:T373	7
Q9NQW6	ANLN	S927	ANLN:S927	NA	0.81647	0.793838	Q9NQW6:S927	8
Q16828	DUSP6	S331	DUSP6:S331	NA	0.566567	0.747947	Q16828:S331	8
P08670	VIM	S56	VIM:S56;S65	CDK1	0.724805	0.377735	P08670:S56	8
Q7Z2Z1	TICRR	S1078	TICRR:S1078	NA	0.536785	0.777479	Q7Z2Z1:S1078	7
Q9Y618	NCOR2	S1479	NCOR2:S1479	NA	0.949381	0.926024	Q9Y618:S1479	8
Q13118	KLF10	S140	KLF10:S140	NA	0.770281	0.532068	Q13118:S140	7
Q6PKG0	LARP1	S774	LARP1:S774	CDK2	0.470114	0.808736	Q6PKG0:S774	8
Q8IUW5	RELL1	T261	RELL1:T261	NA	0.965784	0.94795	Q8IUW5:T261	7
P42566	EPS15	S790	EPS15:S790;S796	NA	0.272947	0.50709	P42566:S790	7
P42566	EPS15	S796	EPS15:S790;S796	MAPK14	0.746149	0.729049	P42566:S796	7
Q02224	CENPE	S2654	CENPE:S2654	MAPK1	0.751071	0.680643	Q02224:S2654	8
Q8WX93	PALLD	S641	PALLD:S641	CDK1	0.881266	0.948551	Q8WX93:S641	7
Q01518	CAP1	S310	CAP1:S310;S/T	NA	0.945326	0.746252	Q01518:S310	8
O15446	POLR1G	S172	POLR1G:S172	NA	0.529678	0.625665	O15446:S172	8
Q86XJ1	GAS2L3	S570	GAS2L3:S570	NA	0.928619	0.949674	Q86XJ1:S570	7
Q9HCM4	EPB41L5	S436	EPB41L5:S423;S436	NA	0.464032	0.67424	Q9HCM4:S436	7
Q8WXE0	CASKIN2	S842	CASKIN2:S842	NA	0.603544	0.757934	Q8WXE0:S842	8
Q02952	AKAP12	S286	AKAP12:S286	NA	0.754383	0.758962	Q02952:S286	7
Q13620-1	CUL4B	S35	CUL4B:S29;S35	NA	0.313461	0.629276	Q13620-1:S35	7
Q9NQW6	ANLN	T320	ANLN:T320;S323	NA	0.687184	0.592698	Q9NQW6:T320	8
Q9NQW6	ANLN	S323	ANLN:T320;S323	NA	0.943328	0.975714	Q9NQW6:S323	8
Q8WWI1	LMO7	S960	LMO7:S960	NA	0.424877	0.485541	Q8WWI1:S960	7
O15213	WDR46	S41	WDR46:S41	NA	0.532273	0.583075	O15213:S41	7
Q9H116	GZF1	S613	GZF1:S613	NA	0.482281	0.636626	Q9H116:S613	7
P46013	MKI67	T1719	MKI67:T1719	NA	0.666634	0.608164	P46013:T1719	8
Q9H6A9	PCNX3	T370	PCNX3:T370	NA	0.675536	0.76114	Q9H6A9:T370	8
P55197-1	MLLT10	S436	MLLT10:S436	NA	0.467156	0.609006	P55197-1:S436	8
Q99708	RBBP8	S347	RBBP8:S347	NA	0.764125	0.840992	Q99708:S347	7
Q9P270	SLAIN2	S48	SLAIN2:S48;S55	CDK2	0.978193	0.859433	Q9P270:S48	8
Q5FWF5	ESCO1	S200	ESCO1:S200	NA	0.575287	0.811574	Q5FWF5:S200	7
P49454	CENPF	S821	CENPF:S821	NA	0.484958	0.68125	P49454:S821	8
Q5JTV8	TOR1AIP1	S315	TOR1AIP1:S315	NA	0.364005	0.579358	Q5JTV8:S315	8
P35269	GTF2F1	T446	GTF2F1:T445;T446	NA	0.398119	0.508449	P35269:T446	8
Q16625	OCLN	T345	OCLN:T345;S358	NA	0.706319	0.600527	Q16625:T345	8
Q16625	OCLN	S358	OCLN:T345;S358	NA	0.717411	0.511014	Q16625:S358	8
Q8IVF5	TIAM2	S1545	TIAM2:S1545	NA	0.822906	0.925275	Q8IVF5:S1545	8
Q92576	PHF3	S1184	PHF3:S1184	NA	0.492728	0.606993	Q92576:S1184	7
Q96B01	RAD51AP1	S327	RAD51AP1:S327	NA	0.588297	0.84721	Q96B01:S327	7
Q3KQU3	MAP7D1	S125	MAP7D1:S125	NA	0.582613	0.540609	Q3KQU3:S125	8
O43314	PPIP5K2	S1172	PPIP5K2:S1172	NA	0.655532	0.760973	O43314:S1172	8
P78524	DENND2B	S105	DENND2B:S105	NA	0.662364	0.732795	P78524:S105	8
Q7Z2K8	GPRIN1	T877	GPRIN1:T877	NA	0.527003	0.825957	Q7Z2K8:T877	8
Q96JN0-3	LCOR	S1356	LCOR:S1356	NA	0.672523	0.627696	Q96JN0-3:S1356	8
P49792	RANBP2	T1144	RANBP2:T1144	NA	0.642694	0.62242	P49792:T1144	8
Q96KB5	PBK	T24	PBK:T24	NA	0.79836	0.659087	Q96KB5:T24	8
Q9Y6G9	DYNC1LI1	S421	DYNC1LI1:S421	NA	0.545809	0.799363	Q9Y6G9:S421	8
Q13330	MTA1	T564	MTA1:T564	NA	0.891693	0.989248	Q13330:T564	8
Q14181	POLA2	S141	POLA2:S141;S147;S149	NA	0.608563	0.551696	Q14181:S141	8
Q14181	POLA2	S147	POLA2:S141;S147;S149	NA	0.582965	0.766388	Q14181:S147	8
Q96KB5	PBK	S32	PBK:T24;S32	NA	0.84955	0.889366	Q96KB5:S32	8
P46821	MAP1B	T1282	MAP1B:T1282	NA	0.524482	0.693217	P46821:T1282	8
Q9UQR0	SCML2	S590	SCML2:S590	CDK1	0.467287	0.705536	Q9UQR0:S590	7
P49454	CENPF	S3079	CENPF:S3079;S3083	NA	0.293662	0.492014	P49454:S3079	8
P49454	CENPF	S3083	CENPF:S3079;S3083	NA	0.5794	0.536158	P49454:S3083	8
Q9Y2W1	THRAP3	S253	THRAP3:S253	NA	0.595112	0.556635	Q9Y2W1:S253	7
Q71RC2	LARP4	S647	LARP4:S647	NA	0.714314	0.895809	Q71RC2:S647	8
P52948	NUP98	S839	NUP98:S839	NA	0.861418	0.544219	P52948:S839	7
Q9C0K0	BCL11B	T406	BCL11B:T406;T417	NA	0.686118	0.44155	Q9C0K0:T406	8
Q9C0K0	BCL11B	T417	BCL11B:T406;T417	NA	0.536252	0.710311	Q9C0K0:T417	8
Q5T1M5	FKBP15	S356	FKBP15:S348;S356	NA	0.486446	0.656334	Q5T1M5:S356	8
Q8IWB9	TEX2	S802	TEX2:S802	NA	0.595515	0.493182	Q8IWB9:S802	7
Q8NFH5	NUP35	S73	NUP35:S73	NA	0.445523	0.535375	Q8NFH5:S73	7
Q9UPP1	PHF8	S804	PHF8:S804;S807	NA	0.708246	0.798326	Q9UPP1:S804	7
Q8NHV4	NEDD1	S411	NEDD1:S411	NA	0.855757	0.883861	Q8NHV4:S411	7
Q6P3W7	SCYL2	T708	SCYL2:T708	NA	0.658082	0.618286	Q6P3W7:T708	8
Q9UHB6	LIMA1	S604	LIMA1:S604	MAPK3	0.715982	0.856823	Q9UHB6:S604	7
Q7Z6E9	RBBP6	S861	RBBP6:S861	NA	0.8464	0.787361	Q7Z6E9:S861	8
Q92540	SMG7	S520	SMG7:S520	NA	0.744352	0.701647	Q92540:S520	8
O75781	PALM	S116	PALM:S116;S124	NA	0.951788	0.585269	O75781:S116	8
O75781	PALM	S124	PALM:S116;S124	NA	0.682133	0.901431	O75781:S124	8
P42167	TMPO	T355	TMPO:T355	NA	0.628471	0.360572	P42167:T355	8
O14745	SLC9A3R1	S280	SLC9A3R1:S280	CDK1	0.654663	0.615933	O14745:S280	8
Q9BVJ6	UTP14A	S569	UTP14A:S569	NA	0.574019	0.454172	Q9BVJ6:S569	8
P46013	MKI67	T1233	MKI67:T1233	NA	0.578394	0.467912	P46013:T1233	8
P46013	MKI67	S2466	MKI67:S2466	NA	0.582025	0.470686	P46013:S2466	7
O95239	KIF4A	T1181	KIF4A:T1181	NA	0.502181	0.564094	O95239:T1181	8
Q9BVJ6	UTP14A	T541	UTP14A:T541	NA	0.325885	0.405722	Q9BVJ6:T541	8
Q9ULU4	ZMYND8	T541	ZMYND8:T541;S547	NA	0.788403	0.438445	Q9ULU4:T541	8
Q9ULU4	ZMYND8	S547	ZMYND8:T541;S547	NA	0.936436	0.72111	Q9ULU4:S547	8
Q6P2E9	EDC4	S844	EDC4:S844	NA	0.490238	0.616874	Q6P2E9:S844	7
P16949	STMN1	S38	STMN1:S38	MAPK13	0.981643	0.949448	P16949:S38	7
Q9Y2W1	THRAP3	S248	THRAP3:S248;S253	NA	0.566967	0.638987	Q9Y2W1:S248	7
O15042	U2SURP	S67	U2SURP:S67	NA	0.744547	0.614967	O15042:S67	7
P48634	PRRC2A	T1347	PRRC2A:T1347	NA	0.582856	0.477806	P48634:T1347	7
O15297	PPM1D	S85	PPM1D:S85	HIPK2	0.748077	0.574517	O15297:S85	8
P17706	PTPN2	S298	PTPN2:S298;S304	NA	0.621502	0.607308	P17706:S298	7
P17706	PTPN2	S304	PTPN2:S298;S304	CDK1	0.923644	0.979002	P17706:S304	7
Q9NPI1	BRD7	S289	BRD7:S289	NA	0.927917	0.934451	Q9NPI1:S289	7
Q6PL24	TMED8	S63	TMED8:S63	NA	0.931414	0.677573	Q6PL24:S63	8
Q13409-2	DYNC1I2	S73	DYNC1I2:S73;S81	NA	0.566729	0.723623	Q13409-2:S73	7
Q13409-2	DYNC1I2	S81	DYNC1I2:S73;S81	NA	0.647479	0.697038	Q13409-2:S81	7
Q9HBL0	TNS1	S963	TNS1:S963;S967	NA	0.7312	0.622898	Q9HBL0:S963	7
Q9HBL0	TNS1	S967	TNS1:S963;S967	NA	0.684095	0.311199	Q9HBL0:S967	7
Q9BXF6	RAB11FIP5	S538	RAB11FIP5:S538	NA	0.912899	0.552917	Q9BXF6:S538	7
Q96C57	CUSTOS	S179	CUSTOS:S179	NA	0.843583	0.733496	Q96C57:S179	8
Q9Y3T9	NOC2L	S49	NOC2L:S49;S56	NA	0.742543	0.793966	Q9Y3T9:S49	7
Q9Y3T9	NOC2L	S56	NOC2L:S49;S56	NA	0.45509	0.697976	Q9Y3T9:S56	7
Q9C0K0	BCL11B	S381	BCL11B:S381;T	NA	0.921479	0.916168	Q9C0K0:S381	8
Q9C0K0	BCL11B	T376	BCL11B:T376;S381	NA	0.625381	0.663153	Q9C0K0:T376	8
Q14185	DOCK1	S1734	DOCK1:S1734	NA	0.924369	0.807847	Q14185:S1734	7
Q99501	GAS2L1	T334	GAS2L1:T334	NA	0.876784	0.742107	Q99501:T334	7
P31689	DNAJA1	S83	DNAJA1:S83	NA	0.68789	0.685987	P31689:S83	8
Q8NCD3	HJURP	S473	HJURP:S473	NA	0.660885	0.634481	Q8NCD3:S473	7
O75367	MACROH2A1	T129	MACROH2A1:T129	NA	0.80257	0.788206	O75367:T129	8
Q8NFQ8	TOR1AIP2	S120	TOR1AIP2:S120	NA	0.721106	0.641127	Q8NFQ8:S120	8
Q9GZN2	TGIF2	S153	TGIF2:S153	NA	0.325144	0.426433	Q9GZN2:S153	7
Q14847	LASP1	T104	LASP1:T104	NA	0.754443	0.652114	Q14847:T104	8
Q86XL3	ANKLE2	S259	ANKLE2:S259	NA	0.907101	0.947559	Q86XL3:S259	8
P23246	SFPQ	T687	SFPQ:T687	GSK3A	0.738042	0.672459	P23246:T687	7
Q8IU81	IRF2BP1	S186	IRF2BP1:S186	NA	0.950915	0.85223	Q8IU81:S186	8
P27816	MAP4	S624	MAP4:S624	NA	0.633006	0.458017	P27816:S624	8
Q09666	AHNAK	S5552	AHNAK:S5552	NA	0.607538	0.492188	Q09666:S5552	8
P49750-1	YLPM1	S634	YLPM1:S634	NA	0.686677	0.810344	P49750-1:S634	7
Q8TEW8	PARD3B	S1162	PARD3B:S1162	NA	0.780597	0.737958	Q8TEW8:S1162	8
Q9HC52	CBX8	S110	CBX8:S110	NA	0.642482	0.516399	Q9HC52:S110	8
Q05682-4	CALD1	T475	CALD1:T471;T475	NA	0.918536	0.959549	Q05682-4:T475	8
Q92576	PHF3	S1642	PHF3:S1642	NA	0.690163	0.920209	Q92576:S1642	7
Q5T200	ZC3H13	S993	ZC3H13:S986;S993	NA	0.805348	0.932763	Q5T200:S993	7
Q96TA1	NIBAN2	S665	NIBAN2:S665;S681	NA	0.756762	0.71935	Q96TA1:S665	8
Q96TA1	NIBAN2	S681	NIBAN2:S665;S681	NA	0.426508	0.512762	Q96TA1:S681	8
Q96GY0	ZC2HC1A	S292	ZC2HC1A:S292	NA	0.649597	0.711425	Q96GY0:S292	7
Q9Y5K6	CD2AP	S510	CD2AP:S510;S514	NA	0.538751	0.869959	Q9Y5K6:S510	7
Q9Y5K6	CD2AP	S514	CD2AP:S510;S514	NA	0.970256	0.968529	Q9Y5K6:S514	7
P21333	FLNA	S2414	FLNA:S2414	NA	0.951037	0.983603	P21333:S2414	8
Q9GZY8	MFF	S202	MFF:S202	NA	0.674219	0.684493	Q9GZY8:S202	8
Q14315	FLNC	S2490	FLNC:S2490	NA	0.965883	0.984995	Q14315:S2490	8
Q8IYD8	FANCM	S997	FANCM:S997	NA	0.74496	0.602457	Q8IYD8:S997	7
Q9NS56	TOPORS	T173	TOPORS:T173	NA	0.836851	0.697131	Q9NS56:T173	8
Q8NDI1	EHBP1	S335	EHBP1:S335;S339	NA	0.575954	0.564875	Q8NDI1:S335	7
O43491	EPB41L2	S598	EPB41L2:S598	NA	0.790934	0.918727	O43491:S598	7
Q2NKX8	ERCC6L	S1082	ERCC6L:S1082	NA	0.723484	0.798988	Q2NKX8:S1082	8
Q96Q89	KIF20B	S1740	KIF20B:S1740	NA	0.594996	0.524312	Q96Q89:S1740	7
Q15233	NONO	T450	NONO:T450	NA	0.635348	0.740238	Q15233:T450	7
P42166	TMPO	S424	TMPO:S424	CDK1	0.957974	0.743979	P42166:S424	8
Q96HE9	PRR11	S344	PRR11:S344	NA	0.758656	0.874474	Q96HE9:S344	8
Q5FBB7	SGO1	S507	SGO1:S507	NEK2	0.798369	0.841184	Q5FBB7:S507	7
Q5JSZ5	PRRC2B	S288	PRRC2B:S288	NA	0.56928	0.5587	Q5JSZ5:S288	7
Q8N5G2	MACO1	S648	MACO1:S648	NA	0.506765	0.607361	Q8N5G2:S648	8
Q8IVF2	AHNAK2	S4897	AHNAK2:S4897	NA	0.443833	0.730732	Q8IVF2:S4897	7
Q5T200	ZC3H13	S64	ZC3H13:S64	NA	0.772509	0.68373	Q5T200:S64	7
P09234	SNRPC	S17	SNRPC:S17	NA	0.620372	0.646625	P09234:S17	8
Q9P206	KIAA1522	S862	KIAA1522:S858;S862	NA	0.803801	0.675855	Q9P206:S862	8
Q9UPT8	ZC3H4	S908	ZC3H4:S908	NA	0.922919	0.629828	Q9UPT8:S908	7
P78347	GTF2I	S668	GTF2I:S668;S674	MAPK3	0.876826	0.641395	P78347:S668	8
P78347	GTF2I	S674	GTF2I:S668;S674	MAPK3	0.753648	0.829764	P78347:S674	8
Q9H910	JPT2	S30	JPT2:S30	NA	0.782051	0.723559	Q9H910:S30	8
Q8WUF5	PPP1R13L	S395	PPP1R13L:S395	NA	0.8758	0.844996	Q8WUF5:S395	8
Q9Y618	NCOR2	S956	NCOR2:S956	NA	0.85689	0.840677	Q9Y618:S956	7
Q9ULW0	TPX2	T72	TPX2:T72	CDK1	0.87668	0.925353	Q9ULW0:T72	8
Q9NQS7	INCENP	T807	INCENP:T807;T	NA	0.634199	0.517542	Q9NQS7:T807	8
Q02241-2	KIF23	T450	KIF23:T450	NA	0.908478	0.856261	Q02241-2:T450	8
Q9UKI2	CDC42EP3	S100	CDC42EP3:S100	NA	0.749542	0.656884	Q9UKI2:S100	7
P46013	MKI67	S584	MKI67:S584	NA	0.86356	0.959994	P46013:S584	7
Q01082	SPTBN1	S2341	SPTBN1:S2341	NA	0.83132	0.938263	Q01082:S2341	7
P56945	BCAR1	S139	BCAR1:S139	NA	0.604765	0.62862	P56945:S139	7
O95425-3	SVIL	S50	SVIL:S50	NA	0.741833	0.627145	O95425-3:S50	7
O00139	KIF2A	S140	KIF2A:S140	NA	0.770267	0.815042	O00139:S140	8
Q9BUJ2	HNRNPUL1	S718	HNRNPUL1:S718	NA	0.878165	0.759121	Q9BUJ2:S718	7
Q9H6F5	CCDC86	S188	CCDC86:S188	NA	0.672865	0.580145	Q9H6F5:S188	8
Q9BTC0	DIDO1	S1522	DIDO1:S1522	NA	0.801212	0.603616	Q9BTC0:S1522	7
Q9UPT8	ZC3H4	T1235	ZC3H4:T1235	NA	0.651836	0.417053	Q9UPT8:T1235	8
P46821	MAP1B	T1067	MAP1B:T1067	NA	0.93416	0.972632	P46821:T1067	8
Q96I25	RBM17	S222	RBM17:S222	MAPK1	0.583626	0.537758	Q96I25:S222	7
Q9BY89	KIAA1671	T1713	KIAA1671:T1713	NA	0.646597	0.351863	Q9BY89:T1713	8
Q9NQZ2	UTP3	S37	UTP3:S37	NA	0.603095	0.734849	Q9NQZ2:S37	8
Q14692	BMS1	S552	BMS1:S552	NA	0.470191	0.510069	Q14692:S552	7
Q8WUA4	GTF3C2	S893	GTF3C2:S893;S	NA	0.94669	0.882542	Q8WUA4:S893	8
Q8IZD4	DCP1B	S147	DCP1B:S147	NA	0.726526	0.614246	Q8IZD4:S147	8
Q9Y520	PRRC2C	T2673	PRRC2C:T2673	NA	0.628611	0.776796	Q9Y520:T2673	8
P46013	MKI67	S1679	MKI67:S1679	NA	0.517788	0.686965	P46013:S1679	8
P46013	MKI67	T1193	MKI67:T1193	NA	0.819662	0.72786	P46013:T1193	8
Q5JTD0	TJAP1	T422	TJAP1:T422	NA	0.58785	0.646479	Q5JTD0:T422	7
Q03252	LMNB2	T34	LMNB2:T34;S37	NA	0.756959	0.683577	Q03252:T34	8
Q03252	LMNB2	S37	LMNB2:T34;S37	CDK2	0.978901	0.902153	Q03252:S37	8
Q9P270	SLAIN2	S63	SLAIN2:S63	NA	0.782664	0.799462	Q9P270:S63	7
P27816	MAP4	T571	MAP4:T571;T582	NA	0.89833	0.91118	P27816:T571	8
Q9ULC8	ZDHHC8	T716	ZDHHC8:T716	NA	0.634368	0.614486	Q9ULC8:T716	7
Q71RC2	LARP4	S583	LARP4:S583	NA	0.769218	0.722018	Q71RC2:S583	8
O94875-11	SORBS2	S266	SORBS2:S266	NA	0.823893	0.766483	O94875-11:S266	8
Q8NB46	ANKRD52	S1028	ANKRD52:S1028	NA	0.695206	0.629296	Q8NB46:S1028	7
P49454	CENPF	S276	CENPF:S276	NA	0.668479	0.439974	P49454:S276	8
Q6P9B9	INTS5	S279	INTS5:S279	NA	0.532679	0.7267	Q6P9B9:S279	8
Q12830	BPTF	S1300	BPTF:S1300	NA	0.504056	0.868661	Q12830:S1300	7
P06400	RB1	S608	RB1:S608;S612	CDK4	0.970482	0.908005	P06400:S608	8
P06400	RB1	S612	RB1:S608;S612	CHEK1	0.940437	0.975229	P06400:S612	8
Q7RTP6	MICAL3	S1310	MICAL3:S1310	NA	0.532702	0.601536	Q7RTP6:S1310	7
Q8TF72	SHROOM3	S910	SHROOM3:S910;S913	NA	0.532454	0.731384	Q8TF72:S910	8
Q8TF72	SHROOM3	S913	SHROOM3:S910;S913	NA	0.512103	0.777186	Q8TF72:S913	8
Q8TF76	HASPIN	S147	HASPIN:S147	NA	0.446307	0.577981	Q8TF76:S147	8
O75962	TRIO	S1745	TRIO:S1745	NA	0.61908	0.724625	O75962:S1745	8
Q2TB10	ZNF800	S336	ZNF800:S336	NA	0.912299	0.883781	Q2TB10:S336	7
Q7L2J0	MEPCE	S254	MEPCE:S254	NA	0.87455	0.965115	Q7L2J0:S254	7
Q15554	TERF2	S365	TERF2:S365	CDK2	0.878863	0.756964	Q15554:S365	8
P46013	MKI67	T1315	MKI67:T1315	NA	0.838467	0.809157	P46013:T1315	8
P46013	MKI67	T1801	MKI67:T1801	NA	0.745099	0.774672	P46013:T1801	8
P46013	MKI67	T1923	MKI67:T1923	NA	0.727529	0.720881	P46013:T1923	8
Q9UJY1	HSPB8	S24	HSPB8:S24	MAPK3	0.559471	0.718698	Q9UJY1:S24	8
Q9P206	KIAA1522	S669	KIAA1522:S669;S673	NA	0.588866	0.73892	Q9P206:S669	8
Q9P206	KIAA1522	S673	KIAA1522:S669;S673	NA	0.803144	0.833184	Q9P206:S673	8
Q9UIF8	BAZ2B	S1465	BAZ2B:S1465	NA	0.793736	0.62444	Q9UIF8:S1465	8
Q8IY33	MICALL2	S249	MICALL2:S249	NA	0.620826	0.656298	Q8IY33:S249	8
Q9ULL5	PRR12	S386	PRR12:S386	NA	0.601814	0.754549	Q9ULL5:S386	7
P29692-3	EEF1D	S109	EEF1D:S109	NA	0.809364	0.547567	P29692-3:S109	7
Q7L590	MCM10	S548	MCM10:S548	NA	0.834607	0.717065	Q7L590:S548	7
Q96PD2	DCBLD2	T593	DCBLD2:T593	NA	0.747786	0.550048	Q96PD2:T593	7
O75179	ANKRD17	S1940	ANKRD17:S1940	NA	0.394995	0.507863	O75179:S1940	7
Q8N3V7-2	SYNPO	S454	SYNPO:S454	NA	0.206582	0.482866	Q8N3V7-2:S454	8
Q9HC35	EML4	S146	EML4:S146;S150	NA	0.664985	0.376997	Q9HC35:S146	8
Q9UIF9	BAZ2A	S509	BAZ2A:S509	CDK2	0.765814	0.627833	Q9UIF9:S509	8
Q86SQ0	PHLDB2	T574	PHLDB2:T574	NA	0.737612	0.779194	Q86SQ0:T574	7
Q96L91	EP400	T2813	EP400:T2813	NA	0.480687	0.615661	Q96L91:T2813	8
Q96JM3	CHAMP1	S603	CHAMP1:S603	NA	0.916162	0.932132	Q96JM3:S603	7
Q9NQW6	ANLN	S388	ANLN:S388	NA	0.730504	0.726053	Q9NQW6:S388	8
Q9C0C4	SEMA4C	S760	SEMA4C:S760;S772	NA	0.782842	0.785833	Q9C0C4:S760	8
Q9C0C4	SEMA4C	S772	SEMA4C:S760;S772	NA	0.874245	0.543592	Q9C0C4:S772	8
Q8ND82	ZNF280C	S105	ZNF280C:S105	NA	0.6864	0.842623	Q8ND82:S105	7
Q6P0N0	MIS18BP1	S690	MIS18BP1:S690	NA	0.605389	0.488369	Q6P0N0:S690	7
Q7RTP6	MICAL3	S649	MICAL3:S649	NA	0.57149	0.70769	Q7RTP6:S649	7
Q8NFH5	NUP35	T265	NUP35:S261;T265	NA	0.804542	0.888533	Q8NFH5:T265	8
Q8NHM5	KDM2B	S1018	KDM2B:S1018	NA	0.938152	0.821267	Q8NHM5:S1018	7
Q96GP6	SCARF2	S698	SCARF2:S693;S698	NA	0.864248	0.874712	Q96GP6:S698	7
Q9NV88	INTS9	S564	INTS9:S564	NA	0.336159	0.489509	Q9NV88:S564	7
P0DMB2	C8orf88	S22	C8orf88:S22	NA	0.593922	0.516672	P0DMB2:S22	8
Q15003	NCAPH	T49	NCAPH:T49	CDK2	0.820152	0.80715	Q15003:T49	8
Q9HAU0	PLEKHA5	S140	PLEKHA5:S140	NA	0.817476	0.807163	Q9HAU0:S140	7
Q9HC35	EML4	S138	EML4:S138	NA	0.654265	0.661763	Q9HC35:S138	7
Q86YP4	GATAD2A	S548	GATAD2A:S548	NA	0.559844	0.514726	Q86YP4:S548	8
Q9C0B5	ZDHHC5	S621	ZDHHC5:S621	NA	0.594287	0.535681	Q9C0B5:S621	7
P25787	PSMA2	S14	PSMA2:S14	NA	0.792389	0.850517	P25787:S14	8
Q2LD37	KIAA1109	S2368	KIAA1109:S2368	NA	0.865693	0.699059	Q2LD37:S2368	7
Q9H4H8	FAM83D	S462	FAM83D:S458;S462	NA	0.85385	0.663343	Q9H4H8:S462	7
O95402	MED26	T323	MED26:T310;T323	NA	0.675356	0.881659	O95402:T323	8
Q14669	TRIP12	S942	TRIP12:S942	NA	0.945728	0.93928	Q14669:S942	7
P42167	TMPO	S306	TMPO:S306	NA	0.587618	0.235114	P42167:S306	8
Q99618	CDCA3	S68	CDCA3:S68;T70	NA	0.550467	0.567199	Q99618:S68	7
O95931	CBX7	S113	CBX7:S113	NA	0.538517	0.504951	O95931:S113	7
O96028-3	NSD2	T422	NSD2:T422	NA	0.636736	0.893999	O96028-3:T422	7
Q6P4F7	ARHGAP11A	S868	ARHGAP11A:S868	NA	0.545686	0.578881	Q6P4F7:S868	8
Q8WYL5	SSH1	S971	SSH1:S971	NA	0.938996	0.950124	Q8WYL5:S971	8
Q14160-3	SCRIB	S1541	SCRIB:S1541;S1547	NA	0.483337	0.54804	Q14160-3:S1541	8
Q6P4F7	ARHGAP11A	S318	ARHGAP11A:S318;T323	NA	0.797272	0.51687	Q6P4F7:S318	8
Q6P4F7	ARHGAP11A	T323	ARHGAP11A:S318;T323	NA	0.652611	0.652272	Q6P4F7:T323	8
Q96JM3	CHAMP1	S204	CHAMP1:S204;S214	NA	0.503382	0.541549	Q96JM3:S204	8
Q96JM3	CHAMP1	S214	CHAMP1:S204;S214	NA	0.686958	0.432968	Q96JM3:S214	8
Q96L73	NSD1	S572	NSD1:S572	NA	0.68849	0.476863	Q96L73:S572	8
Q15773	MLF2	S238	MLF2:S238	NA	0.868361	0.71998	Q15773:S238	7
P17096	HMGA1	S36	HMGA1:S36	CDK1	0.843659	0.791314	P17096:S36	8
Q9BXF6	RAB11FIP5	S224	RAB11FIP5:S224	NA	0.281295	0.563655	Q9BXF6:S224	8
Q5T200	ZC3H13	T263	ZC3H13:T263;S265	NA	0.562139	0.570797	Q5T200:T263	8
Q5T200	ZC3H13	S265	ZC3H13:T263;S265	NA	0.716419	0.607914	Q5T200:S265	8
Q96AV8	E2F7	T61	E2F7:T61;T68	NA	0.851578	0.754507	Q96AV8:T61	7
Q96AV8	E2F7	T68	E2F7:T61;T68	NA	0.972435	0.980933	Q96AV8:T68	7
Q92890-1	UFD1	S283	UFD1:S283	NA	0.909354	0.818573	Q92890-1:S283	7
Q92733	PRCC	S212	PRCC:S212	NA	0.691593	0.717805	Q92733:S212	7
Q69YH5	CDCA2	S591	CDCA2:S591	NA	0.574542	0.604988	Q69YH5:S591	8
Q96JM3	CHAMP1	S507	CHAMP1:S507	NA	0.353003	0.628039	Q96JM3:S507	7
P17096-2	HMGA1	T42	HMGA1:T42	CDK1	0.946888	0.671648	P17096-2:T42	7
P46013	MKI67	S713	MKI67:S713	NA	0.398361	0.796074	P46013:S713	7
Q96JM3	CHAMP1	S286	CHAMP1:S286;S297	NA	0.517238	0.708913	Q96JM3:S286	7
Q96JM3	CHAMP1	S297	CHAMP1:S286;S297	NA	0.597932	0.541697	Q96JM3:S297	7
Q9C0K0	BCL11B	S678	BCL11B:S678	NA	0.662285	0.49078	Q9C0K0:S678	8
Q8NI77	KIF18A	S684	KIF18A:S684	NA	0.515254	0.465639	Q8NI77:S684	8
Q96N67-6	DOCK7	S1421	DOCK7:S1421	NA	0.70039	0.355115	Q96N67-6:S1421	8
Q9Y6V7	DDX49	T468	DDX49:T468	NA	0.64895	0.779156	Q9Y6V7:T468	8
Q5VT06	CEP350	S1061	CEP350:S1061	NA	0.550038	0.465815	Q5VT06:S1061	8
Q15942	ZYX	S267	ZYX:S267;S/T	NA	0.706143	0.731496	Q15942:S267	8
Q96A19	CCDC102A	S28	CCDC102A:S28	NA	0.896151	0.709063	Q96A19:S28	8
Q5H9R7	PPP6R3	S853	PPP6R3:S853	NA	0.463861	0.462159	Q5H9R7:S853	8
O75154-3	RAB11FIP3	S467	RAB11FIP3:S467	NA	0.824045	0.971041	O75154-3:S467	7
Q8WWI1	LMO7	T1048	LMO7:T1048	NA	0.858368	0.970062	Q8WWI1:T1048	8
P17096	HMGA1	T53	HMGA1:T39;T53	CDK1	0.967806	0.744647	P17096:T53	8
Q9UKA4	AKAP11	S422	AKAP11:S422;S433	NA	0.466327	0.679448	Q9UKA4:S422	8
Q9UKA4	AKAP11	S433	AKAP11:S422;S433	NA	0.601672	0.707139	Q9UKA4:S433	8
P06748	NPM1	T234	NPM1:T234;T237	CDK1	0.743218	0.549919	P06748:T234	8
P06748	NPM1	T237	NPM1:T234;T237	CDK1	0.900425	0.652951	P06748:T237	8
Q7Z478	DHX29	S192	DHX29:S192;S200	NA	0.461666	0.53098	Q7Z478:S192	8
Q7Z478	DHX29	S200	DHX29:S192;S200	NA	0.741314	0.40363	Q7Z478:S200	8
P46013	MKI67	T2203	MKI67:T2203	NA	0.562301	0.656648	P46013:T2203	8
P35658-3	NUP214	S646	NUP214:S646	NA	0.751343	0.769875	P35658-3:S646	7
P30307	CDC25C	S214	CDC25C:S214	CDK1	0.763889	0.520602	P30307:S214	8
Q15751	HERC1	S1502	HERC1:S1502	NA	0.541851	0.776103	Q15751:S1502	8
Q8N3V7-2	SYNPO	S738	SYNPO:S738	NA	0.877447	0.716268	Q8N3V7-2:S738	7
P52732	KIF11	T926	KIF11:T926	CDK1	0.960942	0.795432	P52732:T926	8
P11137	MAP2	T1649	MAP2:T1649;S1653	NA	0.873774	0.917855	P11137:T1649	7
P11137	MAP2	S1653	MAP2:T1649;S1653	NA	0.75962	0.797952	P11137:S1653	7
P25054	APC	S2789	APC:S2789	NA	0.884146	0.921395	P25054:S2789	7
Q96PU5	NEDD4L	S464	NEDD4L:T451;S464	NA	0.88795	0.872403	Q96PU5:S464	8
O75369-8	FLNB	S983	FLNB:S983	NA	0.930147	0.887527	O75369-8:S983	8
O60292	SIPA1L3	S1534	SIPA1L3:S1534	NA	0.823716	0.841915	O60292:S1534	7
Q9NPG3	UBN1	S821	UBN1:S821	NA	0.596558	0.46792	Q9NPG3:S821	8
Q96L73	NSD1	S938	NSD1:S938;S945	NA	0.906568	0.830716	Q96L73:S938	8
Q9P270	SLAIN2	S377	SLAIN2:S377	NA	0.628252	0.540446	Q9P270:S377	8
Q86U86	PBRM1	S636	PBRM1:S636	NA	0.564971	0.431055	Q86U86:S636	7
O00571	DDX3X	S90	DDX3X:S90	NA	0.58147	0.126136	O00571:S90	7
Q9NQW6	ANLN	S182	ANLN:S182;S189	NA	0.912239	0.779155	Q9NQW6:S182	8
Q5TCZ1	SH3PXD2A	S985	SH3PXD2A:S985	NA	0.856169	0.71377	Q5TCZ1:S985	8
Q12888	TP53BP1	S1656	TP53BP1:S1656	NA	0.429598	0.529842	Q12888:S1656	7
O95429	BAG4	S179	BAG4:S179	NA	0.46201	0.816101	O95429:S179	8
Q15398-1	DLGAP5	T248	DLGAP5:T248	NA	0.677685	0.780437	Q15398-1:T248	8
O43189	PHF1	S522	PHF1:S522	NA	0.42218	0.741504	O43189:S522	7
P33991	MCM4	T102	MCM4:T102;S105;T110	NA	0.6382	0.763223	P33991:T102	8
P33991	MCM4	T110	MCM4:T102;S105;T110	CDK2	0.958529	0.859074	P33991:T110	8
P53814	SMTN	S304	SMTN:S304	NA	0.514924	0.520944	P53814:S304	8
Q8NI27	THOC2	S1393	THOC2:S1393	NA	0.695884	0.588278	Q8NI27:S1393	7
P46821	MAP1B	T1633	MAP1B:T1633	NA	0.504355	0.465167	P46821:T1633	8
Q13077	TRAF1	S66	TRAF1:S66	NA	0.531002	0.70041	Q13077:S66	8
Q13242	SRSF9	S211	SRSF9:Y206;S211;S216	NA	0.681252	0.770398	Q13242:S211	8
Q04637	EIF4G1	T647	EIF4G1:T647	CDK2	0.834149	0.736104	Q04637:T647	8
Q9H792	PEAK1	S587	PEAK1:S587	NA	0.41147	0.60811	Q9H792:S587	8
Q8WVM8	SCFD1	S303	SCFD1:S303	NA	0.627133	0.706913	Q8WVM8:S303	7
Q9P275	USP36	S546	USP36:S546	NA	0.620409	0.517988	Q9P275:S546	7
Q96QE3	ATAD5	T603	ATAD5:T603	NA	0.610905	0.486393	Q96QE3:T603	7
O95425-3	SVIL	S245	SVIL:S238;S245	NA	0.730894	0.671451	O95425-3:S245	7
Q9ULH0	KIDINS220	S1718	KIDINS220:S1718	NA	0.53709	0.524704	Q9ULH0:S1718	8
P43364	MAGEA11	S13	MAGEA11:S13	NA	0.824775	0.857151	P43364:S13	7
P28066	PSMA5	S16	PSMA5:S16	NA	0.546172	0.739791	P28066:S16	8
Q01518	CAP1	S34	CAP1:S34	NA	0.868003	0.948735	Q01518:S34	8
Q15642	TRIP10	T302	TRIP10:T302;S304	NA	0.725228	0.76007	Q15642:T302	8
Q5VZK9	CARMIL1	T1228	CARMIL1:T1228	NA	0.863486	0.931478	Q5VZK9:T1228	7
Q2QGD7	ZXDC	T172	ZXDC:T172	NA	0.830397	0.852714	Q2QGD7:T172	7
Q14195-2	DPYSL3	T85	DPYSL3:T85	NA	0.877112	0.667175	Q14195-2:T85	8
Q96SN8	CDK5RAP2	S1238	CDK5RAP2:S1238	NA	0.866673	0.599072	Q96SN8:S1238	8
Q9NRA8	EIF4ENIF1	S115	EIF4ENIF1:S115	NA	0.868556	0.74041	Q9NRA8:S115	8
Q14865	ARID5B	S688	ARID5B:S688	NA	0.620807	0.677581	Q14865:S688	7
Q9P206	KIAA1522	T185	KIAA1522:T185	NA	0.693873	0.60807	Q9P206:T185	8
P46013	MKI67	T1503	MKI67:T1503;T	NA	0.614436	0.615433	P46013:T1503	8
P18858	LIG1	T233	LIG1:T233	CDK2	0.913928	0.985465	P18858:T233	8
Q9P206	KIAA1522	S327	KIAA1522:S327;S330	NA	0.764429	0.438399	Q9P206:S327	8
Q9UHI6	DDX20	S48	DDX20:S48	NA	0.508295	0.547044	Q9UHI6:S48	8
Q96I34	PPP1R16A	S418	PPP1R16A:S418	NA	0.964701	0.870281	Q96I34:S418	8
P09884	POLA1	S209	POLA1:S209	NA	0.787876	0.699609	P09884:S209	7
P26358	DNMT1	S127	DNMT1:S127;S133	CDK4	0.924492	0.96054	P26358:S127	8
P26358	DNMT1	S133	DNMT1:S127;S133	NA	0.600153	0.261121	P26358:S133	8
Q9H910-2	JPT2	S14	JPT2:S14	NA	0.782051	0.723559	Q9H910-2:S14	8
P30291	WEE1	S150	WEE1:S150	NA	0.723196	0.556851	P30291:S150	7
Q53HL2	CDCA8	T106	CDCA8:T106	NA	0.875749	0.88617	Q53HL2:T106	7
Q15648	MED1	S1207	MED1:S1207;S1218	CDK2	0.894086	0.952123	Q15648:S1207	7
P46013	MKI67	T2426	MKI67:S2420;T2426	NA	0.425599	0.588904	P46013:T2426	8
Q5VV42	CDKAL1	T499	CDKAL1:T499	NA	0.664217	0.794923	Q5VV42:T499	8
O75781	PALM	S162	PALM:S162	NA	0.608699	0.735981	O75781:S162	7
Q9ULL5	PRR12	S1061	PRR12:S1061	NA	0.586925	0.704415	Q9ULL5:S1061	8
Q9NSV4	DIAPH3	S1093	DIAPH3:S1093	NA	0.523432	0.495757	Q9NSV4:S1093	7
Q8NCD3	HJURP	S595	HJURP:S595	NA	0.537358	0.588025	Q8NCD3:S595	8
Q5SW96	LDLRAP1	S14	LDLRAP1:S14	NA	0.529858	0.459982	Q5SW96:S14	7
Q7Z628	NET1	S131	NET1:S131	NA	0.55056	0.582571	Q7Z628:S131	8
O15417	TNRC18	S1136	TNRC18:S1136	NA	0.874484	0.958986	O15417:S1136	7
Q8IZL8	PELP1	S481	PELP1:S477;S481	NA	0.404771	0.551586	Q8IZL8:S481	7
Q9ULH1	ASAP1	T758	ASAP1:T758	NA	0.806502	0.615285	Q9ULH1:T758	8
P11387	TOP1	S112	TOP1:S112	CDK1	0.633341	0.429168	P11387:S112	8
Q9Y6A5	TACC3	S71	TACC3:S71	NA	0.533498	0.666169	Q9Y6A5:S71	7
O43683	BUB1	S655	BUB1:S655;S661	NA	0.35086	0.531175	O43683:S655	7
O43683	BUB1	S661	BUB1:S655;S661	NA	0.688863	0.688229	O43683:S661	7
Q9BSQ5	CCM2	S15	CCM2:S15	NA	0.940342	0.91252	Q9BSQ5:S15	7
O43237	DYNC1LI2	S383	DYNC1LI2:S383	NA	0.724288	0.497208	O43237:S383	7
P46013	MKI67	T525	MKI67:S507;T525	NA	0.816743	0.978262	P46013:T525	8
P10244	MYBL2	T405	MYBL2:T405	CDK2	0.913634	0.890385	P10244:T405	8
Q9C0C2	TNKS1BP1	S178	TNKS1BP1:S178	NA	0.907386	0.42775	Q9C0C2:S178	7
A6ND36	FAM83G	S760	FAM83G:S760	NA	0.536663	0.682344	A6ND36:S760	7
Q5UIP0	RIF1	S2260	RIF1:S2260;S2263	NA	0.68866	0.812738	Q5UIP0:S2260	7
P46013	MKI67	T1167	MKI67:T1167	NA	0.355684	0.531585	P46013:T1167	8
A6NHR9	SMCHD1	S1974	SMCHD1:S1974	NA	0.540443	0.6309	A6NHR9:S1974	8
P15822	HIVEP1	S130	HIVEP1:S130	NA	0.858929	0.919402	P15822:S130	8
Q00587	CDC42EP1	S303	CDC42EP1:S303	NA	0.759023	0.468668	Q00587:S303	7
O15417	TNRC18	S1127	TNRC18:S1127;S1136	NA	0.639141	0.566512	O15417:S1127	7
Q96PK6	RBM14	S627	RBM14:S627	CHEK1	0.890947	0.976031	Q96PK6:S627	8
Q92738	USP6NL	S585	USP6NL:S585	NA	0.927348	0.944488	Q92738:S585	7
P46013	MKI67	S827	MKI67:S827	NA	0.55849	0.534764	P46013:S827	7
O95983	MBD3	S37	MBD3:S37	NA	0.794235	0.755107	O95983:S37	7
Q14684	RRP1B	T728	RRP1B:T728;S736	NA	0.578205	0.514691	Q14684:T728	8
Q14684	RRP1B	S736	RRP1B:T728;S736	NA	0.672061	0.639711	Q14684:S736	8
Q9UNZ2	NSFL1C	S140	NSFL1C:S140	CDK1	0.717254	0.524812	Q9UNZ2:S140	8
Q8WUA4	GTF3C2	S167	GTF3C2:S167;S	NA	0.644953	0.53879	Q8WUA4:S167	7
Q14680	MELK	S498	MELK:S498	NA	0.848851	0.795381	Q14680:S498	8
Q9H0E9-2	BRD8	T175	BRD8:T175	NA	0.896402	0.754373	Q9H0E9-2:T175	7
Q5VUA4	ZNF318	T1883	ZNF318:T1883	NA	0.913334	0.953091	Q5VUA4:T1883	7
Q7KZF4	SND1	S781	SND1:S781	NA	0.487626	0.424642	Q7KZF4:S781	8
Q8WWK9	CKAP2	T579	CKAP2:T579;T582	NA	0.343885	0.429293	Q8WWK9:T579	8
P20700	LMNB1	S23	LMNB1:T19;S23	CDK1	0.973716	0.897168	P20700:S23	8
P49790	NUP153	S1463	NUP153:S1463	NA	0.444733	0.748923	P49790:S1463	8
Q9BY89	KIAA1671	S1757	KIAA1671:S1757;S1760	NA	0.574623	0.55218	Q9BY89:S1757	7
Q9BY89	KIAA1671	S1760	KIAA1671:S1757;S1760	NA	0.860214	0.622602	Q9BY89:S1760	7
Q86V48	LUZP1	S745	LUZP1:S745	NA	0.765226	0.831328	Q86V48:S745	8
P33991	MCM4	T23	MCM4:T23	NA	0.552466	0.443546	P33991:T23	7
Q9NQW6	ANLN	T364	ANLN:T364	NA	0.552235	0.664779	Q9NQW6:T364	8
Q15003	NCAPH	S87	NCAPH:S87	NA	0.647081	0.74704	Q15003:S87	8
P56181-2	NDUFV3	S98	NDUFV3:S98	NA	0.688535	0.608058	P56181-2:S98	8
O43663-4	PRC1	S532	PRC1:S532	NA	0.420454	0.459968	O43663-4:S532	7
Q6P0N0	MIS18BP1	S1048	MIS18BP1:S1042;S1048	NA	0.455782	0.380085	Q6P0N0:S1048	7
P49454	CENPF	S2998	CENPF:S2998	NA	0.674122	0.561458	P49454:S2998	7
Q09666	AHNAK	S559	AHNAK:S559	NA	0.846981	0.640888	Q09666:S559	8
P18031	PTPN1	S386	PTPN1:S386	CDK1	0.938903	0.884652	P18031:S386	7
Q68DK7	MSL1	T386	MSL1:T386	NA	0.805241	0.867516	Q68DK7:T386	7
Q8NI27	THOC2	T1385	THOC2:T1385;S1393	NA	0.703959	0.671577	Q8NI27:T1385	8
Q7Z2K8	GPRIN1	S452	GPRIN1:S452	NA	0.917975	0.915822	Q7Z2K8:S452	7
Q12986	NFX1	S326	NFX1:S326	NA	0.502828	0.520718	Q12986:S326	8
Q8TEW8	PARD3B	S973	PARD3B:S973	NA	0.834206	0.708176	Q8TEW8:S973	8
Q9NRL2	BAZ1A	T1302	BAZ1A:S1301;T1302	NA	0.729495	0.709974	Q9NRL2:T1302	8
Q9H4B6	SAV1	T76	SAV1:T76	NA	0.595287	0.804185	Q9H4B6:T76	8
Q8NFH5	NUP35	T308	NUP35:T308	NA	0.882353	0.943918	Q8NFH5:T308	7
Q14676	MDC1	T1589	MDC1:T1589	NA	0.56642	0.485346	Q14676:T1589	8
Q6ULP2	AFTPH	S395	AFTPH:S395;S409	NA	0.347753	0.584686	Q6ULP2:S395	8
O60566	BUB1B	S543	BUB1B:S543	CDK1	0.466253	0.649715	O60566:S543	8
Q6P4F7	ARHGAP11A	T302	ARHGAP11A:T302	NA	0.622482	0.641166	Q6P4F7:T302	8
Q8WWQ0	PHIP	S1502	PHIP:S1502	NA	0.587064	0.128519	Q8WWQ0:S1502	8
P46087	NOP2	S786	NOP2:S786	NA	0.892959	0.650361	P46087:S786	8
Q99640-3	PKMYT1	T446	PKMYT1:T446	NA	0.555763	0.463018	Q99640-3:T446	7
P25789	PSMA4	S13	PSMA4:S13	NA	0.416005	0.855206	P25789:S13	8
P53814	SMTN	S729	SMTN:S729	NA	0.416185	0.399554	P53814:S729	8
Q5VYS8	TUT7	T64	TUT7:T64	NA	0.93975	0.967365	Q5VYS8:T64	8
Q86XL3	ANKLE2	S528	ANKLE2:S528	CDK2	0.873413	0.95303	Q86XL3:S528	7
Q9BW19	KIFC1	S31	KIFC1:S31	NA	0.663019	0.159509	Q9BW19:S31	8
Q9NZJ0	DTL	S478	DTL:S478	NA	0.690082	0.779261	Q9NZJ0:S478	7
O76021	RSL1D1	T465	RSL1D1:T465	NA	0.935794	0.944445	O76021:T465	8
P46013	MKI67	T1531	MKI67:T1531;S1533	NA	0.342661	0.498107	P46013:T1531	8
Q9NZJ0	DTL	S697	DTL:S697;S704	NA	0.906417	0.738901	Q9NZJ0:S697	7
Q9Y6G9	DYNC1LI1	S398	DYNC1LI1:S398	NA	0.562808	0.489255	Q9Y6G9:S398	7
Q12815	TROAP	S16	TROAP:S16	NA	0.626528	0.62225	Q12815:S16	8
Q8IYS2-2	KIAA2013	S646	KIAA2013:S646	NA	0.858352	0.715897	Q8IYS2-2:S646	7
Q9Y2K7	KDM2A	T550	KDM2A:T550;S562	CDK2	0.953751	0.745112	Q9Y2K7:T550	8
Q03164	KMT2A	S750	KMT2A:S746;S750	NA	0.622814	0.769056	Q03164:S750	7
Q9Y6G9	DYNC1LI1	S405	DYNC1LI1:S398;S405	NA	0.516917	0.686396	Q9Y6G9:S405	8
Q12834	CDC20	S41	CDC20:S41	BUB1	0.939415	0.640669	Q12834:S41	7
Q9ULW0	TPX2	T369	TPX2:T369	NA	0.729403	0.667798	Q9ULW0:T369	8
Q5TKA1	LIN9	S76	LIN9:S76	NA	0.918368	0.725879	Q5TKA1:S76	8
O94776	MTA2	T534	MTA2:T534	NA	0.815404	0.818264	O94776:T534	8
Q9HAU0	PLEKHA5	S568	PLEKHA5:S568	NA	0.29675	0.555566	Q9HAU0:S568	7
Q12834	CDC20	T55	CDC20:T55;T59	NA	0.928382	0.911037	Q12834:T55	8
Q12834	CDC20	T59	CDC20:T55;T59	NA	0.821525	0.897318	Q12834:T59	8
Q9UPT8	ZC3H4	T1210	ZC3H4:T1210	NA	0.431198	0.746684	Q9UPT8:T1210	8
P46013	MKI67	T2259	MKI67:T2259;S2261	NA	0.322499	0.549298	P46013:T2259	8
Q9Y4B6	DCAF1	T706	DCAF1:T706	NA	0.961721	0.92491	Q9Y4B6:T706	8
Q6ZW33	MICALCL	S426	MICALCL:S426	NA	0.962269	0.86311	Q6ZW33:S426	7
