# Supplementary material for: Temporal phosphoproteomics reveals WEE1-dependent control of 53BP1 pathway
Source: iScience. 2022 Dec 13;26(1):105806. doi: 10.1016/j.isci.2022.105806 (PMC9827073; doi:10.1016/j.isci.2022.105806)
Supplement: Table S5. Table of fold-changes of predicted CDK sites after WEE1 and CDK1 inhibition, related to Figure S4 [file mmc7.xlsx]

## Sheet: Descriptions
Table S5: Table of fold-changes of predicted CDK sites after WEE1 and CDK1 inhibition, Related to Figure S4.
Column name	Description
Accession	Uniprot protein accession iD
ModifiedPeptide	Tryptic peptide sequence with indicated phosphorylation site
MasterMod	Phosphorylated residue and position in protein sequence
AllMods	Phosphorylated residue and position in protein sequence
FC_WEE1i	Log2 fold-change after WEE1 inhibition
FC_CDK1i	Log2 fold-change after CDK1 inhibition
FC_CDK1iWEE1i	Log2 fold-change after CDK1 and WEE1 inhibition
Er_FC	Standart varation of the log2 fold-change from the linear model
pVal_WEE1i	P-value corresponding to FC_WEE1i
pVal_CDK1i	P-value corresponding to FC_CDK1i
pVal_CDK1iWEE1i	P-value corresponding to FC_CDK1iWEE1i

## Sheet: SI_6
	Accession	ModifiedPeptides	MasterMod	AllMods	FC_WEE1i	FC_CDK1i	FC_CDK1iWEE1i	Er_FC	pVal_WEE1i	pVal_CDK1i	pVal_CDK1iWEE1i
1	P46379	RLQEDPNYS[Phospho (STY)]PQRFPNAQR	S1117	S1111;S1117;S1158;S1085;S1147	-0.498945967680389	-0.25631081235122	-0.101196824813098	0.207548749420271	0.0332753755680356	0.240486227088777	0.634632844883405
2	P53814	SLSVLS[Phospho (STY)]PR	S304	S360;S358;S304	234590469720684	-279823731730727	0.502997994490959	253240499723906	0.372517666153082	0.290834356377483	0.845881780818812
3	Q7Z478	FQSPQIQATIS[Phospho (STY)]PPLQPK	S200	S200	-0.534209230922069	-0.532662500776204	-0.265176428949249	0.159778476712767	0.005850769019824	0.00595653880699026	0.122870995821765
4	Q9BUJ2	APQQQPPPQQPPPPQPPPQQPPPPPSYS[Phospho (STY)]PARNPPGASTYNK	S718	S618;S629;S718	0.994800500301121	0.836040120273044	0.697971841309052	0.758530998724899	0.214233338592631	0.291997114783914	0.375615122897608
5	P09234	FYC[Carbamidomethyl (C)]DYC[Carbamidomethyl (C)]DTYLTHDS[Phospho (STY)]PSVRK	S17	S38;S17	256144578616984	-159523801630959	-103061893310373	0.595649883657286	0.00103143090478258	0.0201056886089158	0.109196022000066
6	Q6ZN55	APAPVVLGS[Phospho (STY)]PVVLGPPVGQAR	S164	S254;S164;S253	0.707025740592262	-184840073571176	-0.650718827540922	0.392721851415138	0.0969794964196717	0.000508482730564606	0.123423784311289
7	Q99569	VGS[Phospho (STY)]PLTLTDAQTR	S314	S314	0.86703119688619	0.435887238847958	-0.539106731298741	0.656864288443074	0.21147611331896	0.519499592226473	0.4278047907457
8	O43189	SLS[Phospho (STY)]PGTGGGVR	S522	S136;S213;S522	0.885360973016545	0.415148020242678	-237863591073371	118448226713305	0.469176446873945	0.732047235210051	0.0676780453168357
9	P56945	AQQGLYQVPGPSPQFQS[Phospho (STY)]PPAK	S139	S139;S185;S157;S137;S110	208939057347968	-165621477173201	0.396173259928118	0.554566479248857	0.0026834471485856	0.0113477738292619	0.488654141068204
10	Q7Z6E9	LGYLVS[Phospho (STY)]PPQQIR	S516	S554;S516	127908403684042	0.689752782937586	-0.502110498953944	0.388094232946494	0.00639018372805234	0.100853282762267	0.220087618560846
11	Q7Z6E9	GYAAGAQPRPSANRENFS[Phospho (STY)]PER	S861	S899;S861;S827	-0.0743319842698092	0.372924409971676	-0.702890627222075	0.429435122291531	0.865464075905587	0.40220567374629	0.127614820273675
12	P06400	SNLDEEVNVIPPHT[Phospho (STY)]PVR	T373	T373	0.0826421556335394	0.113567720553317	0.883661225092798	0.239150290941556	0.735651382620472	0.643398299999283	0.00306361870803513
13	Q99501	EGPET[Phospho (STY)]PPRPRDQLPPHPR	T334	T334	-0.0883852070905358	0.475650331798625	-0.822697684184124	0.837399944503269	0.917685433363172	0.580502114906784	0.345275256229777
14	Q9H2P0	LNQS[Phospho (STY)]PSLAPVK	S709	S781;S709	182853347790138	-0.247108852666565	-0.260344907234734	0.462924592876035	0.0019279310183971	0.603228177013497	0.58420241232125
15	P52732	LDIPTGTT[Phospho (STY)]PQRK	T926	T857;T926	18148371313941	0.197181501188361	0.659815703525601	0.540084759295554	0.00567123151828606	0.721395163189294	0.245282605891087
16	Q5M775	TPRS[Phospho (STY)]PLSGIPVR	S847	S847;S766	0.875783012884139	-0.682840941445632	-221394576730879	0.625311977134093	0.18667121514097	0.296272202750502	0.00406674111680695
17	P26358	VGM[Oxidation (M)]ADANS[Phospho (STY)]PPKPLSK	S127	S127	0.950883972812826	103414911036322	-0.536854333720789	0.698455106837386	0.198399293686616	0.164478739377674	0.456973486494673
18	Q5T200	GNIETTSEDGQVFS[Phospho (STY)]PKK	S993	S993	0.282707867546839	-0.205913211904493	0.083079117658315	0.250494090345554	0.281124454001197	0.427092586100264	0.745865928809819
19	Q15233	FGQAATMEGIGAIGGT[Phospho (STY)]PPAFNR	T450	T480;T455;T450	190584008394855	-0.653624757889543	-107098170311991	0.466897447126061	0.00152077250881169	0.186852832982353	0.0406491897829871
20	Q2LD37	YTAGSAS[Phospho (STY)]PTPTFK	S2603	S2603;S2602	0.627509450502007	0.107282236963101	-0.553484886784507	0.778260152144364	0.435759471080036	0.892645965846686	0.490564787397173
21	Q03468	IIEQLS[Phospho (STY)]PQAATSR	S158	S158	0.616391519868615	0.0653769608021108	0.132789344103905	0.290191447367941	0.0551325450646954	0.825545415669311	0.655419911564807
22	P55196	TQVLS[Phospho (STY)]PDSLFTAK	S1721	S1728;S1713;S1721;S1704;S1731	22191973075662	-0.730751351465851	100576972831187	0.787558032296459	0.0155225724683907	0.371762337331245	0.225733719723325
23	P16949	RASGQAFELILS[Phospho (STY)]PR	S25	S25	135927652745736	-0.982642831836097	-0.943313486581329	0.329475630979631	0.00140657655558554	0.011433692027185	0.0142721235042884
24	P16949	RAS[Phospho (STY)]GQAFELILS[Phospho (STY)]PR	S25	S25;S16	176051957067747	-132707439869718	-250430708190183	0.597286459996389	0.0122000926315107	0.0462851961257806	0.00124775425833431
25	Q92925	IYISNTFS[Phospho (STY)]PSK	S203	S166;S128;S203;S182;S155	-0.106933683793803	0.175361966488006	0.873673230858036	0.385007849697843	0.785936004231966	0.656898274516309	0.0424966634827785
26	O94979	LREQTLS[Phospho (STY)]PTITSGLHNIAR	S1163	S1194;S1163	0.208152747244646	0.518801146742387	0.322395524661494	0.336859313010381	0.548174954633866	0.149477632072716	0.357420641564201
27	Q96C57	EAAVSASDILQESAIHS[Phospho (STY)]PGTVEK	S179	S138;S134;S210;S132;S169;S179	0.723536799481655	-0.420449936594317	0.143034578145655	0.166980371314256	0.000973436677657634	0.0270101830868166	0.408449143689601
28	Q69YH5	KPLLS[Phospho (STY)]PIPELPEVPEM[Oxidation (M)]TPSIPSIRR	S591	S576;S591	142980189425291	886575592424419	13598379933602	189355179747005	6.75839e+08	0.000530371692860225	1.11487e+09
29	Q86SQ0	ASSESSYLSILPKT[Phospho (STY)]PEGISEEQR	T574	T574;T601	101625265401324	-0.557131909597328	-0.60905323586248	0.288304029570718	0.00418525016406042	0.0772524416770632	0.0562770541061433
30	Q9NZJ0	KLPS[Phospho (STY)]PVTITPSSM[Oxidation (M)]RK	S697	S655;S697	0.291225792882543	0.412244980409058	-0.0379279310193852	0.246651877888996	0.26058987463079	0.120502149674245	0.880345929624189
31	Q8WWI1	RTPNNVVSTPAPS[Phospho (STY)]PDASQLASSLSSQK	S960	S908;S945;S960	-0.221998147173278	-0.716331492691691	-0.0676726674759071	0.219616911587404	0.332040346211342	0.00680674768744812	0.763259325886657
32	Q8WWI1	ISINQT[Phospho (STY)]PGK	T1048	T996;T1033;T1048	173765047857305	-0.337303791509485	-143268916856635	104641682350219	0.122683156834777	0.752740415224784	0.196036807983443
33	Q15942	GPPASSPAPAPKFS[Phospho (STY)]PVTPK	S267	S235;S267;S110	0.880689504706522	-0.674567823554486	-0.420108240789495	0.39986422253306	0.0479238108529531	0.117404285467323	0.314128144013072
34	Q15942	FS[Phospho (STY)]PVTPK	S267	S235;S267;S110	0.321127956320902	0.795472816617407	-175350666841517	0.724002408641986	0.665262715474097	0.293447610760709	0.0322018409730668
35	Q5TKA1	LFSDEDDRQINTRS[Phospho (STY)]PK	S76	S24;S76;S92	0.167965995275199	0.0311661612709071	-0.493544607546236	0.573471776303939	0.774606824109859	0.957553451860612	0.406311322659043
36	Q9H910-2	M[Oxidation (M)]KPPGGESSNLFGS[Phospho (STY)]PEEATPSSRPNR	S14	S14	261794497715108	-818775666617854	103984158574608	276021897949578	0.36160779028999	0.0117809697214692	0.712955468601883
37	P17706	EDLSPAFDHS[Phospho (STY)]PNK	S304	S275;S304;S327	0.611316862149309	-0.1921441523123	0.314236387048282	0.409856272003493	0.161633649009183	0.647608521435497	0.458079109297347
38	O14745	ENS[Phospho (STY)]REALAEAALES[Phospho (STY)]PRPALVR	S280	S280;S269	0.00685562104217275	-0.069989397016889	-134399815627534	0.567676771552366	0.990562936240421	0.903917656966155	0.0355601747602753
39	O15042	ESLC[Carbamidomethyl (C)]DS[Phospho (STY)]PHQNLSRPLLENK	S67	S67	0.254209789868456	-0.18166406232496	-0.248925213119173	0.162535737881374	0.143787758122748	0.285578206307632	0.151571306521182
40	O15126	NVPPGLDEYNPFSDSRT[Phospho (STY)]PPPGGVK	T45	T45	139569068702147	0.646849899989657	-0.401747846619422	0.281131264693255	0.000328255121957475	0.040133436634156	0.178504103436493
41	O15213	RYWEEETVPTTAGAS[Phospho (STY)]PGPPR	S41	S41	609396508523173	464706124362776	-0.324160777473688	387285141053658	0.141583259015836	0.253329549708374	0.934674417033667
42	O15213	RYWEEETVPTTAGAS[Phospho (STY)]PGPPRNK	S41	S41	207853542119258	-227228542831168	-507768989258949	3316591062905	0.542589582325847	0.506282997402459	0.151697204181339
43	O15446	QEQINTEPLEDTVLS[Phospho (STY)]PTKK	S285	S285;S287	11807809530815	-0.928507865444231	0.227516456919094	0.47984157335526	0.0299960274750786	0.0769061004301446	0.64390453280029
44	O15446	ILEGPQQSLSGS[Phospho (STY)]PLQPIPASPPPQIPPGLRPR	S128	S128;S130	-0.419747952301457	0.19485852506495	0.646173614758474	0.337192689497805	0.236956456947149	0.574026105465999	0.079444307601664
45	O15446	SALAPNLLTS[Phospho (STY)]GK	S172	S172;S174	106152970986347	-0.309500826164168	-0.431500475095255	0.584018133360105	0.0941579976595973	0.605813025254617	0.474203742729959
46	O15446	SALAPNLLTS[Phospho (STY)]GKK	S172	S172;S174	308594280753206	-0.778494012242222	-168106235752782	0.563995645662519	0.000142623359530507	0.192659846787169	0.0114723131677081
47	O43166	RLS[Phospho (STY)]PGSDIYVTVSSM[Oxidation (M)]ALAR	S1127	S1127	-0.0364289212767601	-0.392810578769924	0.0840582977616954	0.455821316197327	0.937618789483248	0.405708792121184	0.856771072483457
48	O43166	LM[Oxidation (M)]RQDPVVHLS[Phospho (STY)]PNK	S1270	S1270;S1249	311932377827407	0.84688295398319	116953165247578	0.644026838604251	0.00040267601451995	0.213091409693009	0.0944260022274835
49	O43683	QC[Carbamidomethyl (C)]TQATLDSC[Carbamidomethyl (C)]EENM[Oxidation (M)]VVPSRDGKFS[Phospho (STY)]PIQEK	S655	S142;S655;S635	0.476509781204677	-0.445305616620202	0.434225397683697	0.270256865670515	0.103293399361025	0.125327429554209	0.134094886041972
50	O43683	DGKFS[Phospho (STY)]PIQEK	S655	S142;S655;S635	361828039542241	0.668087818178689	194515842148949	0.703032052736371	0.000242312605234504	0.360710067588047	0.0170623739745852
51	O60264	QTELFAHFIQPAAQKT[Phospho (STY)]PTS[Phospho (STY)]PLK	T113	S116;T113	0.951402844236076	-0.0176008869653559	0.297111764782653	0.397116986551844	0.0337778696104206	0.965376997470887	0.468766559287277
52	O60292	KLIIM[Oxidation (M)]DNLGPEQERDTGQS[Phospho (STY)]PQK	S1534	S1534	297702613609062	-367901555210717	141309077623441	227763882431965	0.21568217137667	0.132220778025531	0.546584241251959
53	O75369-8	LDVTILS[Phospho (STY)]PSRK	S983	S983	195268680395993	-0.202183976666076	0.0542913773133886	0.371083197471109	0.000200375858905345	0.595838848604921	0.886109570918903
54	O75781	ENAAAPSPVRAPAPS[Phospho (STY)]PAK	S124	S124	0.55183345459529	0.582132060039037	-0.780302006746968	233182334080088	0.816917325107038	0.807082814939316	0.743679305083856
55	O94913	IYHPSC[Carbamidomethyl (C)]YEDYQNTSSFDC[Carbamidomethyl (C)]TPS[Phospho (STY)]PSK	S1493	S1493	0.33706744976719	0.23014798345483	0.608381392397565	0.241702056265882	0.188429447258111	0.359783426753617	0.0270542909986437
56	O95239	EM[Oxidation (M)]C[Carbamidomethyl (C)]DVEQVLSKKT[Phospho (STY)]PPAPSPFDLPELK	T1181	T1181	23444459240269	-146329648674286	-163733021730282	0.708117292363315	0.00621498868274619	0.061069232962784	0.039317010412715
57	O95239	KT[Phospho (STY)]PPAPSPFDLPELK	T1181	T1181	0.680021593875019	-203537778446518	-193497274582989	0.642243432690114	0.310529127881496	0.00808208697597432	0.0108058728845412
58	P08670	SLYASS[Phospho (STY)]PGGVYATR	S56	S56	-0.617812350933044	-148194816224351	-0.530837875730643	140803875738847	0.66862035305239	0.313306900436378	0.71275215630097
59	P0DMB2	TNGM[Oxidation (M)]QAFSQGLNEQQQQQS[Phospho (STY)]PVKK	S70	S70	0.455609166106468	-690200579101495	0.0557799407791578	259023352039575	0.863309795464909	0.0206144312023611	0.983173049649658
60	P0DMB2	TNGM[Oxidation (M)]QAFSQGLNEQQQQQS[Phospho (STY)]PVK	S70	S70	-0.243749224374681	-595042402865706	0.192195732966371	23742219459084	0.919924634970165	0.0275964535869408	0.936815355613206
61	P10412	SET[Phospho (STY)]APAAPAAPAPAEKT[Phospho (STY)]PVK	T18	T18;T4	119523939318324	-0.835824343026115	-0.750114336369147	0.713376582579711	0.119681744297901	0.26407753068859	0.313744082342769
62	P11387	ENGFSS[Phospho (STY)]PPQIK	S112	S112	-0.389755056378734	-274303009401139	-171754290705196	0.802377815738126	0.63589294808108	0.00509147041158774	0.0535369575759038
63	P11388	IKNENTEGS[Phospho (STY)]PQEDGVELEGLK	S1247	S1247;S1273;S1283;S1328	121363075375727	-0.44652555857045	0.110333356622116	0.540956599394638	0.0445163541329649	0.425229545749297	0.841803016641722
64	P11388	KTQM[Oxidation (M)]AEVLPS[Phospho (STY)]PR	S1213	S1213;S1239;S1249;S1294	206263032240856	-18703665348111	-155398939940669	0.311358529813784	2.44872e+09	6.14926e+09	0.000314011346266509
65	P17096	KQPPVS[Phospho (STY)]PGTALVGS[Phospho (STY)]QKEPSEVPTPK	S36	S36;S44	-0.648133359695159	-187369152703784	-225464212808515	0.965860884717496	0.5149029269617	0.0762548343385158	0.0377721531808535
66	P17096	KQPPVSPGTALVGS[Phospho (STY)]QKEPSEVPT[Phospho (STY)]PK	T53	T53	-15502524235265	0.250475365185573	-175640103716106	0.955341263153591	0.130609888477775	0.79762601066331	0.0908541539867099
67	P20700	AGGPTTPLS[Phospho (STY)]PTRLSR	S23	S23	116680506094621	0.172535328399421	-12275546948215	0.586580973577376	0.0699718858836605	0.773678824848979	0.058292470628053
68	P21333	FNGTHIPGS[Phospho (STY)]PFK	S2414	S2414;S2406	0.283732757163856	0.249692568524729	0.0446965856788045	0.229740287196089	0.240460178720916	0.29845368148834	0.848998005829521
69	P22234	EVYELLDS[Phospho (STY)]PGK	S27	S27	276814187207743	-132111479792077	-0.0327260458259626	0.369195229764733	7.25527e+08	0.00379365435109152	0.930828938087726
70	P23246	GM[Oxidation (M)]GPGT[Phospho (STY)]PAGYGR	T687	T687	221903940729046	-0.278206722020495	-325217626812425	0.899273844672317	0.0296239305657798	0.762347372596572	0.00353754090413499
71	P28066	GVNTFS[Phospho (STY)]PEGR	S16	S16	425880357751436	429503554437067	0.278086923466776	0.905152281457849	0.000509855158936683	0.000476090467792949	0.763937211729565
72	P28066	SEYDRGVNTFS[Phospho (STY)]PEGR	S16	S16	232024109270121	-444840613374498	-111710888833821	256419478037269	0.383346212926328	0.108358695669614	0.670819260594867
73	P31689	EGGAGGGFGS[Phospho (STY)]PM[Oxidation (M)]DIFDM[Oxidation (M)]FFGGGGR	S83	S83	423332896517126	-165549188586651	517570578630361	373505641753433	0.279181269224259	0.665483965067547	0.191048936075614
74	P42166	FQETEFLS[Phospho (STY)]PPRK	S424	S424	296086100016882	0.530160751650901	0.496274262897394	0.729957536689683	0.00159249218896094	0.481588135054262	0.509491801851146
75	P42166	SHISDQS[Phospho (STY)]PLSSK	S351	S351	137747635201409	149541357794457	0.320541168459783	0.840438927304116	0.127148078157388	0.100504286752638	0.709575597675018
76	P42167	HAS[Phospho (STY)]PILPITEFSDIPR	S306	S306	242399923056831	-307205583595407	-84692974224039	247717719580117	0.347126841402958	0.23862447601043	0.00508861022072024
77	P46013	ITEVSC[Carbamidomethyl (C)]KS[Phospho (STY)]PQPESFK	S2466	S2466	202850367732609	-0.53327581992533	-195621857347863	0.366502411771916	0.00012887517890287	0.171313584379968	0.000177164737215642
78	P46013	AQSLVISPPAPS[Phospho (STY)]PRK	S584	S584	0.781016620724531	157897072279162	-0.909317993874344	0.411305713327419	0.0818840255911699	0.00235707175955241	0.0472118530864297
79	P46013	ITEVSC[Carbamidomethyl (C)]KS[Phospho (STY)]PQPDPVK	S1983	S1983	100640487345204	0.0195946544917611	-237372807969268	0.740474522680018	0.199099323892131	0.979323585504558	0.00755243946188761
80	P46013	NINTFVET[Phospho (STY)]PVQK	T2406	T2406	251219825392736	-531359147823166	-163893598581311	270180474230202	0.370790739733398	0.0727783868929585	0.555414036434588
81	P46013	DINTFVGT[Phospho (STY)]PVEK	T1923	T1923	224584063058674	0.865760166837907	-0.107411326813109	0.494006993011886	0.000670616603575298	0.105169885274503	0.831527297677483
82	P46013	DINTFLGT[Phospho (STY)]PVQK	T1801	T1801	194718944474236	102804234229594	-205229291663887	116075512525334	0.119273413371756	0.393199131262458	0.102441101772909
83	P46013	LDLLGNLPGS[Phospho (STY)]K	S1937	S1937;S2420	204457469914685	149953199884906	122289462261326	0.620927485124849	0.00642618693349449	0.0326145502479608	0.0724255036504545
84	P46013	SLVM[Oxidation (M)]HT[Phospho (STY)]PPVLK	T543	T543	290656988708947	-187700121022442	0.188295060197715	0.780375884512249	0.00290251508168486	0.033199068267863	0.813405782001266
85	P46013	ELFQT[Phospho (STY)]PIC[Carbamidomethyl (C)]TDKPTTHEK	T2203	T2203	195160353927883	-0.728440080165749	-14826430567406	0.393936288315417	0.000334064583814348	0.0892131800244087	0.00270282121878812
86	P46013	NIYAFMGT[Phospho (STY)]PVQK	T1557	T1557	132077173631405	-308663694544234	-0.870064479906689	21680988721654	0.553760936331694	0.180023064876933	0.695251362841884
87	P46087	GPQPPTVS[Phospho (STY)]PIR	S786	S786;S782;S819	104917675977663	-0.555591375173049	0.0151663341807509	0.546242427597041	0.0788424898925022	0.329167769068581	0.97830611198634
88	P46821	SVNFSLT[Phospho (STY)]PNEIK	T1282	T1282	175726967281154	0.0361467035768471	137165390039938	0.944742068342369	0.0875546861228991	0.970108802416511	0.172173843093308
89	P48634	EAPPPVLLT[Phospho (STY)]PK	T1347	T1347	314756322269272	0.659335767165856	0.951667318206905	0.798316560225929	0.00195317947042402	0.424972689352794	0.256266441137186
90	P48681	LELQFPRT[Phospho (STY)]PEGR	T338	T338	17372021659161	-460197923142038	-187744790444925	237693889643389	0.478894439375412	0.0767638080768227	0.44493782499464
91	P49454	GFADIPTGKTS[Phospho (STY)]PYILRR	S2998	S2998	293764465502922	-193813579979014	295505811055482	277188356342152	0.310101367459028	0.497748687896593	0.307366077336266
92	P49454	SVPVNNLPERS[Phospho (STY)]PTDSPREGLR	S3079	S3079	-1894933044973	-145239056222801	-164914101115579	0.415008795125781	0.000647944957981236	0.00438459744799338	0.00184697145433836
93	P49454	GFADIPTGKTS[Phospho (STY)]PYILR	S2998	S2998	134907123739226	-459770650633212	-483275394733375	360595157359179	0.714839324062222	0.22643123168554	0.204999326645647
94	P49454	QDSRGS[Phospho (STY)]PLLGPVVPGPS[Phospho (STY)]PIPSVTEK	S2911	S2911;S2900	22548728566686	-0.619738066054526	-0.380188628562369	0.564997729287419	0.00179065439628342	0.294215220492062	0.513759190815376
95	P49454	QDSRGS[Phospho (STY)]PLLGPVVPGPS[Phospho (STY)]PIPSVTEK	S2900	S2911;S2900	22548728566686	-0.619738066054526	-0.380188628562369	0.564997729287419	0.00179065439628342	0.294215220492062	0.513759190815376
96	P49454	RDANSSFFDNSSS[Phospho (STY)]PHLLDQLK	S276	S276	237526158121313	0.307590531512303	0.448170129558928	0.323575039720757	8.96659e+08	0.360561199349839	0.191243289508726
97	P49792	NLFASFPTEESSINYTFKT[Phospho (STY)]PEK	T2613	T2613	180160681410727	0.777808197322705	119956595232572	0.355809928497396	0.000278236196131628	0.0493585414193909	0.00555614218634852
98	P49792	SVFGT[Phospho (STY)]PTLETANK	T1144	T1144	0.777984478755507	0.680981705925511	-261493014894572	0.69823042404882	0.287002882042873	0.348664737627539	0.00279593097901422
99	P52948	S[Phospho (STY)]PDRLADINYEGR	S839	S839;S822	0.180784504821569	-0.252350642519618	-0.180970126043341	0.386713036493159	0.648524544925431	0.52634825034592	0.648191010593415
100	P82970	LSAM[Oxidation (M)]LVPVT[Phospho (STY)]PEVKPK	T31	T31;T21	229837137236639	-380915234683662	-546773927829225	356021281676765	0.53070777854777	0.305703197160859	0.150526554657781
101	P85037	EEAPAS[Phospho (STY)]PLRPLYPQIS[Phospho (STY)]PLK	S223	S223;S213	-0.475710504067919	-116545441939493	-0.448315156120281	0.277696010819201	0.112393483930644	0.00123877071858401	0.132409347704448
102	P85037	EEAPAS[Phospho (STY)]PLRPLYPQIS[Phospho (STY)]PLK	S213	S223;S213	-0.475710504067919	-116545441939493	-0.448315156120281	0.277696010819201	0.112393483930644	0.00123877071858401	0.132409347704448
103	P85037	EEAPASPLRPLYPQIS[Phospho (STY)]PLK	S223	S223	-0.0396003768550017	-0.427638133146831	0.752717630755066	0.480353765160239	0.935655980637208	0.390827475674417	0.14309127730407
104	Q01082	AQTLPTSVVTITSESS[Phospho (STY)]PGKR	S2341	S2341	127398374326577	-0.767564233709272	0.556741066688749	0.501608022825999	0.0259478581144413	0.151890749320125	0.288783384677321
105	Q01518	PFSAPKPQTS[Phospho (STY)]PS[Phospho (STY)]PK	S310	S310;S308;S309;S307	-0.39116088528734	-0.535680543304669	-152036760940778	115439702477704	0.74058255528098	0.650927754298259	0.21242696059527
106	Q01518	SGPKPFSAPKPQTS[Phospho (STY)]PS[Phospho (STY)]PK	S310	S310;S308;S309;S307	204073309775439	115332909440549	10792179657961	0.683988175303547	0.0114096045739095	0.117562976909768	0.140588295349933
107	Q01518	LEAVSHTSDM[Oxidation (M)]HRGYADS[Phospho (STY)]PSK	S34	S34;S34	11276775616991	-0.610769238033825	-134326828924913	0.972788045832277	0.268913035235777	0.541863461903684	0.19250260865701
108	Q01518	LEAVSHTSDM[Oxidation (M)]HRGYADS[Phospho (STY)]PSK	S34	S34;S34	11276775616991	-0.610769238033825	-134326828924913	0.972788045832277	0.268913035235777	0.541863461903684	0.19250260865701
109	Q03188	IDYQGRPSGGFVISGVLS[Phospho (STY)]PDTISSK	S773	S773	0.402774365459195	0.0657873838146954	0.44358807620076	0.354206009146104	0.277685589626375	0.855757455830394	0.234302071173273
110	Q03188	LVLPSNT[Phospho (STY)]PNVR	T734	T734	190948368916558	-421010140405543	-170522400377491	262254986845028	0.480518220687519	0.134396246972102	0.52780508558581
111	Q03188	IDYQGRPS[Phospho (STY)]GGFVISGVLS[Phospho (STY)]PDTISSK	S773	S773;S763	0.476123740155479	-0.441895664298976	-0.252003127538948	137727938787249	0.735553960989945	0.753845250504003	0.857875207008243
112	Q03252	AGGPATPLS[Phospho (STY)]PTR	S37	S37	122065072331111	-25700887096171	-0.415268644672592	104142960418714	0.263905155821464	0.029610018854779	0.697082752265263
113	Q03252	AGGPAT[Phospho (STY)]PLS[Phospho (STY)]PTR	S37	S37;T34	262811766556808	214207326276328	-0.567096617301578	0.977393333682586	0.0197097234332045	0.0488658923714738	0.572504899331449
114	Q03252	AGGPAT[Phospho (STY)]PLS[Phospho (STY)]PTR	T34	S37;T34	262811766556808	214207326276328	-0.567096617301578	0.977393333682586	0.0197097234332045	0.0488658923714738	0.572504899331449
115	Q09666	M[Oxidation (M)]YFPDVEFDIKS[Phospho (STY)]PK	S5099	S5099	244992546871572	-329760630390831	-371259695674735	0.900033769924757	0.0185377637492293	0.00324314919313242	0.00140814077982056
116	Q09666	VSM[Oxidation (M)]PDVELNLKS[Phospho (STY)]PK	S3426	S3426	299535088624663	-200516029928232	0.34920644640032	0.725222218379824	0.00139487827776862	0.0171232683350135	0.638811144079256
117	Q09666	VSMPDVELNLKS[Phospho (STY)]PK	S3426	S3426	302881928585166	100239932600606	0.69997144766728	104410864804098	0.013304896749519	0.355974260191039	0.515297373624488
118	Q12834	VQTT[Phospho (STY)]PSKPGGDRYIPHR	T70	T70	10279858807059	135179868440507	-178677100133591	0.51188033991024	0.0676674428861067	0.0215399644670478	0.00445839073794037
119	Q12888	ITES[Phospho (STY)]PRASM[Oxidation (M)]GVLSGK	S1656	S1656;S1661	153875702025128	0.208243727942985	-0.14620475443944	0.398889741783838	0.00227853282980834	0.611131164542755	0.720351317530464
120	Q13242	GS[Phospho (STY)]PHYFS[Phospho (STY)]PFRPY	S211	S216;S211	0.477100636876847	-0.839620977632556	-0.249404182603454	0.675033717377287	0.493199336334504	0.23731519532236	0.718215480797205
121	Q13415	VAFSEITS[Phospho (STY)]PSK	S273	S273	105336878007216	-125202902013334	0.228445564495154	0.529578570552274	0.0699832801360523	0.0357770633642999	0.673845667149085
122	Q14676	NQLVT[Phospho (STY)]PEPTSR	T1589	T1589	417738109946983	-0.588341595733594	-321661183286016	403759191422386	0.32124635863444	0.886564699102376	0.441122449779962
123	Q14680	LM[Oxidation (M)]TGVIS[Phospho (STY)]PERR	S498	S498;S427;S304;S367;S466;S457;S450	19446715398108	-0.305987830554827	-221689352867778	0.631289924211186	0.00952953633041894	0.636614397654414	0.00428855314012707
124	Q14684	TPTSS[Phospho (STY)]PASSPLVAK	S732	S732	0.255418971813505	0.674752717823528	-0.472770824747555	101092581808678	0.804808130322435	0.517108793834659	0.64840559382777
125	Q14692	AGLS[Phospho (STY)]PANC[Carbamidomethyl (C)]QSDR	S552	S552	364994243568893	41286310005099	-408620340359311	390393288034748	0.368252515308401	0.311082813002451	0.31586871730558
126	Q15003	PGEYSYFS[Phospho (STY)]PR	S432	S432	194979636571869	-664544922975059	-260987801967769	256963898393279	0.462626959527083	0.023826697877635	0.329832775618627
127	Q15003	APLNIPGT[Phospho (STY)]PVLEDFPQNDDEK	T49	T49	178892250465832	-604541950352657	-127721269612591	206742601095476	0.403847035550481	0.0127422155563023	0.548265959064807
128	Q15365	QIC[Carbamidomethyl (C)]LVM[Oxidation (M)]LETLSQS[Phospho (STY)]PQGR	S173	S173	-0.128842493563602	-0.265344170937547	0.46843428778981	0.384074799637919	0.74306858250462	0.502795336834006	0.246029671976887
129	Q15366	QIC[Carbamidomethyl (C)]VVMLETLSQS[Phospho (STY)]PPK	S173	S173	0.250473176442623	0.202950941118082	0.69554526267699	0.483798138428422	0.614062748014403	0.682266561193661	0.176087989677502
130	Q15773	LAIQGPEDS[Phospho (STY)]PSR	S238	S238	-0.0130023419729004	-119483685831678	-0.097478018828913	0.425537383994465	0.976126653089339	0.0158129168662986	0.822671776853701
131	Q52LW3	LLLAS[Phospho (STY)]PPNER	S1029	S1029	0.87497539634674	-0.102104789724251	0.200880279394641	0.359419266249746	0.031477585553105	0.781189357514034	0.586507262040685
132	Q5FWF5	SDSKEDENLVINEVINS[Phospho (STY)]PK	S200	S200	301705022163696	239688433233916	-0.156073798278074	123280430832965	0.0307442922438128	0.0756815543425441	0.901353051375622
133	Q5JTD0	LNPYPTPS[Phospho (STY)]PPHPLYPGRR	S320	S320;S310;S245	10928268091442	-0.624682655241247	0.694690047012515	0.328939343229882	0.00608450385722227	0.0818542418160459	0.0563400106726774
134	Q5QJE6	QILIAC[Carbamidomethyl (C)]S[Phospho (STY)]PVSSVR	S117	S117	211675675824294	0.0577562074239375	139180341504781	0.483420806856656	0.000898345070494083	0.906876725604236	0.0138544459451346
135	Q5QJE6	RQILIAC[Carbamidomethyl (C)]S[Phospho (STY)]PVSSVRK	S117	S117	142404457714663	-0.118271999483556	-0.333131074403543	0.289114071472922	0.00035051357432821	0.689684759185709	0.271657638765847
136	Q9H6K1	LSQNSVNLS[Phospho (STY)]PSSHANNLSVVTYSK	S272	S198;S272;S206	0.959646006701058	-0.54663576985417	0.705898144996553	0.342317589581798	0.0159440115437554	0.136278612282955	0.0615403749912259
137	Q5VUA4	TLVLDFETEGERNS[Phospho (STY)]PNPR	S2091	S2091	-0.0114599997162882	-0.209580864942139	0.254660461643693	0.245480616911508	0.963533071285305	0.409958860663159	0.320004425912986
138	Q5VUA4	ISAPELLLHS[Phospho (STY)]PAR	S1896	S1896	0.850445595404151	-487049836490642	-210011968321347	209769974960938	0.69230505311811	0.0386389202201108	0.33651355913339
139	Q6KB66	LVEGEEGRM[Oxidation (M)]DS[Phospho (STY)]PSATVVSAVQSR	S396	S396;S431	0.641611823331443	-0.00373231974491871	0.147463811365482	0.230752985907186	0.0166345489716465	0.98736097289163	0.53479562981645
140	Q6KB66	LVEGEEGRMDS[Phospho (STY)]PSATVVSAVQSR	S396	S396;S431	24900987175817	0.0646732273175141	-161758814319886	0.431083354047918	8.79227e+09	0.883237099599888	0.00275897696681193
141	Q6P0N0	AVTDFVIPEC[Carbamidomethyl (C)]QKKS[Phospho (STY)]PISK	S690	S690	209981702340341	-0.947597885001455	228640243694291	0.688683192959836	0.0101028750049945	0.193971811295661	0.00611060576153299
142	Q6P0N0	TPQC[Carbamidomethyl (C)]QHVS[Phospho (STY)]PGM[Oxidation (M)]LGSINRNDC[Carbamidomethyl (C)]DK	S1042	S1042	123937500471999	-533060553958387	-175252248390856	193740506183161	0.534384604979063	0.017556194742014	0.383493502784246
143	Q6PKG0	LFGAPEPSTIARS[Phospho (STY)]LPTTVPES[Phospho (STY)]PNYR	S774	S774;S766	-0.448672043374251	-0.814246246495162	-0.365339958237182	0.331784026206876	0.20121405569539	0.0303620509755785	0.2924338116212
144	Q6PKG0	LFGAPEPSTIARS[Phospho (STY)]LPTTVPES[Phospho (STY)]PNYRNTR	S774	S774;S766	-0.64996579633254	-0.233483404262221	-0.693920340212637	0.577565412421267	0.282443684095805	0.693137674179981	0.252749915103756
145	Q6PKG0	ILIVTQT[Phospho (STY)]PHYM[Oxidation (M)]R	T649	T649	0.212211676989255	-0.300112343454283	-0.233690810686335	0.301715424841748	0.4952581280551	0.339523398910979	0.453602511499253
146	Q6PKG0	ILIVTQT[Phospho (STY)]PHYMR	T649	T649	0.491930721301341	0.140606682234945	-0.622474501222984	0.327807083085129	0.159285878827126	0.675572728997013	0.0818792574128593
147	Q6UB99	VANS[Phospho (STY)]PTM[Oxidation (M)]VNLLLGK	S276	S276	-0.243108412029327	0.942649613413752	-0.124616168015013	0.785147256095955	0.76214999774011	0.253069484052965	0.876531716877142
148	Q71RC2	DGLNQTTIPVS[Phospho (STY)]PPSTTKPSR	S583	S583;S582;S512	-529838466573793	-898290379788357	-0.580095098594541	323297109484305	0.127176899599714	0.0166958622993916	0.860593406276806
149	Q7L2J0	DITDPLSLNTC[Carbamidomethyl (C)]TDEGHVVLAS[Phospho (STY)]PLK	S254	S254	0.575487325249495	-0.0694703443862082	0.789788027374042	0.349223495406245	0.125287372581317	0.845649691721469	0.0430898624366545
150	Q7Z5L9	IPM[Oxidation (M)]TPTSSFVSPPPPTAS[Phospho (STY)]PHSNR	S406	S406;S390	0.242711510274202	0.662745479816706	0.201279676438772	0.402294022523512	0.557528394173246	0.125389052440994	0.625892118979605
151	Q86V48	SQRPFS[Phospho (STY)]PR	S745	S745	451604697906843	19036261103826	0.458005189788056	114537101261864	0.00195276531083082	0.122389114095024	0.696274958887684
152	Q86XL3	GIC[Carbamidomethyl (C)]DYFPS[Phospho (STY)]PSK	S259	S259	312491787694628	-403504144352838	0.645327266912621	231576896427185	0.202114956780116	0.106979176467019	0.785244731511695
153	Q86XL3	AFAGPLS[Phospho (STY)]PAK	S528	S528	219473815221476	0.145902494498687	0.0704374742881986	0.76792997533198	0.0144074265948569	0.852489459976616	0.928430889355706
154	Q8N3V7-2	SVS[Phospho (STY)]PLRPETEARPPSR	S738	S738	0.708726702597125	0.196462999525153	-0.612738107410312	0.242900978551292	0.0128938684844176	0.434362552905959	0.0267817998976609
155	Q8NCD3	GGPAS[Phospho (STY)]PGGLQGLETR	S473	S473;S419;S388	-0.07640458875023	-0.377709503323597	0.591649240212576	0.251446245574128	0.766438471177535	0.158908970335999	0.036514043821142
156	Q8NFH5	ASTSDYQVISDRQT[Phospho (STY)]PKK	T308	T308;T291	179617341892569	206333346136175	-0.31435599524435	0.8549942031741	0.0574630568098624	0.0327168291694612	0.719522050582659
157	Q8NFH5	SISGPSVGVM[Oxidation (M)]EM[Oxidation (M)]RS[Phospho (STY)]PLLAGGS[Phospho (STY)]PPQPVVPAHK	S73	S73;S66;S56;S49	215703224031631	-10536079753764	-150433785517071	0.530065433836191	0.00155536173391467	0.0701521340461245	0.0149514713281391
158	Q8NFQ8	GHHLPSENLGKEPLDPDPSHS[Phospho (STY)]PSDK	S120	S120	239243283029587	465617677921612	0.15029303751407	114977170998729	0.0595395737004339	0.00161133244826073	0.898166122174559
159	Q8NI77	GQHTLKS[Phospho (STY)]PPSQSVQLNDSLSK	S684	S684	202001137177768	-123969472845426	0.353420617793093	0.629065275252646	0.00747649462190302	0.0722701466502429	0.584580544851495
160	Q8WUF5	AM[Oxidation (M)]LPGS[Phospho (STY)]PLFTR	S395	S395	0.454226285104625	-47611770032774	-471623225730785	334527309645733	0.894245167112917	0.180138000463653	0.183981025578044
161	Q8WX93	SLPTPAVLLS[Phospho (STY)]PTKEPPPLLAK	S641	S641	108831991388413	-107132048640018	-0.282696843992631	106551004858582	0.32721243547247	0.334523165608002	0.795268902450271
162	Q8WX93	SLPTPAVLLS[Phospho (STY)]PTK	S641	S641	-0.250255609855733	-0.800777455464484	-0.806005030199767	0.383663478873337	0.526518816624536	0.0588682306197398	0.0574619723746115
163	Q8WYL5	LAGLTVSS[Phospho (STY)]PLK	S971	S971;S659	195923839813972	-0.375628850331183	0.0151946587946564	0.761574990535817	0.0244277429628735	0.630755109975989	0.984409870892939
164	Q8WYP5	LISPLAS[Phospho (STY)]PADGVK	S2226	S2226;S2261;S2235	0.493589666237371	118776929791066	-0.125694517619454	101849129192362	0.636665570148057	0.266186848902591	0.903823464561093
165	Q96BD5	YNAVLGFGALTPTSPQSSHPDS[Phospho (STY)]PENEK	S455	S455;S456	0.568650513524208	0.32211279863941	0.168955106871672	0.411276725347286	0.191962899609283	0.448690222388491	0.688455273576877
166	Q96GP6	TRDPTPRPPGLPEEATALAAPS[Phospho (STY)]PPR	S742	S742;S737	132285295202561	-405037151751608	13122608992862	296096077147744	0.663001020860006	0.196406205556715	0.665514359902229
167	Q96GP6	HSAAAAGRAPS[Phospho (STY)]PPPPGSEAAPS[Phospho (STY)]PSK	S698	S698;S687;S693;S682	0.322891403567511	0.449156641015323	-163708542039999	0.49691501039796	0.528069705536279	0.383840624182701	0.00640571200108318
168	Q96I34	VGGS[Phospho (STY)]PVRHLYSK	S418	S418	149443949792001	0.839416145750157	-0.512638540523485	0.313443611076139	0.00045797967220836	0.0201094783636398	0.127883887429631
169	Q96IF1	LEPTAPALS[Phospho (STY)]PR	S119	S119	0.75707496814128	114460276140061	0.590936407355821	0.350342972686759	0.0516232232912666	0.00673944649075546	0.117454325647397
170	Q96JM3	KPSPSES[Phospho (STY)]PEPWKPFPAVSPEPR	S286	S286	-16028941415495	-0.606240037575271	-0.0159530320596075	0.600119803434915	0.0203746880101695	0.332336463950992	0.97922923379008
171	Q96JM3	KPS[Phospho (STY)]PSESPEPWKPFPAVSPEPR	S282	S282	-152186401842002	-0.329746306209816	-0.184640585496681	0.568061177396056	0.0200721755254833	0.572332929138455	0.750750303107402
172	Q96JM3	LAPVPS[Phospho (STY)]PEPQKPAPVS[Phospho (STY)]PESVK	S214	S214;S204	-0.0217027080240223	-0.448902882911717	-0.0915071210932055	0.246126406689174	0.931190383604482	0.0931592151319989	0.716531871579401
173	Q96JM3	LAPVPS[Phospho (STY)]PEPQKPAPVS[Phospho (STY)]PESVK	S204	S214;S204	-0.0217027080240223	-0.448902882911717	-0.0915071210932055	0.246126406689174	0.931190383604482	0.0931592151319989	0.716531871579401
174	Q96JM3	PFPAVS[Phospho (STY)]PEPR	S297	S297	0.0553274063924961	-0.198251676774269	-0.168674518998575	0.524393660156664	0.91771634458497	0.711989561013213	0.753246910797073
175	Q96JM3	LAPVPS[Phospho (STY)]PEPQK	S204	S204	-0.477384234812921	0.945888131487804	0.169470699284531	138333990781064	0.735996077294609	0.507108834100782	0.904524220723544
176	Q96JM3	KPSPSES[Phospho (STY)]PEPWKPFPAVS[Phospho (STY)]PEPR	S297	S297;S286	0.427515490040036	-0.460568908932194	0.165364817120589	0.380041125860783	0.282620975284057	0.248876491672976	0.671195655936231
177	Q96JM3	KPSPSES[Phospho (STY)]PEPWKPFPAVS[Phospho (STY)]PEPR	S286	S297;S286	0.427515490040036	-0.460568908932194	0.165364817120589	0.380041125860783	0.282620975284057	0.248876491672976	0.671195655936231
178	Q96JM3	KPGPSGPSES[Phospho (STY)]PK	S507	S507	117863876316595	127341165454892	-0.29541656200092	0.883759366904257	0.20707550058124	0.175192427917271	0.743943483202488
179	Q96JM3	PAPVS[Phospho (STY)]PESVK	S214	S214	-0.904313455597744	-150089149041413	-179937661423764	0.906824984686098	0.338337202998229	0.123801054682055	0.0705752826650325
180	Q96N67-6	SRGQLERS[Phospho (STY)]PSGSAFGSQENLR	S1421	S1421	0.960110901515887	-0.669924100308384	-0.707332249492709	0.186671129542625	0.000243659591564755	0.00372168621556566	0.00258005988199447
181	Q96PK6	LSESQLSFRRS[Phospho (STY)]PTK	S627	S627	0.883778371988769	154641980531818	-290063965016773	20869431364575	0.679436339402534	0.472946646696238	0.189805073662818
182	Q96TA1	GLLAQGLRPES[Phospho (STY)]PPPAGPLLNGAPAGES[Phospho (STY)]PQPK	S681	S681;S665;S668;S652	-0.517626751661239	-256238580325082	-158414305752501	0.695948168678858	0.471327404477036	0.00313811804178822	0.0419626118986172
183	Q96TA1	GLLAQGLRPES[Phospho (STY)]PPPAGPLLNGAPAGES[Phospho (STY)]PQPK	S665	S681;S665;S668;S652	-0.517626751661239	-256238580325082	-158414305752501	0.695948168678858	0.471327404477036	0.00313811804178822	0.0419626118986172
184	Q99618	VADPRS[Phospho (STY)]PSAGILR	S29	S29	247160172769782	-100556140719374	-0.0621915684140418	107945774497759	0.0409559897380081	0.369935882893711	0.955004580065398
185	Q9BSQ5	PGIVS[Phospho (STY)]PFK	S15	S15	134434895753857	-149079991256137	0.167734199220216	0.979685054698829	0.195099440983184	0.153986644664028	0.866909913848045
186	Q9BXF6	PSPHPVKPLSAAPVEGS[Phospho (STY)]PDRK	S538	S538	166290184909633	0.942854632001428	-0.566501546077912	0.465532124875066	0.00383794282316546	0.0656665068244	0.247037845631445
187	Q9BXF6	PLSAAPVEGS[Phospho (STY)]PDRK	S538	S538	1571445078501	0.600860124901007	-0.486881522513474	0.655691850838415	0.0337257767664997	0.377518278001874	0.472042362945534
188	Q9BY89	S[Phospho (STY)]PFQPGVLGSR	S1760	S1760	0.519005350316116	0.307778654970314	-0.987958158346817	0.552532527734629	0.366089313982044	0.587744281661201	0.0990250671333336
189	Q9C0B5	GVGS[Phospho (STY)]PEPGPTAPYLGR	S621	S621;S568	153747328729997	-230320017365723	-129105467238687	0.62493142597599	0.0300259841993854	0.00311717430777335	0.0611282896860484
190	Q9C0C2	EVLAS[Phospho (STY)]PDRLWGSR	S178	S178	108243075298847	-0.772453881059684	0.555258708979376	0.280638876562067	0.0022809156458225	0.0175214798947204	0.0712838102803737
191	Q9C0C2	VSGAGFS[Phospho (STY)]PSSK	S1138	S1138	27873386486195	0.839452392166542	0.626538149882307	0.451974332080426	4.82052e+09	0.0879698571560159	0.190895673332394
192	Q9GZY8	FQAPISAPEYTVTPS[Phospho (STY)]PQQAR	S202	S202	133282035306853	0.280751905153511	0.810191766946965	0.312291774068357	0.00109219733895067	0.38633415026602	0.023469362303127
193	Q9H0G5	VIET[Phospho (STY)]PENDFK	T275	T275	0.469129508167531	-0.581135889415099	-0.371619472540088	0.586067227616281	0.438999008428076	0.340973612574977	0.537921994907835
194	Q9H116	SFLVIVDGS[Phospho (STY)]PK	S613	S613;S122	-0.152602215350655	0.798078133943651	228295884168946	0.600162337309312	0.803593089466485	0.208317826567973	0.00251192079594165
195	Q9H6F5	APGS[Phospho (STY)]PRGQHEPSKPPPAGETVTGGFGAK	S188	S188	-0.190709205048984	0.467901801523011	-0.5726623495327	0.311753840368734	0.55213014517351	0.159235301030945	0.0911037558462995
196	Q9HAU0	ERPISMINEASNYNVTSDYAVHPM[Oxidation (M)]S[Phospho (STY)]PVGR	S140	S32;S140	157902138087949	0.593634468027527	-162354382611924	0.835159577298171	0.083051603519412	0.490791111950094	0.0757160032660955
197	Q9HAW4	NFVFHTLS[Phospho (STY)]PVK	S1289	S1289;S1225	0.858810492055068	0.929610268743789	134997591432827	0.366961539131862	0.0373633484740663	0.0262614476721596	0.00315578272534624
198	Q9HC35	KEESHSNDQSPQIRAS[Phospho (STY)]PS[Phospho (STY)]PQPSSQPLQIHR	S146	S146;S144	-0.53125205244248	-0.397816528330326	-0.0391873244807237	0.410697264691404	0.22017061238862	0.351844743681711	0.925558833250143
199	Q9HC52	GIRIPYPGRS[Phospho (STY)]PQDLASTSR	S110	S110	0.878477142588215	-145714803285591	-0.837444543243252	0.591845787781645	0.163515627996343	0.0299265077318151	0.182499593084567
200	Q9HCM4	SALPVSPSISSAPVPVEIENLPQS[Phospho (STY)]PGTDQHDRK	S436	S436	0.402824221393938	-0.793051334215961	-0.772551263588164	0.2450597276201	0.126146055527983	0.00713735118413203	0.00833610971340138
201	Q9NPI1	EREDSGDAEAHAFKS[Phospho (STY)]PSK	S289	S289	205921941378174	0.460263479051102	-183509708092495	0.63331323816385	0.00693707968678526	0.481313437724512	0.013385510767732
202	Q9NQS7	TDSQSVRHS[Phospho (STY)]PIAPSS[Phospho (STY)]PSPQVLAQK	S306	S312;S306	0.0407318800480981	-121504762180796	-0.959896561700415	0.432334509012434	0.9264941716455	0.0157367368609419	0.0464164823817688
203	Q9NQW6	TPIS[Phospho (STY)]PLK	S323	S323	-0.481080368687411	-0.306093656246711	-0.581080797237125	0.898528640974001	0.602148732647516	0.739248567981044	0.52999996889835
204	Q9NQZ2	AGPTLTDENGDDLGLPPS[Phospho (STY)]PGDTSYYQDQVDDFHEAR	S37	S37	-0.550290631198742	-0.582887522118826	-0.186311631094718	0.456448529768686	0.251209609100835	0.225756854020354	0.690333043512781
205	Q9NWH9	QAIEEEGGDPDNIELTVSTDT[Phospho (STY)]PNKKPTK	T74	T74	0.811322033373953	0.868468134021788	109391493508802	0.830579128697363	0.347942618009993	0.31634345937978	0.21241796606371
206	Q9NXR1-1	NLVYDQS[Phospho (STY)]PNR	S282	S136;S75;S89;S282	134286311872347	-0.428326215200248	-0.565563393322277	0.752874564429713	0.09976924733192	0.579902134353548	0.467006089444225
207	Q9P206	DQS[Phospho (STY)]PPPS[Phospho (STY)]PPPSYHPPPPPTK	S673	S673;S669;S732;S728;S684;S680	-0.724706051796794	-103202581324062	-0.61714560133019	0.374183049253428	0.0766738790406821	0.0173408263858475	0.124995263592613
208	Q9P206	DQS[Phospho (STY)]PPPS[Phospho (STY)]PPPSYHPPPPPTK	S669	S673;S669;S732;S728;S684;S680	-0.724706051796794	-103202581324062	-0.61714560133019	0.374183049253428	0.0766738790406821	0.0173408263858475	0.124995263592613
209	Q9P206	DQS[Phospho (STY)]PPPSPPPSYHPPPPPTK	S669	S669;S728;S680	-0.672765341055733	-0.0516140939140234	0.67078403840591	0.468607978550745	0.176647521886667	0.914116228610649	0.177830036257804
210	Q9P206	ALSGRAS[Phospho (STY)]PVPAPSSGLHAAVR	S862	S862;S921;S873	-0.0621764944775025	-117215792578219	-166202837252954	0.226820658785916	0.788652670268718	0.000234010507464388	9.12861e+08
211	Q9P270	SGAVQGAGSLGPGS[Phospho (STY)]PVRAGASIPSSGAASPR	S48	S48	-0.323388518880998	0.0314343774259933	0.508393645076222	0.268702472838812	0.25198098337904	0.908806450543495	0.0828581342270323
212	Q9P270	AGASIPSSGAAS[Phospho (STY)]PR	S63	S63	0.610555708328042	-112853832862519	-25846877498384	0.92966735210706	0.523739443233389	0.248130625072408	0.0166433412731874
213	Q9P2D1	NIPS[Phospho (STY)]PGQLDPDTRIPVINLEDGTR	S2559	S2559	0.165708634675461	-0.106655113892932	0.318621818997705	0.315260990391838	0.608725853265747	0.740977023290523	0.332124068346557
214	Q9UGU0	NC[Carbamidomethyl (C)]PAVTLTS[Phospho (STY)]PAK	S1335	S1335	104050256888793	0.906087764098119	0.202871981737646	0.450235857150855	0.0394035554539426	0.0671677326358834	0.660317851360471
215	Q9UHB6	SRPFTVAASFQSTSVKS[Phospho (STY)]PK	S604	S604;S605	-0.479703306208639	-0.133221330346941	-0.192317868430017	0.311175144004598	0.149121368268704	0.676144710115082	0.548101344616145
216	Q9UKA4	KPESPYGNLC[Carbamidomethyl (C)]DAPDS[Phospho (STY)]PRPVK	S433	S433	-0.173686455129867	-178093924762486	-246688988449099	100271441103297	0.865368881669152	0.101052558105667	0.0300268269641169
217	Q9ULL5	ATGPEAAGGGGAGGGGGGYRPIIQS[Phospho (STY)]PGYK	S386	S386	109065030217804	-1017815179319	-0.765968023806165	0.315084370984915	0.0047045141367838	0.00721536891528998	0.0316749784038832
218	Q9UNZ2	S[Phospho (STY)]PGETSKPRPFAGGGYR	S140	S140;S142	162318894649064	114969216411244	-0.165033708934847	0.675040558589834	0.0332398394107018	0.114276729030951	0.81098960771259
219	Q9Y2U8	RPAGPELQT[Phospho (STY)]PPGK	T209	T209	419651522509559	17592033002506	-495952501239622	219917811214293	0.0805695006323568	0.439296515961369	0.0435888309859977
220	Q9Y2W1	ERS[Phospho (STY)]PALKS[Phospho (STY)]PLQSVVVR	S253	S253;S248	0.963654044105786	-553703218150556	-153688242294504	227328617100385	0.679135713593066	0.0314039811059676	0.511820878774645
221	Q9Y2W1	ERS[Phospho (STY)]PALKS[Phospho (STY)]PLQSVVVR	S248	S253;S248	0.963654044105786	-553703218150556	-153688242294504	227328617100385	0.679135713593066	0.0314039811059676	0.511820878774645
222	Q9Y2W1	ASAVSELS[Phospho (STY)]PRERS[Phospho (STY)]PALK	S248	S243;S248	-0.30452515420479	-0.289287528319793	-0.197537496547214	0.314176043450149	0.351535848905185	0.375304643127883	0.541297760286522
